# Supplementary material for: Integrated metabolomics and genomics analysis provides new insights into the fiber elongation process in Ligon lintless-2 mutant cotton (Gossypium hirsutum L.)
Source: BMC Genomics. 2013 Mar 7;14:155. doi: 10.1186/1471-2164-14-155 (PMC3605188; doi:10.1186/1471-2164-14-155)
Supplement: Additional file 1 — Primers used in RT-qPCR experiment. The forward and reverse primer’s sequences and their PCR efficiencies are shown. [file 1471-2164-14-155-S1.xlsx]

## Sheet: Sheet1
Classes	Name	IDs (Affymetrix or GeneBank)	Forward	Reverse	PCR efficiency
Phosphotransferase
	Hexokinase	Ghi.7480.1.A1_at	gaacgtgcttcaacagcaaa	caaaatgcagctaccaacca	2.13812
Oxidoreductase
	UDP-Glc-dehydrogenase	Ghi.8627.1.S1_s_at	cttgggagttgaaacatgagtg	atactgtggcggctaaggac	2.00923
Isomerase
	UDP-GlcA-4-epimerase	Gra.2659.2.S1_s_at	ggtgatgtcccctacacaca	cacgaattttctcaacccaga	2.00923
Glycoside Hydrolase
	Xylan a-xylosidase_Ghi.89	Ghi.89.1.S1_x_at	tgacgagcttccagaaatga	atcttcaccgatccctgctt	2.05353
Glycosyl Transferases
	CesA_Ghi.6061	Ghi.6061.1.S1_at	cgcattctgggtcattcttc	tcctgttttgtctccccatc	1.83298
	CesA_Ghi.2620	GhiAffx.2620.1.S1_at	ttgagatatgaccgggatgg	agggcttcaaaagtcagcatag	2.07231
	CslA_Ghi.7514	Ghi.7514.1.S1_s_at	agcaggaagttggatcagca	ccgtcccattaaaaccaaag	2.05353
	CslC_Ghi.9554	GhiAffx.9554.1.S1_at	ggacctgaaatccttcccttt	tgatcgacctgtgttcttcgt	2.15443
	CslE_Ghi.3562	Ghi.3562.1.A1_at	gtcgaggagtgttgaagttgg	acagtggcttgatcttctgct	2.05353
	CslD_Ghi.44785	GhiAffx.44785.1.S1_s_at	cccatccaccactaaccaaa	tccaatcaagggaactggaa	2.15443
Housekeeping genes
	TUA4	AF106570	gatctcgctgccctggaa	accagactcagcgccaactt	1.98375
	UCP	AI730710	cggaaagaggtgaagatgtcaac	ggatcttgctgcaacctcttaaa	1.97117
	Gh18S rRNA	U42827	cgtccctgccctttgtaca	aacacttcaccggaccattca	1.96768
