# Supplementary material for: Integrated metabolomics and genomics analysis provides new insights into the fiber elongation process in Ligon lintless-2 mutant cotton (Gossypium hirsutum L.)
Source: BMC Genomics. 2013 Mar 7;14:155. doi: 10.1186/1471-2164-14-155 (PMC3605188; doi:10.1186/1471-2164-14-155)
Supplement: Additional file 2 — Normalized GC-MS metabolite profiling data and results of F test for each compound. [file 1471-2164-14-155-S2.xlsx]

## Sheet: normalize1
Prab > F	line	time_point	line*time_point	Peak	-3doaLi2-1	-3doaLi2-2	-3doaLi2-3	-3doaWT-1	-3doaWT-2	-3doaWT-3	doaLi2-1	doaLi2-2	doaLi2-3	doaWT-1	doaWT-2	doaWT-3	1dpaLi2-1	1dpaLi2-2	1dpaLi2-3	1dpaWT-1	1dpaWT-2	1dpaWT-3	3dpaLi2-1	3dpaLi2-2	3dpaLi2-3	3dpaWT-1	3dpaWT-2	3dpaWT-3	5dpaLi2-1	5dpaLi2-2	5dpaLi2-3	5dpaWT-1	5dpaWT-2	5dpaWT-3	8dpaLi2-1	8dpaLi2-2	8dpaLi2-3	8dpaWT-1	8dpaWT-2	8dpaWT-3	12dpaLi2-1	12dpaLi2-2	12dpaLi2-3	12dpaWT-1	12dpaWT-2	12dpaWT-3	16dpaLi2-1	16dpaLi2-2	16dpaLi2-3
199.6(2.7891,Unknown)	0.4146	0.4079	0.3711	199.6(2.7891,Unknown)	2.88407e-05	5.52588e-05	3.08176e-05	2.99299e-05	1.7299e-05	1.1692e-05	5.15567e-05	0.00125574	2.32516e-05	3.01824e-05	1.80843e-05	2.60025e-05	3.88443e-05	1.4516e-05	3.57536e-05	0.000101092	0.00691429	0.000125161	5.67405e-06	4.43682e-06	2.4035e-06	2.06287e-06	1.50587e-06	1.43955e-05	4.2927e-06	6.51221e-06	6.71114e-06	3.91371e-06	2.37237e-06	3.84368e-06	8.24825e-06	5.48707e-06	5.25168e-06	9.93407e-07	3.43373e-06	4.0379e-06	1.03783e-05	5.67694e-06	6.00839e-06	7.04093e-06	2.43214e-06	6.43379e-06	4.90234e-06	1.1598e-05	1.60683e-06
160.6(2.7948,Unknown)	0.0214	<.0001	0.0002	160.6(2.7948,Unknown)	0.0329564	0.0168995	0.0462458	0.0121866	0.0132247	0.0125444	0.231015	0.220224	0.244491	0.185514	0.103784	0.151184	0.214003	0.214381	0.1717	0.218349	0.192206	0.235631	0.00123993	0.0010367	0.000839911	0.00179384	0.00214273	0.00168833	0.00641538	0.00273601	0.00394872	0.00090037	0.00106987	0.000990559	0.010183	0.0110156	0.0103069	4.08679e-05	2.83122e-05	0.0201447	0.0109744	0.0110141	0.0106118	4.0298e-05	4.57114e-05	5.85896e-05	0.00737495	0.00733187	0.00790303
189.6(2.797,Unknown)	<.0001	<.0001	<.0001	189.6(2.797,Unknown)	0.0736768	0.0688583	0.0719533	0.047475	0.0523945	0.0501201	0.153555	0.13352	0.152476	0.114565	0.0933285	0.102517	0.112905	0.122566	0.103448	0.111781	0.0961397	0.11019	0.00906564	0.00922491	0.00904791	0.00935703	0.00979116	0.0103821	0.0146777	0.0126046	0.0140011	0.00814172	0.00846612	0.00828303	0.00568396	0.00565443	0.00564993	0.0053189	0.00662241	0.00617097	0.00560862	0.0056224	0.00565964	0.0073021	0.007793	0.00821713	0.00510699	0.00496034	0.00525618
190.6(2.7994,Unknown)	0.5323	<.0001	0.6599	190.6(2.7994,Unknown)	0.00668867	0.0099568	0.00902886	0.00734922	0.00603914	0.00736147	0.0102293	0.0105095	0.00696015	0.00831633	0.0107455	0.00966557	0.0115404	0.0149417	0.0116384	0.0132588	0.0109968	0.0134352	0.000801477	0.00106169	0.0012567	0.0016218	0.00149876	0.000850974	0.00161803	0.00159458	0.00168141	0.00100184	0.000912699	0.000981721	0.000681129	0.000725063	0.000617286	0.000602105	0.000841899	0.000772764	0.000700209	0.000703195	0.000528967	0.000812471	0.000445459	0.000698912	0.000590502	0.000601422	0.00054889
188.6(2.8017,Unknown)	0.771	0.3251	0.2667	188.6(2.8017,Unknown)	0.0030904	0.00235243	0.00361674	0.000309479	0.0009263	0.00072954	0.00181601	0.00238575	0.00285061	0.000880085	0.00048296	0.0005779	0.000503691	0.000108224	0.00027319	0.000417284	0.0217555	0.000349198	4.57576e-06	1.75119e-05	2.51929e-05	4.20176e-06	2.93465e-06	3.3714e-06	1.52621e-05	0.000107648	1.06705e-05	0.000194041	8.95123e-05	0.000191711	0.00356737	4.62462e-06	2.69543e-06	3.94225e-05	3.4038e-05	8.59061e-07	3.47285e-05	8.37017e-06	4.78071e-06	3.71984e-05	5.59902e-05	8.64549e-05	1.30066e-05	8.03364e-06	1.80309e-06
222.6(2.8023,Unknown)	0.6828	<.0001	0.9999	222.6(2.8023,Unknown)	0.0112788	0.0121051	0.0129376	0.00657599	0.010565	0.0132784	0.0448348	0.0173307	0.0392057	0.0524806	0.0165729	0.0301433	0.029341	0.0303367	0.0108914	0.0171399	0.0217761	0.0219145	0.000329067	0.00052132	0.000426027	0.000270509	0.000317672	0.0017418	0.000192799	0.00015622	0.000236858	1.92239e-06	1.98896e-06	1.60524e-06	0.000226204	0.000133756	0.000249186	3.66634e-06	2.09017e-06	1.96921e-06	0.00012801	0.000200611	0.000139401	1.50525e-06	4.25186e-06	9.17393e-06	4.74058e-05	7.48329e-05	4.484e-05
190.6(2.803,Unknown)	0.5805	<.0001	0.6413	190.6(2.803,Unknown)	0.00668867	0.0099568	0.00902886	0.00734922	0.00603914	0.00736147	0.0102293	0.0105095	0.00696015	0.00831633	0.0107455	0.00966557	0.0115404	0.0149417	0.0116384	0.0132588	0.0109968	0.0134352	0.000801477	0.00106169	0.0012567	0.0016218	0.00149876	0.000850974	0.00161803	0.00159458	0.00168141	0.00100184	0.000912699	0.000981721	0.000681129	0.000725063	0.000617286	0.000602105	0.000841899	0.000774011	0.000700209	0.000703195	0.000528967	0.000812471	0.000758456	0.000698912	0.000590502	0.000601422	0.00054889
189.4(2.8051,Unknown)	0.7317	<.0001	0.8728	189.4(2.8051,Unknown)	0.00331919	0.00411169	0.00399625	0.00301554	0.00287662	0.00433696	0.0136659	0.00856572	0.0155474	0.0170002	0.00550667	0.00993717	0.0090427	0.0116427	0.00537738	0.009467	0.00960248	0.0138923	0.000124145	0.000251494	0.000185216	9.47449e-05	0.000171171	0.000983025	0.000286419	0.000175112	0.000484097	0.000428036	0.000305995	0.000412999	0.000115556	0.000224636	0.00026374	0.000425466	0.000457979	0.000384714	9.9843e-05	0.000154218	0.000149128	0.000366657	0.000699813	0.000472344	0.00011898	0.000130208	0.000141939
191.6(2.8066,Unknown)	<.0001	<.0001	<.0001	191.6(2.8066,Unknown)	0.00399264	0.00494522	0.00475832	0.0035898	0.00360777	0.00166209	8.98793	8.24196	9.34828	7.26938	5.577	6.36137	8.25964	8.7158	7.38222	8.56039	8.04166	8.85662	0.594757	0.292258	0.318752	0.623372	0.722389	0.845513	0.240056	0.322188	0.127559	0.0002603	0.000333369	0.00031151	0.439218	0.465046	0.46327	0.000157948	0.000299711	0.000221575	0.452246	0.481448	0.481465	0.000258382	0.000427831	0.000350818	0.345875	0.359118	0.391141
161.6(2.8136,Unknown)	0.0021	<.0001	<.0001	161.6(2.8136,Unknown)	0.00493167	0.000221807	0.00220318	0.00026753	0.000154543	0.000201724	0.118863	0.117534	0.141591	0.102657	0.0655104	0.074338	0.11742	0.127832	0.0920647	0.110763	0.113701	0.122627	2.54433e-05	1.6887e-05	5.27041e-05	4.93264e-05	0.000135914	7.58798e-05	0.00147789	3.06074e-05	4.18109e-05	2.56509e-05	3.07136e-05	3.08985e-05	0.00573625	0.00532583	0.00539123	4.73128e-06	4.29173e-06	8.69326e-06	0.0052106	0.00513036	0.00536125	5.57865e-06	1.23473e-05	1.08498e-05	0.00147197	0.00361424	0.00362713
224.6(2.8198,Unknown)	0.562	0.0161	0.9018	224.6(2.8198,Unknown)	9.33704e-06	0.000443776	0.000250528	0.00013855	0.000160477	0.000285868	0.00123753	0.0148716	0.00120708	0.00211309	0.00574256	0.000140035	0.000939032	0.000695171	0.000511114	0.000259835	0.000779871	0.00115444	3.8154e-06	0.00050073	0.000271061	5.51956e-06	2.21512e-06	0.00207099	1.24576e-05	7.12499e-05	4.36981e-06	9.37557e-06	1.77697e-06	1.26057e-06	7.38369e-07	6.56344e-06	0.000430924	1.51499e-05	2.21722e-06	1.51062e-05	2.24336e-06	4.33847e-06	5.32829e-06	1.69444e-05	2.0414e-06	2.37575e-06	4.63318e-05	2.77196e-06	2.37345e-06
161.6(2.8221,Unknown)	0.005	<.0001	<.0001	161.6(2.8221,Unknown)	0.00493167	0.000221807	0.00220318	0.00026753	0.000154543	0.000201724	0.118863	0.11395	0.141591	0.090261	0.0655104	0.074338	0.11742	0.127832	0.0805218	0.107694	0.113701	0.111649	2.54433e-05	1.6887e-05	5.27041e-05	4.93264e-05	0.000135914	7.58798e-05	0.0013216	3.06074e-05	4.18109e-05	2.56509e-05	3.07136e-05	3.08985e-05	0.00573625	0.00260934	1.28746e-05	4.73128e-06	4.29173e-06	8.69326e-06	0.00228862	0.00263319	2.27659e-06	9.52157e-06	1.23473e-05	1.20345e-05	7.9656e-05	6.8317e-06	7.23892e-06
221.6(2.8245,Unknown)	0.6421	<.0001	0.427	221.6(2.8245,Unknown)	0.0629902	0.0760609	0.0774256	0.0546117	0.0548789	0.0847376	0.335399	0.15434	0.331712	0.303585	0.101024	0.181083	0.153671	0.191529	0.0913018	0.166788	0.16136	0.24301	0.00275451	0.00372701	0.0030607	0.00123266	0.00184133	0.0159447	0.00261933	0.00094766	0.0026664	1.96966e-06	3.46363e-06	1.74853e-06	0.00218637	0.00238654	0.00168115	4.96866e-06	9.28656e-06	1.13889e-05	0.000914318	0.00160235	0.00124406	5.12198e-06	1.13712e-05	1.5338e-05	0.000199027	0.000375083	0.000423237
189.6(2.827,Unknown)	<.0001	<.0001	<.0001	189.6(2.827,Unknown)	0.0706211	0.0685802	0.0685538	0.047475	0.0523945	0.0501201	0.153555	0.13352	0.152476	0.114565	0.0933285	0.102517	0.112905	0.122566	0.103448	0.111781	0.0961397	0.11019	0.0105108	3.88221e-06	0.00422957	4.56669e-06	0.00980559	0.0103821	0.0146777	0.0126046	0.0140011	0.00814172	0.00846612	0.00828303	0.00568396	0.00565443	0.00564993	0.00528294	0.00656756	0.00620256	0.00560862	0.0056224	0.00565964	0.00722651	0.00772376	0.00815697	0.00510699	0.00496034	0.00525618
190.6(2.8292,Unknown)	0.496	<.0001	0.874	190.6(2.8292,Unknown)	0.00668867	0.0099568	0.00497709	0.00734922	0.00592264	0.00367211	0.0102293	0.0105095	0.00696015	0.00831633	0.0107455	0.00966557	0.0115404	0.0149417	0.0116384	0.0132588	0.0109968	0.0134352	0.000848976	3.29515e-06	0.00132129	2.02739e-06	4.56901e-06	0.000850974	0.00161803	0.00159458	0.00168141	0.00100184	0.000912699	0.000981721	0.000681129	0.000725063	0.000617286	0.000604157	0.000835588	0.000774011	0.000700209	0.000703195	0.000528967	0.000819414	0.000775571	0.000708706	0.000590502	0.000601422	0.00054889
161.6(2.8359,Unknown)	0.0014	<.0001	<.0001	161.6(2.8359,Unknown)	0.00493167	0.000221807	0.00220318	0.00026753	0.000154543	0.000201724	0.130739	0.0947479	0.141591	0.0694413	0.000209211	0.0339652	0.11742	0.127832	0.0805218	0.0916018	0.099821	0.111649	1.46947e-05	1.6887e-05	5.27041e-05	4.93264e-05	0.000135914	7.58798e-05	0.00131414	4.05981e-05	5.8355e-05	2.56509e-05	3.07136e-05	3.08985e-05	0.00175828	1.62507e-05	4.65013e-05	4.73128e-06	4.29173e-06	8.69326e-06	2.69165e-05	1.6828e-05	9.17636e-06	9.52157e-06	1.23473e-05	1.20345e-05	7.9656e-05	1.06339e-05	1.17385e-05
176.6(2.8395,Unknown)	0.0877	<.0001	0.0156	176.6(2.8395,Unknown)	0.00351117	0.0777313	0.00314198	0.026524	0.000181915	0.105245	0.682413	0.638746	0.667319	0.544725	0.109468	0.537887	0.683225	0.769009	0.62772	0.671995	0.668328	0.768197	8.58465e-06	4.63593e-05	5.74765e-05	4.24738e-05	0.000192192	0.0126791	0.0164298	0.0272358	0.0159524	0.00853048	0.00908575	0.00846745	0.00603265	0.00642679	0.00655146	0.00451738	0.00612874	0.00546397	0.00661094	0.00663025	0.00631033	0.00566534	0.00690689	0.00817857	0.00656366	0.00551446	0.00593129
161.6(2.8456,Unknown)	0.4396	0.0012	0.2413	161.6(2.8456,Unknown)	0.00493167	0.000221807	0.00220318	0.00026753	0.00431498	0.000201724	0.00146348	0.00249431	0.00124434	0.00228312	0.00535141	0.00120357	0.000623418	0.00105906	0.000616295	0.000566121	0.00204202	0.00165097	1.46947e-05	1.6887e-05	5.27041e-05	4.93264e-05	0.000135914	1.75978e-05	2.81731e-05	4.05981e-05	5.8355e-05	2.56509e-05	3.07136e-05	3.08985e-05	0.00175828	1.62507e-05	4.65013e-05	4.73128e-06	4.29173e-06	8.69326e-06	2.69165e-05	1.6828e-05	9.17636e-06	7.68854e-06	1.23473e-05	1.20345e-05	1.13415e-05	1.50035e-05	1.17385e-05
150.2(2.8517,Unknown)	0.0714	<.0001	0.023	150.2(2.8517,Unknown)	0.000119202	0.000135613	0.000105237	0.000127986	8.80026e-05	8.50938e-05	0.000139999	0.000125742	0.000289437	0.000259748	0.000229581	0.000219455	0.000257226	0.000129276	0.000171942	0.000305306	0.000246679	0.000319739	2.65143e-05	1.18793e-05	1.2305e-05	1.78664e-05	1.25301e-05	2.5163e-05	2.78477e-05	1.56992e-05	1.72808e-05	1.41973e-05	5.38807e-06	1.14981e-05	9.98589e-06	1.45394e-05	8.73129e-06	7.53428e-06	4.77207e-06	1.23427e-05	1.93232e-05	1.07191e-05	9.85521e-06	1.55823e-05	2.17011e-05	7.57672e-06	5.16706e-06	1.35371e-05	6.52954e-06
160.6(2.8541,Unknown)	0.3376	<.0001	0.0047	160.6(2.8541,Unknown)	0.0609196	0.0716229	0.0760725	0.0121866	0.0696309	0.0414463	0.0484262	0.056999	0.0511866	0.0407279	0.0392241	0.0602232	0.0198343	0.025975	0.024505	0.0397414	0.0369787	0.0460845	0.000496594	0.0010367	0.000839911	0.00179384	0.00214273	0.00168833	0.00174821	0.00139065	0.00206965	0.000890225	0.00107679	0.000995444	0.000234998	0.000496254	0.000300727	5.37464e-05	5.93358e-05	5.2398e-05	0.000322246	0.000222601	0.000307308	0.000107202	0.000131497	0.000167031	9.05964e-05	0.000124071	0.000222526
150.4(2.8592,Unknown)	0.0555	<.0001	0.0303	150.4(2.8592,Unknown)	5.26713e-05	5.26527e-05	4.20185e-05	8.49245e-05	5.99844e-05	1.28757e-05	3.44816e-05	8.20255e-05	7.83388e-05	0.000192221	0.000113573	9.66978e-05	0.000111604	4.84119e-05	7.12797e-05	8.83853e-05	9.15872e-05	9.42675e-05	4.34138e-06	3.16258e-06	4.24805e-06	3.2793e-06	7.38032e-06	7.39607e-06	9.22163e-06	7.4271e-06	1.15553e-05	5.62534e-06	2.31707e-06	3.89015e-06	4.84629e-06	4.32752e-06	1.02521e-06	3.17012e-05	4.03415e-06	4.22109e-06	7.94118e-06	5.84096e-06	4.62944e-06	9.78571e-06	5.33316e-06	5.78046e-06	5.13271e-07	5.34161e-06	6.12477e-06
161.6(2.864,Unknown)	0.381	<.0001	0.0343	161.6(2.864,Unknown)	0.00493167	0.00428736	0.00483059	0.00347204	0.00431498	0.0046125	0.00146348	0.00249431	0.00124434	0.00228312	0.00535141	0.00120357	0.000623418	0.00105906	0.000616295	0.000566121	0.00204202	0.00165097	1.46947e-05	1.6887e-05	5.27041e-05	4.93264e-05	0.000135914	1.75978e-05	2.81731e-05	2.45367e-05	5.8355e-05	2.56509e-05	3.07136e-05	3.08985e-05	0.00175828	1.62507e-05	4.65013e-05	4.73128e-06	4.29173e-06	8.69326e-06	2.69165e-05	1.6828e-05	9.17636e-06	7.68854e-06	1.23473e-05	9.95568e-06	1.13415e-05	1.50035e-05	1.17385e-05
177.4(2.8717,Unknown)	0.4185	<.0001	0.0453	177.4(2.8717,Unknown)	0.00140228	0.00177221	0.0014946	0.000811402	0.000924602	0.0013428	0.00516719	0.0024509	0.00466049	0.00386315	0.000849713	0.00270765	0.00276135	0.00351188	0.00183033	0.00386575	0.00317525	0.00376413	1.9246e-05	3.65659e-05	2.81713e-05	6.06189e-05	6.79133e-05	5.35166e-05	2.02678e-05	3.80154e-05	4.31195e-05	4.89263e-05	2.59062e-05	4.21468e-05	3.28992e-05	3.03792e-05	3.74984e-05	4.43212e-05	4.67495e-05	2.77916e-05	3.06232e-05	4.49122e-05	3.58316e-05	9.42881e-05	6.48544e-05	6.99787e-05	2.24041e-05	9.51386e-06	1.52117e-05
191.4(2.9002, Oxalic acid)	0.7708	<.0001	0.3591	191.4(2.9002, Oxalic acid)	0.00197843	0.0015851	0.0017763	0.00149012	0.00145726	0.00137888	0.0198542	0.0116345	0.0260796	0.0206075	0.00795331	0.0126857	0.0157535	0.018877	0.0126355	0.0160315	0.0177258	0.0228278	8.20747e-05	4.30073e-05	7.53923e-05	0.000232075	0.000179625	0.000204932	0.000124313	0.000157351	0.000159813	0.000426315	0.000348171	0.000372118	0.000325662	0.00034983	0.000232708	0.000296669	0.000243828	0.000312662	0.000127999	0.00028686	0.000265819	0.00039238	0.000326109	0.000374892	6.34314e-05	0.000130145	0.000119214
192.6(2.9261,Unknown)	0.3556	0.4666	0.4504	192.6(2.9261,Unknown)	2.35703e-05	1.65374e-05	3.20351e-05	2.92242e-05	2.18212e-05	4.02576e-05	7.67548e-05	6.69075e-05	4.94201e-05	7.63512e-05	4.8142e-05	4.77137e-05	9.2164e-05	4.33199e-05	1.38464e-05	0.000329949	4.842e-05	4.79269e-05	2.29469e-06	2.67291e-06	6.70745e-06	6.02641e-06	8.53157e-06	1.09191e-05	7.51405e-06	0.00750596	8.05673e-06	1.64545e-05	2.50601e-05	2.17783e-05	2.97223e-06	5.08811e-06	5.88819e-06	1.08592e-05	6.51765e-06	1.18547e-05	5.56491e-06	4.9933e-06	5.032e-06	2.37291e-05	3.63657e-05	2.9599e-05	3.85458e-06	3.26931e-06	2.74551e-06
176.4(2.9296,Unknown)	<.0001	<.0001	<.0001	176.4(2.9296,Unknown)	0.000388203	0.000477285	0.000286886	0.000392329	0.000301142	0.000460657	0.000553696	0.000452016	0.000486367	0.000455421	0.000253826	0.000486171	0.00017315	0.000509883	0.000479001	0.000264526	0.000352206	0.000703569	2.3462e-05	3.6647e-05	3.32977e-05	1.49114e-05	2.64838e-05	6.26858e-05	6.52498e-05	3.0582e-05	3.32664e-05	0.00141182	0.000874642	0.00153471	1.71291e-05	2.10434e-05	5.54736e-05	0.00253602	0.00213721	0.00254331	1.11013e-05	3.59235e-05	2.43711e-05	0.00338999	0.0033165	0.00229927	8.59224e-06	2.07625e-05	2.97366e-05
153.2(2.9332,Unknown)	<.0001	<.0001	<.0001	153.2(2.9332,Unknown)	0.000166294	0.000172067	0.000154362	0.000103017	0.000107264	9.48539e-05	0.000160141	0.000136404	0.000133759	0.000142983	0.00018134	0.000118974	0.00010723	0.000107236	7.53751e-05	0.000249719	0.000112699	0.000142799	6.88925e-05	0.000182348	9.19027e-05	7.78112e-05	6.96042e-05	6.04285e-05	1.41286e-05	2.48099e-05	2.09677e-05	0.00055425	0.000598424	0.00054533	6.71694e-06	7.8622e-06	6.22088e-06	0.000203884	0.000225197	0.000221126	9.51873e-06	9.20531e-06	8.71629e-06	0.000278531	0.000263835	0.000300701	1.2759e-05	3.22392e-06	1.09105e-05
192.6(2.9468,Unknown)	0.3224	0.4519	0.4528	192.6(2.9468,Unknown)	2.58639e-05	1.65374e-05	3.20351e-05	0.0560418	2.53863e-05	4.02576e-05	7.67548e-05	6.69075e-05	4.94201e-05	7.63512e-05	4.8142e-05	4.77137e-05	9.2164e-05	4.33199e-05	4.21568e-05	6.37074e-05	4.842e-05	4.79269e-05	2.29469e-06	2.67291e-06	6.70745e-06	1.24684e-06	8.53157e-06	1.09191e-05	7.51405e-06	4.91751e-06	3.31688e-06	1.35e-05	2.50601e-05	1.88737e-05	2.97223e-06	5.08811e-06	5.88819e-06	9.8479e-06	6.51765e-06	1.18547e-05	5.56491e-06	4.9933e-06	4.82822e-06	2.37291e-05	3.63657e-05	2.9599e-05	3.10084e-06	3.26931e-06	2.74551e-06
161.4(2.957,Unknown)	0.0018	<.0001	<.0001	161.4(2.957,Unknown)	0.000167855	0.00030073	0.000222557	0.000254806	9.11849e-05	0.000357081	0.00252503	0.00314793	0.00256293	0.000836666	0.000888714	0.00134756	0.00124434	0.00128508	0.000386984	0.00109475	0.00150651	0.00132246	4.98727e-06	2.09504e-05	2.98721e-05	6.29504e-06	1.21806e-06	4.35482e-05	6.4588e-05	6.52587e-05	2.4113e-05	6.84929e-05	5.15212e-05	7.66179e-05	2.46885e-05	4.94872e-05	5.74239e-05	3.54732e-05	1.9995e-05	1.22053e-05	3.28429e-05	6.40828e-05	2.78041e-05	1.81744e-05	1.29581e-05	3.03005e-05	2.7556e-05	2.28832e-05	3.81162e-05
178.4(2.9702,Unknown)	0.3432	0.4413	0.4512	178.4(2.9702,Unknown)	7.34113e-05	3.70966e-05	7.3795e-05	1.82959e-05	5.11076e-05	3.56568e-05	5.26342e-05	6.09669e-05	2.70852e-05	7.41131e-05	3.41316e-05	3.20444e-05	0.00797349	2.508e-05	5.8896e-05	3.61242e-05	2.84863e-05	8.46746e-05	2.49909e-06	1.36621e-06	9.67523e-06	7.69394e-06	2.32819e-06	7.88604e-06	4.03309e-06	2.62394e-06	6.34783e-06	2.80263e-05	7.03748e-05	3.43936e-05	1.61657e-06	6.87582e-06	3.92433e-06	3.24069e-05	4.41199e-05	2.91497e-05	3.79358e-06	0.0003462	1.80527e-06	5.71644e-05	9.65041e-05	8.88178e-05	5.47624e-07	2.47789e-06	2.6065e-06
177.6(2.9737,Unknown)	0.7518	0.5372	0.3794	177.6(2.9737,Unknown)	3.83567e-05	0.00077039	0.000393401	0.00153742	0.00108546	0.000925389	0.000364378	0.0312415	0.000236683	8.22981e-05	0.000687004	0.000513331	4.21768e-05	1.6112e-05	9.62097e-05	0.0197062	0.000181827	0.000152996	0.000867036	0.000446609	0.00063807	1.43945e-06	2.44126e-06	9.04094e-07	5.03862e-06	8.46587e-06	4.86768e-06	1.22198e-05	1.27098e-05	1.61841e-05	0.00064358	3.2189e-06	0.000748277	9.27055e-05	0.000220544	0.000233079	0.000478206	3.44448e-06	2.33785e-06	0.000219719	0.000302312	0.000353337	0.000917561	3.25648e-06	1.08553e-06
177.6(2.9785,Unknown)	0.3316	0.2525	0.9083	177.6(2.9785,Unknown)	3.83567e-05	0.00077039	0.000393401	0.00153742	0.00108546	0.000925389	0.000364378	0.0301976	0.000236683	8.22981e-05	0.000687004	0.000513331	4.21768e-05	0.0460983	9.62097e-05	0.0192747	0.000181827	0.000152996	0.000867036	0.000446609	0.00063807	1.43945e-06	2.44126e-06	9.04094e-07	5.03862e-06	8.46587e-06	4.86768e-06	1.22198e-05	1.27098e-05	1.61841e-05	0.00062621	3.2189e-06	0.000715633	9.27055e-05	0.000108176	0.000176468	0.000478206	3.44448e-06	2.33785e-06	0.000219719	0.00030078	0.000350616	0.000893705	2.80945e-06	1.08553e-06
174.6(2.9948,Unknown)	<.0001	<.0001	<.0001	174.6(2.9948,Unknown)	0.011078	0.00519644	0.00815543	0.00332979	0.00348644	0.00445185	0.00151868	0.00242135	0.000543204	0.000968202	0.00173654	0.00188469	0.00184884	0.00163347	0.00134482	0.00118881	0.00110521	0.00325094	0.000141066	0.00013015	6.7e-05	0.000325898	0.000434169	0.000119451	0.000826605	0.000300788	0.000328237	0.130273	0.131478	0.131279	1.12546e-05	1.03256e-05	0.0506886	0.0862989	0.108753	0.102138	1.03063e-05	2.55688e-05	8.26497e-06	0.112706	0.127324	0.1301	2.69679e-05	1.74705e-05	2.27287e-05
191.6(2.9983,Unknown)	0.0241	0.0508	0.0505	191.6(2.9983,Unknown)	3.12482e-05	2.20392e-05	0.000109878	1.89802e-05	2.15102e-05	2.09049e-05	0.000137761	0.000146648	9.78401e-05	1.50912e-05	0.000136278	0.0001227	0.000165062	2.9944e-05	0.000111129	0.000230852	8.43141e-05	0.000124406	0.313116	5.61636e-06	0.318777	1.12875e-05	1.20727e-05	7.01694e-06	0.120225	2.69701e-05	6.61695e-06	1.54815e-05	2.95855e-06	1.30491e-05	1.03576e-05	0.275338	7.29022e-06	4.2045e-06	5.69098e-06	3.39613e-05	1.93517e-05	1.10747e-05	1.30369e-05	3.96313e-05	0.000253196	2.78156e-05	4.15163e-06	8.70072e-06	1.19408e-05
150.6(3.0046,Unknown)	0.6071	0.4978	0.3841	150.6(3.0046,Unknown)	2.44487e-05	1.69718e-05	0.00238137	1.02547e-05	7.46515e-06	1.54889e-05	1.77382e-05	3.04264e-05	6.01708e-05	1.21497e-05	0.00706177	8.04921e-05	6.7587e-05	9.11239e-05	5.53206e-05	4.36501e-05	5.88245e-05	2.08854e-05	4.21329e-06	2.62962e-06	0.000368002	7.14654e-06	7.45227e-06	5.58205e-06	5.61269e-06	0.000186624	3.86521e-06	1.00256e-06	8.75584e-07	6.09954e-07	2.70622e-06	2.15442e-06	3.02812e-06	1.2355e-05	3.58862e-06	3.54363e-06	5.70031e-06	3.96785e-06	3.76681e-06	2.9023e-06	3.26146e-06	8.31352e-06	2.1622e-06	1.47232e-06	6.38644e-06
162.6(3.0107,Unknown)	0.276	0.4776	0.468	162.6(3.0107,Unknown)	1.46237e-05	1.13896e-05	9.92252e-06	0.00193811	2.48599e-05	0.00102084	2.95912e-05	4.12031e-05	7.01715e-05	7.21308e-05	3.22437e-05	0.0361031	5.01956e-05	1.4668e-05	3.49085e-05	7.57138e-05	0.000148997	2.7608e-05	4.27597e-06	1.85318e-06	2.08942e-06	0.000524318	5.69456e-06	3.70387e-06	0.000270053	2.10932e-06	2.63736e-06	2.47389e-06	1.90546e-05	1.43678e-06	0.000481794	0.000490645	1.58365e-06	1.05324e-05	5.16539e-06	1.17221e-05	9.1672e-07	2.07971e-06	1.04891e-06	1.30078e-05	3.06322e-05	0.00183241	2.60071e-06	0.000416271	8.25903e-07
191.6(3.0168,Unknown)	0.0243	0.0511	0.0503	191.6(3.0168,Unknown)	3.12482e-05	3.4764e-05	0.000109878	1.89802e-05	5.38352e-06	2.09049e-05	8.42148e-05	0.000162185	9.78401e-05	0.000170799	0.000136278	0.000128799	0.000136389	0.000242592	0.000111129	0.000230852	7.65359e-05	0.000124406	0.313108	5.61636e-06	0.318777	1.12875e-05	1.15639e-05	7.01694e-06	0.120225	2.58011e-05	4.20498e-06	1.54815e-05	4.11248e-06	1.42613e-05	9.87846e-06	0.275329	8.39352e-06	4.2045e-06	7.10763e-06	5.49862e-06	1.93517e-05	1.22328e-05	1.2108e-05	2.33695e-05	1.93821e-05	0.000754139	7.98146e-05	4.14076e-05	1.19408e-05
195.6(3.0191,Unknown)	<.0001	<.0001	<.0001	195.6(3.0191,Unknown)	0.000783043	8.26872e-06	0.000527309	0.000891589	0.00152748	0.000993978	0.00531763	0.00226846	0.00657121	1.84803e-05	1.03836e-05	1.99042e-05	0.00428551	0.00444159	0.00438037	0.0025839	1.73746e-05	3.13092e-05	0.000171679	0.000262649	0.000112416	0.000245542	0.000267773	0.00024582	1.89771e-06	0.000118884	1.2985e-06	2.78313e-06	1.20554e-06	1.58201e-06	0.000122327	9.51274e-05	1.86711e-06	1.20802e-06	1.64116e-06	5.22385e-06	0.000211688	7.37477e-07	1.39646e-06	9.28449e-06	1.77347e-06	3.76428e-06	0.000106051	0.000109432	0.000135205
172.6(3.0249,Unknown)	0.2707	0.4842	0.4593	172.6(3.0249,Unknown)	1.16957e-05	8.09337e-05	2.67999e-05	1.71303e-05	3.84024e-05	1.24179e-05	0.00010991	0.000227798	8.31724e-05	5.57607e-05	2.50398e-05	5.27109e-05	0.0544959	2.356e-05	0.000404796	4.94258e-05	7.85899e-05	5.70288e-05	0.00480786	1.88024e-05	4.83629e-06	1.0882e-05	1.71145e-06	8.86012e-06	8.14297e-06	3.62778e-06	1.12121e-05	0.00147083	1.10619e-05	0.00144618	0.00141647	4.49899e-06	1.14573e-06	1.14819e-05	1.18066e-05	5.06593e-06	0.00198016	0.00108704	1.20643e-06	9.32013e-05	4.49268e-06	5.41976e-05	4.42949e-06	1.66574e-06	2.83138e-06
158.6(3.0296,Unknown)	0.365	0.5195	0.4345	158.6(3.0296,Unknown)	3.3249e-05	6.19188e-05	0.000101112	3.40254e-05	4.84756e-05	0.151202	0.000156659	9.05174e-05	1.8918e-05	8.87567e-05	3.18462e-05	3.66746e-05	2.93675e-05	5.06919e-05	2.21997e-05	7.49788e-05	4.30325e-05	3.31598e-05	3.22946e-06	0.027912	4.23208e-06	9.12325e-07	3.6696e-06	9.44924e-07	3.09338e-06	8.51352e-06	6.50257e-06	7.69349e-06	4.29128e-06	7.89454e-06	3.4821e-06	2.81484e-06	2.93306e-06	0.000399836	4.74439e-05	0.000119004	1.82723e-06	0.00446796	2.48537e-06	0.00641829	0.00634363	0.00482964	3.72526e-06	2.01507e-06	1.63341e-06
178.6(3.032,Unknown)	0.3536	0.0153	0.3593	178.6(3.032,Unknown)	1.40869e-05	0.0064647	0.00492605	1.53446e-05	1.05517e-05	3.64273e-05	4.61689e-05	0.0255066	0.0561114	1.50272e-05	4.11368e-05	2.32075e-05	2.88468e-05	0.0500163	1.64792e-05	0.0484264	0.0265949	2.55308e-05	0.00112624	0.00124192	2.98375e-06	1.14193e-05	6.36784e-06	6.73696e-06	0.000337811	1.46445e-06	0.000386646	2.73389e-06	1.77513e-06	1.90732e-06	0.00124145	0.00121578	2.14209e-06	1.71936e-05	2.31555e-05	8.33795e-07	0.00131977	0.00130028	6.63848e-07	2.06534e-06	4.44499e-05	2.17413e-05	1.76109e-06	0.000748594	1.59048e-06
193.6(3.0328,Unknown)	0.1679	0.2598	0.1255	193.6(3.0328,Unknown)	2.38143e-05	0.265986	0.107187	2.21133e-05	1.371e-05	1.73761e-05	1.88986e-05	2.74561e-05	2.15015e-05	0.859257	1.84817e-05	2.95599e-05	2.75971e-05	2.9108e-05	3.98165e-05	0.498974	0.467484	4.13931e-05	0.0504242	2.06691e-06	4.04576e-06	0.0525551	3.62335e-06	1.49321e-06	5.63828e-06	1.28656e-06	7.38394e-06	3.26569e-06	2.89588e-06	2.54825e-06	6.79879e-06	7.61433e-06	3.2963e-06	7.14895e-06	5.14972e-06	2.75942e-05	2.61601e-06	3.96409e-06	3.32174e-06	3.88246e-06	2.28796e-05	7.31025e-06	1.96215e-06	4.00646e-06	1.28179e-06
158.6(3.0379,Unknown)	0.6398	0.5385	0.3882	158.6(3.0379,Unknown)	3.3249e-05	6.19188e-05	0.000101112	3.40254e-05	4.84756e-05	0.1512	0.000156659	8.21778e-05	1.8918e-05	8.87567e-05	3.18462e-05	3.66746e-05	2.93675e-05	5.06919e-05	0.330243	7.49788e-05	4.30325e-05	3.31598e-05	3.22946e-06	3.05978e-06	5.84506e-06	9.12325e-07	3.6696e-06	9.44924e-07	3.09338e-06	8.51352e-06	6.50257e-06	7.69349e-06	7.1208e-06	7.89454e-06	3.4821e-06	2.81484e-06	2.93306e-06	1.81789e-05	4.74439e-05	0.000119004	1.82723e-06	0.00446796	2.48537e-06	0.000157586	0.000131887	0.000348369	3.72526e-06	2.01507e-06	1.63341e-06
161.6(3.0391,Unknown)	0.1937	0.5529	0.5075	161.6(3.0391,Unknown)	3.38996e-05	0.00228429	1.00747e-05	0.000929828	1.12695e-05	2.2781e-05	6.60622e-05	3.04264e-05	5.81707e-05	5.6592e-05	2.60831e-05	0.0506718	4.28363e-05	2.6752e-05	2.21997e-05	0.0719152	1.68359e-05	0.000705609	0.00282964	4.10946e-06	1.90577e-06	1.76383e-06	6.7533e-06	4.26966e-06	3.91974e-06	0.00140678	4.53465e-06	2.16544e-05	8.89354e-05	1.54154e-05	1.71547e-06	2.65525e-06	1.95707e-06	8.75531e-06	1.82111e-05	3.24422e-05	1.33906e-06	2.93238e-06	1.20768e-06	2.23687e-05	3.40436e-05	2.67689e-05	0.00163019	2.72755e-06	8.48391e-07
178.6(3.0427,Unknown)	0.3924	0.0156	0.3577	178.6(3.0427,Unknown)	1.62666e-05	0.0064647	0.00492605	0.00453821	4.35467e-06	2.20105e-05	0.000142071	0.0254862	0.0560951	1.50272e-05	4.11368e-05	2.32075e-05	2.88468e-05	0.0500163	1.64792e-05	0.0484264	0.0267322	2.55308e-05	0.00112624	0.00124192	2.98375e-06	1.14193e-05	6.36784e-06	6.73696e-06	0.000335083	5.11129e-06	0.000382155	5.95093e-05	1.77513e-06	5.77229e-05	0.00124097	0.00121704	1.61929e-06	1.74651e-05	2.31555e-05	1.31228e-06	0.0013181	9.42818e-07	4.10811e-06	2.06534e-06	4.1568e-05	2.17413e-05	1.76109e-06	0.000749275	1.59048e-06
176.6(3.0441,Unknown)	0.7098	0.5783	0.382	176.6(3.0441,Unknown)	0.000115282	3.14822e-05	4.69494e-05	0.00128651	5.76635e-06	2.78956e-05	4.20245e-05	4.52778e-05	0.000131176	0.000104743	0.000113623	0.000138003	4.0337e-05	5.83679e-05	6.53641e-05	3.99397e-05	5.79154e-05	0.000784694	1.79324e-06	3.48723e-06	3.80887e-06	7.97777e-06	0.0620138	6.76613e-06	0.0155998	5.18118e-06	8.1812e-06	1.98699e-05	4.24317e-05	3.19984e-05	3.01828e-06	3.78425e-06	1.99272e-06	6.30675e-06	3.52423e-06	2.88796e-05	2.17131e-06	5.12728e-06	0.0231166	9.05695e-06	3.73513e-05	4.36063e-05	6.24008e-06	4.39427e-06	6.67673e-06
174.6(3.045,Unknown)	0.0211	<.0001	0.0002	174.6(3.045,Unknown)	0.011078	0.00519644	0.00815543	0.00332979	0.00348644	0.00445185	0.00151868	0.00242135	0.00139326	0.000968202	0.00173654	0.00168489	0.00184884	0.00163347	0.00134482	0.00128251	0.00107228	0.00325094	2.0317e-05	2.83875e-05	4.50863e-05	5.77806e-05	2.0301e-06	2.84819e-05	0.000826605	0.000203302	0.000328237	0.000222	0.00015776	0.000239706	1.27262e-05	1.03256e-05	7.14595e-06	1.30037e-05	1.48174e-05	2.80979e-05	1.03063e-05	2.55688e-05	7.38859e-06	1.52593e-05	6.20745e-05	3.76685e-05	2.69679e-05	1.74705e-05	2.27287e-05
158.6(3.0458,Unknown)	0.6097	0.5287	0.3914	158.6(3.0458,Unknown)	3.3249e-05	6.19188e-05	0.000101112	3.40254e-05	4.84756e-05	0.151198	0.000156659	8.21778e-05	1.8918e-05	8.87567e-05	3.18462e-05	3.66746e-05	2.27026e-05	5.06919e-05	0.330209	7.49788e-05	4.30325e-05	3.31598e-05	3.22946e-06	3.05978e-06	5.84506e-06	9.12325e-07	3.6696e-06	9.44924e-07	3.09338e-06	8.51352e-06	6.50257e-06	7.27001e-06	7.1208e-06	7.47823e-06	0.00443536	2.81484e-06	2.44252e-06	1.81789e-05	1.73688e-06	4.00948e-06	1.82723e-06	0.00446796	2.48537e-06	0.000157586	0.000131887	0.00012766	3.72526e-06	2.01507e-06	1.63341e-06
208.2(3.0571,Unknown)	0.1138	<.0001	0.0475	208.2(3.0571,Unknown)	0.00138338	0.00144657	0.000988965	0.00104542	0.000622383	0.000697099	0.00117163	0.00156606	0.00247359	0.00143616	0.00369088	0.00262075	0.00173924	0.00224808	0.00130247	0.00236337	0.00254791	0.00277047	1.19858e-05	0.000155075	8.55812e-05	1.93261e-05	1.79677e-05	0.000152378	0.000159276	0.000112093	0.000161589	0.000156046	0.000139642	0.000134523	6.51811e-05	4.09205e-05	8.92327e-05	7.4182e-05	9.06675e-05	0.00013339	5.21363e-05	8.12602e-05	7.52099e-05	0.000127855	0.000165969	0.000163662	7.25329e-05	6.89249e-05	0.000106351
204.6(3.0638,Unknown)	0.5208	0.001	0.9147	204.6(3.0638,Unknown)	2.17159e-05	1.34809e-05	3.22178e-05	3.97676e-05	1.90457e-05	4.13073e-05	5.70273e-05	2.31149e-05	1.27509e-05	1.03592e-05	1.49046e-05	4.78831e-05	0.0254228	3.59479e-05	0.0204309	2.37328e-05	4.20897e-05	0.02448	0.000856489	1.59076e-06	1.09395e-05	2.46784e-05	1.17695e-06	6.74279e-06	5.44449e-06	2.07438e-06	2.65418e-06	7.89439e-06	8.71529e-06	6.61074e-06	2.33788e-06	1.70113e-06	3.74271e-06	1.25111e-05	1.28073e-05	1.47935e-05	1.64587e-06	3.73121e-06	2.40786e-06	9.90854e-05	5.35932e-05	3.01271e-05	1.05786e-06	5.07221e-06	1.58434e-06
176.6(3.0667,Unknown)	0.7462	0.7713	0.3793	176.6(3.0667,Unknown)	3.61282e-05	3.14822e-05	4.69494e-05	3.18547e-05	5.76635e-06	2.78956e-05	4.20245e-05	4.52778e-05	0.000131176	0.000104743	0.000113623	0.000138003	4.4815e-05	5.83679e-05	4.96325e-05	3.99397e-05	5.79154e-05	3.77297e-05	1.79324e-06	3.48723e-06	3.58529e-06	2.09328e-06	0.0613315	6.76613e-06	0.0155962	5.27012e-06	5.60776e-06	1.98699e-05	4.24317e-05	3.19984e-05	2.40268e-06	2.09161e-06	2.44082e-06	6.30675e-06	3.52423e-06	2.88796e-05	2.17131e-06	5.12728e-06	0.0231168	9.05695e-06	3.73513e-05	4.36063e-05	6.24008e-06	4.39427e-06	0.0342879
170.4(3.0704,Unknown)	0.3335	0.54	0.4359	170.4(3.0704,Unknown)	3.65836e-05	3.13857e-05	1.60556e-05	2.22523e-05	3.1368e-05	2.00116e-05	4.26047e-05	0.000145125	8.50059e-05	1.0551e-05	3.0157e-05	2.13159e-05	5.27296e-05	2.6144e-05	4.87549e-05	3.67893e-05	3.88235e-05	4.81157e-05	2.99236e-06	3.54972e-05	1.64599e-05	5.1445e-06	3.73642e-06	2.54896e-06	0.000766265	3.53883e-06	7.66651e-06	7.81954e-06	8.18441e-06	1.11418e-05	2.58685e-06	4.80798e-06	2.10169e-05	2.01771e-06	0.000244362	3.98105e-06	1.98747e-06	2.87478e-06	2.45411e-06	3.74403e-06	4.87704e-06	5.60549e-06	1.87728e-06	2.34565e-06	1.01194e-06
200.4(3.0726,Unknown)	0.2699	0.2496	0.3047	200.4(3.0726,Unknown)	0.00075482	0.000513819	0.000815077	0.000579619	0.000320523	0.000528106	4.74123e-05	1.82025e-05	3.14189e-05	9.64941e-05	3.92489e-05	0.00377887	5.95335e-05	4.41559e-05	3.06181e-05	0.000734211	8.75802e-05	0.00102554	0.000101247	0.000118298	0.000123364	0.000109494	0.000163426	0.000185065	0.000100549	0.000116206	0.000137779	7.21486e-06	4.24889e-06	6.06856e-06	8.17168e-05	6.32932e-05	0.000116971	1.21127e-06	2.66623e-06	2.6135e-06	6.7569e-05	9.35794e-05	7.86742e-05	2.775e-06	5.02536e-06	1.38371e-06	7.13831e-05	5.44059e-05	5.50002e-05
172.6(3.075,Unknown)	0.1063	0.0125	0.0105	172.6(3.075,Unknown)	1.16957e-05	8.09337e-05	2.51868e-05	2.7909e-05	3.84024e-05	2.2379e-05	5.9514e-05	2.01827e-05	8.31724e-05	1.88e-05	2.40461e-05	5.27109e-05	3.52688e-05	1.4744e-05	4.30019e-05	2.91934e-05	0.0386206	0.0770146	7.03942e-06	1.88024e-05	4.75111e-06	1.0882e-05	1.71145e-06	2.15816e-06	1.19786e-05	0.00284309	9.3115e-06	0.00146662	1.10619e-05	0.00144205	0.00141767	4.49899e-06	3.36589e-06	7.64484e-06	0.000339393	5.06593e-06	0.00198429	0.00108643	1.20018e-06	2.17354e-06	4.49268e-06	3.80762e-06	4.42949e-06	1.66574e-06	2.83138e-06
171.6(3.0768,Unknown)	0.0991	0.4981	0.4847	171.6(3.0768,Unknown)	2.28546e-05	3.39436e-05	2.95241e-05	0.267235	4.21111e-06	2.81636e-05	2.3789e-05	0.00016645	5.38371e-05	0.65278	6.21523e-05	4.94641e-05	1.20455e-05	2.356e-05	2.55801e-05	0.0943566	0.0994354	0.0956274	7.66351e-06	0.000389325	0.000306232	1.04005e-05	1.94273e-06	4.31049e-06	3.8393e-06	0.00391105	1.20767e-06	2.22965e-06	3.51155e-06	3.44285e-06	1.98149e-06	0.00553005	0.00569384	7.52778e-07	1.71425e-06	1.28859e-06	2.78494e-06	9.12768e-06	1.1693e-05	2.96117e-06	0.000788078	2.70001e-06	3.62624e-06	1.64699e-06	3.89646e-06
171.6(3.0798,Unknown)	0.0991	0.4981	0.4847	171.6(3.0798,Unknown)	2.28546e-05	3.39436e-05	2.95241e-05	0.267235	4.21111e-06	2.81636e-05	2.3789e-05	0.00016645	5.38371e-05	0.65278	6.21523e-05	4.94641e-05	1.20455e-05	2.356e-05	2.55801e-05	0.0943566	0.0994354	0.0956274	7.66351e-06	0.000389325	0.000306232	1.04005e-05	1.94273e-06	4.31049e-06	3.8393e-06	0.00391105	1.20767e-06	2.22965e-06	3.51155e-06	3.44285e-06	1.98149e-06	0.00553005	0.00569384	7.52778e-07	1.71425e-06	1.28859e-06	2.78494e-06	7.16316e-06	1.1693e-05	3.28418e-06	0.000788078	2.70001e-06	3.62624e-06	1.64699e-06	3.89646e-06
174.6(3.0821,Unknown)	0.6125	<.0001	0.609	174.6(3.0821,Unknown)	0.000100886	0.00321624	0.000894321	0.00193091	0.00399529	0.00114747	0.000699165	0.000749311	0.00139326	0.000281617	0.000430148	0.000512597	0.000359839	0.000591735	0.00017464	0.000479766	0.000349614	0.000353994	2.26199e-05	2.83875e-05	4.50863e-05	5.77806e-05	9.8113e-06	2.84819e-05	3.53581e-06	9.22383e-05	3.07266e-05	0.000222	0.00015776	0.000239706	1.27262e-05	2.34117e-06	5.1074e-06	1.30037e-05	1.37976e-05	2.80979e-05	7.30146e-06	1.66665e-05	3.49802e-06	1.52593e-05	6.23154e-05	3.79863e-05	4.21226e-06	3.65713e-06	1.41467e-05
159.6(3.0899,Unknown)	0.7175	0.0004	0.2882	159.6(3.0899,Unknown)	0.0179026	2.72192e-05	0.012335	0.0110713	0.0288532	0.0258363	4.01181e-05	0.0250028	0.000206764	3.063e-05	1.3911e-05	0.0157706	5.3771e-05	0.0306953	0.0367247	9.4406e-05	3.89919e-05	0.0215184	1.62427e-06	7.41814e-06	7.54854e-06	2.73697e-06	1.03818e-06	4.47381e-06	4.89968e-06	6.44868e-06	3.92913e-06	5.21763e-06	1.77144e-06	3.58808e-06	3.27236e-06	3.83348e-06	1.2917e-06	3.85331e-06	5.07663e-06	0.000209384	2.18249e-06	1.45367e-06	0.000242918	0.000224527	3.59637e-06	3.58289e-06	0.000226306	1.42496e-06	6.82801e-07
158.6(3.1026,Unknown)	0.7631	0.5879	0.3778	158.6(3.1026,Unknown)	3.70066e-05	6.19188e-05	0.000101112	3.40254e-05	4.84756e-05	0.151167	0.000156659	6.81642e-05	1.85846e-05	1.52191e-05	1.09301e-05	0.320744	2.05156e-05	0.797216	2.79528e-05	6.8503e-05	4.30325e-05	3.31598e-05	2.74981e-06	3.05978e-06	9.35051e-06	1.44958e-06	2.63142e-06	0.0710467	1.60154e-06	8.51352e-06	6.03834e-06	9.35785e-06	7.1208e-06	7.47823e-06	0.0044342	2.81484e-06	2.44252e-06	2.78186e-06	9.6938e-07	2.82511e-06	2.88307e-06	0.00446678	1.55398e-06	2.54587e-06	2.45128e-06	4.34217e-06	5.17919e-06	2.80156e-06	0.00805398
249.4(3.105,Unknown)	0.8408	0.6089	0.3697	249.4(3.105,Unknown)	1.55997e-05	1.52987e-05	9.0855e-06	1.74404e-05	0.00404889	1.17814e-05	1.87328e-05	5.7235e-05	0.0143793	2.37239e-05	3.30883e-05	1.47094e-05	5.99847e-05	5.82919e-05	2.9383e-05	2.99985e-05	2.61629e-05	0.0182409	6.43168e-06	0.000328462	0.000147811	1.08972e-06	1.83018e-05	1.17241e-06	0.000730469	0.000666892	0.000615164	1.64073e-06	1.23135e-06	2.13387e-06	1.55177e-06	8.36982e-07	6.7895e-07	5.34261e-06	3.03519e-06	2.64351e-06	0.000277003	2.97495e-06	3.52052e-06	8.68461e-06	3.35874e-06	5.77404e-06	9.11359e-07	2.19862e-06	3.96597e-07
283.6(3.1074,Unknown)	0.6149	0.2373	0.9306	283.6(3.1074,Unknown)	5.67705e-06	0.00206592	8.75069e-06	3.75327e-06	7.75227e-06	1.30321e-05	3.99523e-05	3.38155e-05	0.00908555	3.1845e-05	9.14151e-06	0.00119668	1.45449e-05	1.216e-05	0.00636623	2.80733e-05	2.17519e-05	0.00909357	8.30368e-05	0.000128008	7.49052e-05	2.073e-06	4.37371e-06	0.000268318	0.00020108	0.000226187	7.88853e-06	1.62497e-06	1.55577e-06	1.59943e-06	2.17589e-06	2.49057e-06	2.22017e-06	2.82739e-06	3.78702e-06	0.000280007	3.62589e-06	1.68405e-06	2.38535e-06	4.49347e-06	5.18006e-06	9.85455e-06	7.03222e-07	2.58841e-06	5.01879e-06
262.4(3.1134,Unknown)	0.7112	<.0001	0.9988	262.4(3.1134,Unknown)	0.000334718	0.000530581	6.4679e-06	1.09818e-05	0.000623029	0.000192198	2.32917e-05	0.000668352	2.01681e-05	1.02953e-05	2.36487e-05	0.00100091	0.00155131	3.34399e-05	0.000975424	0.00120834	0.000701652	0.00120006	1.79324e-06	9.04109e-05	1.64492e-06	9.17393e-07	2.60059e-06	1.79069e-06	4.70588e-06	7.86738e-05	5.55057e-06	5.21763e-06	2.96593e-06	4.89706e-06	2.00536e-06	2.58836e-05	1.65155e-06	9.3325e-07	1.47757e-06	2.14292e-06	3.51434e-05	1.11435e-06	1.34645e-06	1.81712e-06	1.65704e-06	3.67599e-06	1.29732e-06	1.00852e-06	1.98707e-06
221.6(3.1162,Unknown)	0.017	<.0001	0.003	221.6(3.1162,Unknown)	0.0065052	0.00824746	0.00736764	0.00699938	0.00660223	0.00734373	0.0216051	0.017831	0.0199724	0.0171554	0.0138179	0.011849	0.0163563	0.0179908	0.0124048	0.0170178	0.0142162	0.0135424	6.65787e-06	6.98528e-06	6.61429e-06	1.03245e-05	5.64831e-06	0.00109744	0.00163735	0.00147823	0.00140905	0.000231596	0.00129053	0.000488168	2.49289e-05	2.84795e-05	4.80017e-05	6.14091e-06	1.04039e-05	5.27438e-06	9.27527e-06	3.5052e-05	1.05766e-05	6.04963e-06	4.02539e-05	5.60709e-06	7.79707e-06	4.05629e-05	2.14857e-06
229.4(3.1605,Unknown)	0.9416	0.1517	0.9582	229.4(3.1605,Unknown)	5.15001e-05	0.00033588	3.13655e-05	0.000203254	9.5707e-06	0.000169674	4.74952e-05	0.00488897	1.4251e-05	0.00957613	7.16913e-05	2.16547e-05	0.00381958	1.71e-05	3.10731e-05	3.15387e-05	1.87552e-05	0.000209534	3.22674e-06	4.65054e-06	4.25338e-06	3.7456e-06	5.39133e-06	9.39092e-07	5.03131e-06	3.31011e-06	3.92913e-06	2.80598e-05	3.08408e-05	4.72782e-05	0.000198816	2.022e-06	2.23205e-06	3.00786e-06	5.30636e-06	6.49823e-06	6.27543e-06	2.14231e-06	5.90838e-06	6.2183e-06	8.09065e-06	6.48516e-06	3.28473e-06	9.2859e-07	1.70291e-06
230.6(3.1657,Unknown)	0.7104	0.0002	0.9988	230.6(3.1657,Unknown)	1.11101e-05	0.000679724	0.000660076	2.12151e-05	0.000789846	1.17367e-05	0.000815375	3.08452e-05	0.000655712	0.000726999	0.000784679	0.000133683	0.000308394	0.000830071	0.000269192	0.00100633	8.79169e-05	0.000165346	3.1785e-05	1.57101e-05	1.42107e-05	1.64218e-06	8.63436e-07	3.29149e-05	6.06426e-05	2.00767e-06	2.40592e-05	3.99841e-06	2.06785e-05	1.57233e-06	2.05481e-06	6.75698e-06	8.45123e-06	1.13957e-05	1.00245e-06	5.72602e-06	7.30395e-06	1.51377e-06	6.98478e-06	7.35121e-07	1.67905e-05	1.1219e-05	1.03462e-06	1.5266e-06	2.56725e-05
175.6(3.1953,Unknown)	0.3069	0.4395	0.4678	175.6(3.1953,Unknown)	6.3879e-05	0.000213491	0.000174725	0.00022448	8.26669e-05	0.000237068	0.000224545	0.000347561	0.000440364	0.000129106	0.000277226	0.0786394	0.000280449	5.34279e-05	0.000241922	8.61801e-05	0.000171894	0.000296965	1.47138e-05	1.92e-05	1.58503e-05	1.26712e-05	4.05558e-05	4.38398e-05	1.76242e-05	3.47816e-05	3.27214e-05	9.14315e-06	3.57238e-06	9.25774e-06	3.08649e-05	3.34046e-05	3.10619e-05	0.00371074	6.44107e-06	4.90486e-06	4.48783e-05	3.70767e-05	9.1166e-05	2.97231e-06	2.22481e-06	7.28136e-06	4.63469e-05	6.85627e-05	5.90746e-05
177.4(3.1972,Unknown)	0.0022	<.0001	<.0001	177.4(3.1972,Unknown)	0.00456851	0.00451089	0.00559548	0.00348186	0.00366304	0.00432969	0.00978218	0.0083115	0.00912555	0.0102452	0.00798973	0.00861424	0.00316968	0.00451865	0.00424298	0.00740441	0.00888695	0.0094746	3.14961e-05	4.54719e-05	4.86796e-05	3.60115e-05	7.88399e-06	1.81344e-05	0.000117457	8.13232e-05	0.000157485	0.000212095	0.000246196	0.000203548	6.68829e-05	5.84207e-05	1.88663e-05	0.00020337	0.000247618	0.000162952	3.95171e-05	1.0689e-05	4.59156e-05	0.000115309	0.000128377	0.000173159	3.33333e-05	3.57917e-05	3.53585e-05
172.4(3.2013,Unknown)	0.6957	<.0001	0.7003	172.4(3.2013,Unknown)	0.000144025	8.14645e-05	0.000193215	5.37541e-05	5.32849e-05	9.77015e-05	0.000463347	0.000848244	0.000411612	0.000622831	0.000406002	0.000397943	0.000630951	0.000529263	0.000537084	0.000452533	0.000799502	0.000727967	2.31268e-05	1.78447e-05	2.18764e-05	9.70105e-06	2.95573e-05	5.38957e-05	2.14745e-05	6.51952e-05	3.74983e-05	4.29051e-05	4.98714e-05	4.61125e-05	4.7479e-05	3.54249e-05	2.43488e-05	2.15412e-05	4.35177e-05	1.63869e-05	2.69364e-05	2.29094e-05	1.27919e-05	5.56035e-05	1.30889e-05	2.59069e-05	2.25748e-05	2.01191e-05	1.75586e-05
295.6(3.2678,Unknown)	0.7083	0.2966	0.8684	295.6(3.2678,Unknown)	0.00346808	1.74705e-05	6.90924e-06	1.15165e-05	9.66641e-06	6.46579e-06	7.48484e-05	0.00253163	1.60845e-05	0.00645059	1.27683e-05	1.97066e-05	5.0022e-05	1.1856e-05	0.00183088	2.5833e-05	0.00538145	5.48761e-05	0.000156832	1.19307e-06	4.08569e-06	3.05629e-06	4.68208e-06	3.49972e-06	0.000338867	2.72242e-06	3.23279e-06	1.5777e-06	0.000117103	1.84148e-06	4.25628e-06	2.36324e-06	1.58195e-06	3.29239e-06	2.25899e-06	4.24477e-06	1.48315e-06	1.86811e-06	2.46912e-06	3.92383e-06	2.94249e-06	3.01785e-06	1.43069e-06	1.97757e-06	2.11995e-06
152.4(3.3329,Unknown)	<.0001	<.0001	<.0001	152.4(3.3329,Unknown)	0.00102003	0.00158978	0.0011221	0.00120809	0.00116705	0.00098146	0.00448618	0.00504278	0.00427713	0.00233121	0.00140784	0.0017627	0.00219833	0.00141907	0.00171351	0.00217015	0.00240575	0.00254322	0.000189189	0.000310033	0.000296602	0.000292441	0.000337583	0.000290821	0.000385791	0.000359982	0.000460583	1.16289e-05	0.000129421	0.000137908	0.000147817	0.000166481	0.000134456	6.8124e-06	4.36656e-06	6.96724e-06	9.96032e-05	0.000105696	0.000111185	7.28597e-06	1.44557e-05	1.00825e-05	7.42808e-05	0.000100038	9.90736e-05
228.6(3.3407,Unknown)	0.6306	0.1885	0.0712	228.6(3.3407,Unknown)	1.74378e-05	1.71005e-05	3.5231e-05	0.00373302	0.00312079	4.92472e-05	3.53105e-05	2.47904e-05	1.78346e-05	9.91159e-06	2.2506e-05	0.00206916	4.93277e-05	3.2452e-05	0.00510799	4.06397e-05	5.04403e-05	7.38353e-05	4.62481e-06	3.43042e-06	2.17194e-06	2.443e-06	1.15639e-06	2.4848e-06	5.5615e-06	0.000361205	3.1756e-06	8.40847e-06	1.46287e-05	1.43601e-05	2.50534e-05	7.54591e-05	9.26172e-05	2.99973e-06	9.68858e-06	3.70786e-06	1.12789e-06	3.00287e-05	3.50939e-05	5.96053e-06	4.88341e-06	4.94413e-06	0.000102746	1.18516e-06	8.85188e-07
221.6(3.3661,Unknown)	0.0443	0.0027	0.003	221.6(3.3661,Unknown)	1.54533e-05	2.52405e-05	5.62479e-05	5.21823e-05	1.03603e-05	3.15584e-05	4.18587e-05	0.000233434	0.000252018	0.000248621	8.00379e-05	8.89902e-05	0.000145067	0.000187568	0.000193297	7.01482e-05	0.000193343	0.000147784	0.00138551	0.00139527	1.6396e-06	6.39641e-06	8.51101e-06	1.52413e-05	6.46099e-06	3.18622e-06	1.19119e-05	1.22473e-05	2.65293e-05	1.05357e-05	3.16322e-06	8.28833e-06	6.3329e-06	6.58152e-06	6.09996e-06	7.24359e-06	1.63656e-05	9.16149e-06	2.29409e-06	8.89306e-06	9.65041e-06	1.78213e-05	4.77403e-06	1.9756e-06	6.20245e-06
177.4(3.4083, Glycolic acid)	0.8571	<.0001	0.0637	177.4(3.4083, Glycolic acid)	0.000315052	0.000462115	0.000221796	0.000427627	0.00044688	0.000290369	0.00129207	0.000721969	0.000839725	0.000792032	0.000235493	0.000447379	0.00123486	0.000835163	0.000526066	0.00124282	0.000762497	0.00206667	0.000118645	0.000211855	0.000181176	0.00013138	0.000118147	0.000290553	0.000133494	0.000233191	0.000245513	6.04449e-05	6.81057e-05	7.70594e-05	7.30389e-05	8.50428e-05	5.03815e-05	5.1571e-05	6.21099e-05	1.40324e-05	3.34367e-05	5.23458e-05	4.03835e-05	3.16118e-05	2.94903e-05	3.88211e-05	3.42346e-05	3.95534e-05	3.06054e-05
200.4(3.4439,Unknown)	0.6452	0.0001	0.9632	200.4(3.4439,Unknown)	3.07114e-05	2.48866e-05	4.06793e-05	4.55525e-05	3.73497e-05	2.89453e-05	9.73112e-05	4.6801e-05	8.85062e-05	7.05961e-05	6.10593e-05	5.02546e-05	7.57446e-05	5.55559e-05	6.93945e-05	7.03232e-05	0.000112093	4.77003e-05	5.02543e-06	0.000123963	4.52487e-06	0.000133027	5.39133e-06	4.21716e-06	8.19416e-06	4.40289e-06	5.05943e-06	2.69646e-06	3.22768e-06	2.4282e-06	3.4821e-06	4.28508e-06	2.46798e-06	2.36564e-06	3.63039e-06	1.70549e-06	5.55249e-06	2.18113e-06	2.29284e-06	1.88076e-06	4.57083e-06	3.70489e-06	9.34598e-07	2.06244e-06	5.25389e-07
190.6(3.4899, L-Alanine)	0.4604	0.0003	0.4097	190.6(3.4899, L-Alanine)	1.43342e-05	2.444e-05	3.65246e-05	0.000201313	0.000248336	0.000103151	0.000197192	0.0001079	0.000209181	0.000379104	0.00023434	0.000227557	0.000159022	0.0003716	0.000183091	0.000134259	0.000118323	0.000277418	4.07703e-06	3.187e-06	2.79169e-06	2.27067e-06	3.84581e-06	4.56713e-06	2.30321e-05	1e-05	2.01301e-05	2.83355e-05	3.69793e-05	3.90215e-05	5.44142e-06	6.195e-06	7.12558e-06	1.34833e-05	1.25628e-05	1.2927e-05	2.84953e-06	5.939e-06	5.91713e-06	1.96743e-05	1.63e-05	1.12768e-05	6.60382e-06	5.849e-06	2.36118e-06
356.6(3.5591,Unknown)	0.2133	0.0514	0.5025	356.6(3.5591,Unknown)	2.59127e-05	0.000156832	1.40011e-05	1.22436e-05	1.41646e-05	3.808e-06	4.04496e-05	0.000320752	1.35843e-05	3.13973e-05	1.84817e-05	4.25188e-05	4.58564e-05	4.79559e-05	4.04341e-05	2.86683e-05	4.85883e-05	6.17875e-05	3.24582e-06	4.85615e-06	3.86743e-06	3.60368e-06	3.60793e-06	1.02658e-06	2.84474e-06	3.46259e-06	4.98878e-06	4.80794e-06	7.60007e-06	6.2041e-06	1.17832e-06	2.44474e-06	2.72089e-06	2.57538e-06	2.48871e-06	5.53494e-06	2.96257e-06	3.59849e-06	4.89322e-06	9.07923e-06	3.95203e-06	7.74045e-06	4.86395e-06	3.10451e-06	1.45351e-06
174.4(3.5799,Unknown)	0.23	<.0001	0.8643	174.4(3.5799,Unknown)	0.00193073	0.000978186	0.000935243	0.00068748	0.00102251	0.000622268	0.00616343	0.00449152	0.00679906	0.00481799	0.0035944	0.00485383	0.00478361	0.00894921	0.00388457	0.00512341	0.00769002	0.00421768	0.000491197	0.000362066	0.000430307	0.00031941	0.000503609	0.000549024	0.00116688	0.000679357	0.000890779	0.000446311	0.000353518	0.00040875	0.000399011	0.000468989	0.000564063	0.000342511	0.000323663	0.000343752	0.000453584	0.000444328	0.00039392	0.00046917	0.000442624	0.000506754	0.000363923	0.000302771	0.000342339
188.6(3.5947,Unknown)	0.9748	0.3317	0.153	188.6(3.5947,Unknown)	0.000308692	1.8307e-05	0.000178864	0.00011972	0.000182346	0.000130053	7.02895e-05	0.0232165	0.000152177	0.00020258	0.000140302	0.000309856	0.0003379	0.000488223	0.000318565	0.000422254	0.000214859	0.000179169	3.23982e-05	7.88346e-06	3.11258e-05	4.56162e-06	4.25653e-05	1.96451e-05	3.62283e-05	6.39499e-05	2.9159e-05	0.00515152	0.00497055	0.00516946	1.37272e-06	0.000249234	3.57128e-06	0.00135409	0.00138441	0.00146923	1.34726e-05	8.44154e-06	1.63337e-05	0.000284995	0.000627343	0.000629926	1.48626e-06	4.44362e-06	9.49175e-06
220.2(3.6087, EIQTMS_N12C_NID1_1139.3_1267BK12_[NA])	0.0162	<.0001	0.2061	220.2(3.6087, EIQTMS_N12C_NID1_1139.3_1267BK12_[NA])	0.000299094	0.000397896	0.000432193	0.000115624	9.02278e-05	0.000106434	0.00143895	0.001419	0.00128117	0.000944414	0.00151366	0.00151964	0.00262687	0.00240084	0.00237118	0.00232347	0.00131391	0.00234018	0.000103918	0.000128668	0.000128158	0.000183595	0.000197958	0.000165776	0.000131607	5.64783e-05	0.000103446	4.53573e-05	4.40944e-05	3.47461e-05	0.000109952	0.000185632	0.000157954	1.87609e-05	2.10531e-05	1.51141e-05	6.1773e-05	8.55798e-05	6.52134e-05	2.26646e-05	2.67089e-05	3.88339e-05	3.68292e-05	7.74184e-05	0.000117029
370.6(3.6524,Unknown)	0.0161	0.0033	0.003	370.6(3.6524,Unknown)	1.50466e-05	1.80657e-05	1.20683e-05	0.00249741	1.29444e-05	0.0019223	1.64948e-05	2.59709e-05	2.10848e-05	3.72164e-05	1.13275e-05	3.06892e-05	4.75921e-05	1.976e-05	2.66852e-05	0.00516156	0.00495359	4.57364e-05	0.00030469	0.000216381	0.000157779	3.53272e-06	4.86197e-06	1.76736e-06	3.05681e-06	4.01533e-06	2.76519e-06	7.93378e-06	1.18692e-05	1.0042e-05	1.88259e-06	2.59923e-06	5.05987e-06	6.19457e-06	3.2771e-06	1.0544e-05	3.34392e-06	2.67445e-06	4.23688e-06	8.35683e-06	2.33182e-05	9.97494e-06	6.73921e-06	4.32224e-06	1.00131e-05
282.6(3.6593,Unknown)	0.2591	0.479	0.4771	282.6(3.6593,Unknown)	0.00224574	1.84679e-05	5.81807e-05	1.94507e-05	3.25404e-05	4.27814e-05	0.013757	6.64125e-05	4.24196e-05	6.26029e-05	2.91137e-05	3.86227e-05	0.000109312	0.0001121	0.000100565	0.000142222	6.40437e-05	0.000107599	0.000133119	6.23589e-06	5.71997e-06	1.11658e-05	6.47577e-06	2.51397e-06	0.000389184	4.9334e-06	8.7699e-06	2.25979e-05	9.48027e-06	1.53108e-05	5.98881e-06	5.56008e-06	8.6634e-06	1.36638e-05	7.57753e-06	7.39677e-06	3.07933e-06	1.66151e-06	1.17067e-05	3.43741e-05	2.51922e-05	1.54199e-05	5.15696e-06	4.28474e-06	3.61026e-06
241.4(3.6908,Unknown)	0.0193	<.0001	0.0019	241.4(3.6908,Unknown)	0.000286878	0.00152955	0.000790012	0.00079147	0.000903474	0.000760026	0.00643439	0.00510272	0.00678264	0.00379735	0.003063	0.00273396	0.0049117	0.00541248	0.00269166	0.0055891	0.00257811	0.00494485	0.000100688	0.000102958	6.84852e-05	8.52872e-05	0.000212164	4.56888e-05	0.000182337	0.00013702	0.000405434	0.000167764	0.000180035	0.000180899	0.000144002	0.000288156	0.000163549	7.43803e-05	8.16994e-05	7.54616e-05	0.000201221	0.000182815	0.000280239	9.87831e-05	8.50563e-05	0.000112625	0.000265453	0.000213575	0.000206022
188.4(3.6959,Unknown)	0.0558	<.0001	0.0003	188.4(3.6959,Unknown)	0.00031349	0.000851983	0.000712748	0.000616435	0.000285087	0.000787419	0.00260519	0.00230951	0.00291095	0.00192828	0.00118104	0.00142977	0.00208207	0.00223645	0.00276418	0.00205565	0.00250262	0.00304209	0.000150853	0.000106091	9.9036e-05	0.000132708	0.000133319	0.000103889	0.000156058	0.000122677	0.000160596	9.12602e-05	0.000134296	0.000127689	1.45269e-05	6.8585e-05	4.78761e-05	4.96216e-05	3.5874e-05	2.82116e-05	1.87629e-05	3.61025e-05	4.80334e-05	4.14309e-05	5.17814e-05	1.43396e-05	1.98751e-05	2.39983e-05	2.55703e-05
241.4(3.722,Unknown)	0.0054	<.0001	0.3029	241.4(3.722,Unknown)	0.000286878	0.000757263	0.000353634	0.00051176	0.000282168	0.000393721	0.000892378	0.000877909	0.00119142	0.00058862	0.000670609	0.000667455	0.00117835	0.000897407	0.000989498	0.00112272	0.000587437	0.00111444	5.18349e-05	6.6022e-05	6.06705e-05	8.55558e-06	0.000212164	4.56888e-05	0.000182337	0.00013702	0.00019686	0.000167764	0.000180035	0.000180899	0.000144002	0.000181481	0.000163549	7.43803e-05	8.16994e-05	7.54616e-05	0.000201221	0.000182815	0.000171224	9.87831e-05	8.50563e-05	0.000117145	0.000164235	0.000213575	0.000206022
188.6(3.7255,Unknown)	0.2841	0.4235	0.4792	188.6(3.7255,Unknown)	0.000308692	5.52106e-05	0.000178864	0.000115517	0.000182346	0.000130053	4.27705e-05	0.00019581	3.11688e-05	0.00020258	5.18184e-05	0.000309856	0.0003379	0.000488223	0.000318565	0.000422254	0.000214859	0.000141741	4.45584e-06	4.63701e-06	4.71119e-06	1.36849e-06	3.721e-06	1.86068e-06	0.00350368	1.02289e-05	1.0351e-05	1.49162e-05	2.31578e-05	1.73285e-05	1.89623e-06	7.68394e-06	1.34093e-06	5.20279e-06	4.7303e-06	3.26096e-06	1.34726e-05	9.20406e-06	1.63337e-05	1.17619e-05	2.2323e-05	3.23937e-06	0.000222209	5.25083e-06	9.49175e-06
180.6(3.7914,Unknown)	0.5111	<.0001	0.6081	180.6(3.7914,Unknown)	3.31351e-05	1.5347e-05	3.87618e-05	7.45201e-05	3.85221e-05	2.49698e-05	0.000133036	0.000147257	9.33398e-05	4.54654e-05	6.99027e-05	0.000143254	7.36618e-05	0.000103284	9.93626e-05	9.22358e-05	0.000166507	3.90893e-05	6.69603e-06	2.2176e-05	9.20411e-06	1.62394e-05	3.49948e-05	6.75446e-06	7.62741e-06	1.32881e-05	6.7616e-06	5.70807e-06	4.21663e-05	3.23372e-06	8.77005e-06	2.94557e-06	6.28368e-06	2.74447e-05	6.77505e-05	4.15318e-06	8.32252e-06	6.74372e-06	1.3377e-06	1.83971e-05	5.54847e-06	9.85776e-06	3.90106e-06	8.24975e-06	1.22373e-05
369.6(3.8095,Unknown)	0.2606	0.4237	0.4804	369.6(3.8095,Unknown)	0.00812001	0.00783972	1.38489e-05	1.13454e-05	7.58478e-06	0.00629618	0.0458329	4.32595e-05	2.3835e-05	1.37483e-05	1.03339e-05	2.13723e-05	2.76319e-05	3.0476e-05	2.55476e-05	2.84583e-05	3.50186e-05	6.16742e-05	2.68086e-05	1.08486e-06	4.5773e-05	1.08465e-06	1.16153e-06	2.58396e-06	3.03122e-06	2.43017e-06	2.18995e-06	0.00130468	3.09496e-06	0.00128325	1.58417e-06	1.62813e-06	3.67651e-06	3.00786e-06	1.34356e-06	1.82077e-06	2.50918e-06	1.84181e-06	2.0378e-06	5.1013e-06	4.69044e-06	5.60388e-06	0.000704954	1.60258e-06	1.77242e-06
218.6(3.8137, L-Valine)	0.6295	<.0001	<.0001	218.6(3.8137, L-Valine)	0.000227505	0.000317959	0.000244152	0.00027508	0.000766853	0.000183644	0.0211468	0.0194303	0.015062	0.00211539	0.00351531	0.00163305	0.0188485	0.0132958	0.0204044	0.0280403	0.0471516	0.0479903	0.000101327	0.000610333	0.000773052	0.000488155	0.000201694	0.000679873	0.00410787	0.00459414	0.00234057	0.000743711	0.000732416	0.000747662	0.000188706	0.000228493	0.000541608	0.000719618	0.000591503	0.000829648	0.000116939	0.00033823	0.000528053	0.000732232	0.000777571	0.000784343	0.00022633	0.000596788	0.000111869
241.4(3.8496,Unknown)	0.0479	<.0001	0.1316	241.4(3.8496,Unknown)	0.00243141	0.00108877	0.00162935	0.000424847	0.000490068	0.000261379	0.00472838	0.00510729	0.000959817	0.000553514	0.000938843	0.00289865	0.00314028	0.00103846	0.000971361	0.00285392	0.00114252	0.00138308	0.000210954	0.000150443	0.000212746	0.00026534	0.000668418	0.000177092	0.000106736	0.000123309	0.000207881	7.56802e-05	7.53592e-05	8.33139e-05	0.000319525	0.000337637	0.000310988	3.92225e-05	4.37457e-05	4.35042e-05	0.000171357	0.000185385	0.000185859	0.000119438	7.98922e-05	9.83545e-05	0.000108883	0.000102065	0.00015905
150.4(3.864,Unknown)	0.057	<.0001	0.0093	150.4(3.864,Unknown)	0.000241348	0.000172404	0.000208723	0.000107198	0.000162511	9.31006e-05	0.000507527	0.000540363	0.000930148	0.000543858	0.000490561	0.000514771	0.0004821	0.000152608	0.00054391	0.000713278	0.000825699	0.000500494	1.91342e-05	1.79366e-05	1.61192e-05	2.92096e-05	8.07929e-06	2.6662e-05	2.54454e-05	3.89907e-05	4.71495e-05	0.000103029	5.55249e-05	3.87931e-05	4.52264e-05	5.16179e-05	4.61397e-05	0.000142673	0.000135605	0.000126966	5.49423e-05	6.38186e-05	6.18829e-05	8.56114e-05	0.000161658	0.000171134	2.42571e-05	2.25496e-05	2.23955e-05
175.6(3.8731,Unknown)	0.9854	0.6499	0.3713	175.6(3.8731,Unknown)	0.00141609	0.00222433	0.0018509	0.000859628	0.00290478	0.00166773	0.000147127	0.000698321	0.00162045	0.000329448	0.000466267	0.000383686	0.000921224	0.00122291	0.00277565	0.00152544	0.00107958	0.000503364	7.73709e-06	4.65595e-06	1.12669e-05	0.0398551	6.07489e-06	7.0986e-06	4.88066e-05	0.0405998	2.02074e-05	8.25917e-05	6.27729e-05	5.84045e-05	4.93497e-06	9.57182e-06	3.17409e-06	0.00032394	0.000872383	0.000851344	0.000146814	1.62019e-05	1.04178e-05	0.000353035	0.00025069	0.000493602	4.68511e-06	9.8701e-06	2.22217e-06
336.6(3.8906,Unknown)	0.0868	0.0028	0.0236	336.6(3.8906,Unknown)	0.00782104	8.92828e-06	0.00577121	0.00540766	0.0104477	4.63437e-06	0.0395376	0.00768747	0.0387619	1.09987e-05	7.99882e-06	1.39753e-05	1.36424e-05	0.0304221	0.0112071	0.031437	1.94959e-05	3.69743e-05	1.17732e-06	0.00135268	2.98375e-06	1.36342e-06	0.00134831	1.86068e-06	3.46634e-06	3.60554e-06	5.10989e-06	8.33165e-07	0.00123187	1.37675e-06	6.03655e-07	1.89976e-06	2.1964e-06	1.26655e-06	2.43128e-06	1.29807e-06	1.12665e-06	0.000541574	1.76526e-06	3.15211e-06	1.90584e-06	3.0949e-06	1.79039e-06	1.51476e-06	1.65998e-06
301.6(3.9237, Phosphoric acid)	<.0001	<.0001	<.0001	301.6(3.9237, Phosphoric acid)	3.01258e-05	3.55201e-05	4.978e-05	3.52337e-05	5.9123e-05	3.20944e-05	0.000308345	7.91694e-05	7.85055e-05	0.000112928	2.87659e-05	0.000132836	0.000121393	3.0096e-05	0.000116264	0.000117264	9.7143e-05	0.000102539	7.27924e-06	1.27234e-05	5.54429e-06	1.11101e-05	4.02937e-06	1.85194e-05	1.70538e-05	1.52195e-05	1.45997e-05	2.95646e-05	2.77403e-05	4.3388e-05	8.57736e-06	8.835e-06	9.51718e-06	1.15372e-05	2.96679e-05	0.0336163	2.43713e-05	1.80425e-05	1.82752e-05	0.0197184	0.0411847	0.0333692	1.32885e-05	1.74498e-05	1.3055e-05
299.6(3.9244,Unknown)	<.0001	<.0001	<.0001	299.6(3.9244,Unknown)	0.000514709	0.000121505	0.00062556	0.00019223	0.000328227	0.000250647	0.000336445	0.000514544	0.00082239	0.000482982	0.000320201	0.000767456	0.000294613	0.000764787	0.000231196	0.000378464	0.000704447	0.00051341	4.20266e-05	6.43933e-05	4.5592e-05	7.37108e-05	5.02335e-05	9.77997e-05	7.20691e-05	8.17965e-05	0.000291284	0.000773225	0.217748	0.228464	0.000166597	0.000188606	0.00017034	0.251117	0.453963	0.4654	0.000382644	0.000369411	0.00053014	0.57997	0.578064	0.640572	0.000282369	0.000407436	0.00046233
302.6(3.9334,Unknown)	0.3252	0.3642	0.4135	302.6(3.9334,Unknown)	7.61278e-06	8.20437e-06	2.23561e-05	1.24147e-05	1.01689e-05	9.73777e-06	2.43692e-05	7.0944e-05	3.85027e-05	4.93661e-05	7.54671e-05	4.6782e-05	0.00286656	4.22559e-05	6.28614e-05	2.09674e-05	3.91939e-05	2.70792e-05	2.67078e-06	2.49706e-06	3.23395e-06	4.51094e-06	4.04479e-06	4.82961e-06	9.47393e-06	3.42129e-06	4.01659e-06	4.74097e-06	5.0618e-06	5.0752e-06	4.8821e-06	5.00152e-06	4.57442e-06	4.51179e-06	5.97988e-06	2.1287e-06	3.95009e-06	4.89063e-06	5.03575e-06	6.80544e-06	2.42735e-06	9.58327e-06	4.19912e-06	6.10738e-06	2.59015e-06
206.4(3.9412,Unknown)	0.0422	<.0001	<.0001	206.4(3.9412,Unknown)	7.27443e-05	3.11283e-05	4.60971e-05	2.80159e-05	2.72286e-05	1.72979e-05	0.00322859	0.0024295	0.0014806	0.000985595	0.000749405	0.000649103	0.00277363	0.00284331	0.00343934	0.00444919	0.00549604	0.00508123	5.76126e-06	6.46314e-06	6.91772e-06	6.8323e-06	8.27459e-06	0.000149636	5.9553e-05	0.00064989	0.000273791	0.000710192	0.000635862	0.000643143	0.000224306	5.07096e-05	0.000100688	0.000469886	0.000495595	0.000469325	0.000128712	4.80111e-05	2.72503e-05	0.000463795	0.000349887	0.000538249	0.000270186	0.000108467	3.52563e-05
284.4(3.9454,Unknown)	0.169	<.0001	0.994	284.4(3.9454,Unknown)	3.35906e-05	4.07162e-05	5.39499e-05	2.83474e-05	7.94608e-05	3.57349e-05	3.13319e-05	3.82709e-05	4.67532e-05	3.01184e-05	6.18045e-05	3.7691e-05	5.58886e-05	9.71279e-05	3.66312e-05	5.09309e-05	0.000120073	6.55265e-05	4.08793e-06	3.79023e-06	3.25524e-06	8.18558e-06	1.25044e-05	1.5043e-05	1.06879e-05	8.88202e-06	1.20262e-05	1.38112e-05	9.77889e-06	1.11031e-05	6.29575e-06	3.98967e-06	1.133e-05	5.91817e-06	1.40482e-05	1.40308e-05	8.34861e-06	9.0488e-06	5.14576e-06	1.62029e-05	1.39055e-05	1.03602e-05	4.59519e-06	8.58625e-06	1.50032e-05
299.6(3.9508,Unknown)	<.0001	<.0001	<.0001	299.6(3.9508,Unknown)	0.000514709	0.000121505	0.000756257	0.00019223	0.000328227	9.58031e-05	0.000387919	0.000356853	0.00082239	0.000482982	0.000359102	0.000767456	0.000294613	0.000219488	0.000231196	0.000378464	0.000704447	0.00051341	3.03106e-05	6.43933e-05	4.5592e-05	7.37108e-05	5.02335e-05	9.77997e-05	7.20691e-05	0.000134504	0.000291284	0.000282102	0.000567906	0.000394413	0.000112024	0.000111595	0.000145144	0.000210934	0.000651251	0.00109188	0.000360498	0.000278024	0.000286252	0.00144655	0.00127319	0.00188846	0.000216985	0.000262054	0.000279131
315.6(3.9589,Unknown)	0.0176	<.0001	0.0098	315.6(3.9589,Unknown)	4.85396e-05	2.63505e-05	3.75443e-05	5.8705e-06	2.30893e-05	1.92522e-05	3.26581e-05	4.81338e-05	5.07535e-05	6.5992e-05	8.76392e-05	5.25133e-05	6.25535e-05	3.68599e-05	6.27639e-05	4.274e-05	9.17218e-05	7.49683e-05	2.58902e-06	2.29416e-06	6.22569e-06	6.06189e-06	2.54405e-06	6.6203e-06	4.98377e-06	5.92452e-06	5.23435e-06	1.57868e-05	1.26361e-05	1.8012e-05	6.5413e-06	6.54476e-06	5.33315e-06	1.23534e-05	3.44591e-06	1.08646e-05	9.09888e-06	5.55424e-06	6.48346e-06	1.61981e-05	1.96421e-05	2.80002e-05	5.0933e-06	5.30412e-06	7.72955e-06
206.6(3.9625,Unknown)	0.1005	<.0001	0.2356	206.6(3.9625,Unknown)	1.15005e-05	0.00569636	1.5736e-05	0.00561297	0.00587971	0.00227701	0.00023988	0.000455139	0.000586874	2.19334e-05	0.000259043	0.000288512	0.000345884	0.000463903	0.000492035	0.000223606	0.00205755	0.0015391	6.49708e-06	6.60382e-06	5.08116e-06	1.17589e-06	1.04846e-06	5.94952e-06	3.06522e-05	0.000130886	8.52634e-05	0.000259055	0.000282327	0.000170353	8.59816e-05	5.45991e-06	2.13598e-05	0.000240978	0.000301895	0.000389599	0.000104116	1.80513e-05	3.92933e-06	0.000150375	0.000332688	0.000381647	0.00012579	2.13645e-05	4.91453e-06
316.6(3.9752,Unknown)	0.9034	0.0879	0.9998	316.6(3.9752,Unknown)	8.06825e-06	5.22827e-06	1.88711e-05	8.53308e-06	7.01054e-06	9.17941e-06	0.111705	2.53997e-05	3.3169e-05	0.0817293	5.16197e-05	1.36365e-05	2.93675e-05	7.38719e-05	3.71513e-05	2.34877e-05	2.72404e-05	1.4616e-05	2.42005e-06	1.02263e-06	4.2028e-06	0.0130515	1.4699e-06	1.80819e-06	2.59244e-06	4.84445e-06	4.08724e-06	4.44158e-06	4.77977e-06	3.86498e-06	1.48185e-06	3.20192e-06	2.12681e-06	2.85665e-06	2.86637e-06	3.1141e-06	7.43065e-06	2.30759e-06	5.78336e-06	5.76004e-06	6.94874e-06	4.18646e-06	3.13318e-06	3.66009e-06	2.43682e-06
299.6(3.9757,Unknown)	0.024	<.0001	0.0001	299.6(3.9757,Unknown)	0.000740701	0.000637817	0.000822854	0.000187204	0.000365386	0.000337215	0.000387919	0.000356853	0.000486534	0.000482982	0.000359102	0.000767456	0.000406945	0.000219488	0.000868651	0.000435066	0.000787414	0.00104846	3.03106e-05	6.43933e-05	4.5592e-05	7.37108e-05	5.02335e-05	9.77997e-05	7.20691e-05	0.000170509	0.000308564	0.000173505	0.000276961	0.000178844	0.000113939	0.000122921	0.000110988	0.000189793	0.000143903	0.000134088	0.000190449	0.000183262	0.000132732	0.000468759	0.00048108	0.00053213	0.000219623	0.000113569	0.000118168
157.4(3.9988,Unknown)	0.0906	<.0001	0.9001	157.4(3.9988,Unknown)	0.000761457	0.000650204	0.00037771	0.000485979	0.000275493	0.000330861	0.00293973	0.00185902	0.00178312	0.0024472	0.00142965	0.00231564	0.00143759	0.00123614	0.00137863	0.00136162	0.00105268	0.00205923	0.000266481	0.00037256	0.000413658	0.000242775	5.51571e-05	0.000197664	0.000469407	0.000183241	0.000252161	0.000123714	8.34607e-05	0.000121855	0.000116611	0.000138537	0.000114257	3.34946e-05	2.92694e-05	4.32831e-05	0.000113202	0.000476662	0.000482598	2.32963e-05	6.40633e-05	3.72367e-05	3.74071e-05	0.000121241	0.000275052
158.6(4.0161,Unknown)	0.4577	0.385	0.4862	158.6(4.0161,Unknown)	4.96295e-05	2.19587e-05	1.636e-05	2.57703e-05	3.47656e-05	1.10108e-05	1.57488e-05	0.000141888	6.7838e-05	0.000135181	0.000130515	0.00012654	9.31013e-05	3.0096e-05	8.13232e-05	0.000134486	8.48528e-05	0.000221997	6.05286e-06	7.92945e-06	6.86981e-06	4.37409e-06	1.18568e-05	1.2599e-06	0.00224953	2.26847e-05	1.70352e-05	6.16661e-05	6.3807e-05	5.00859e-05	1.25915e-05	5.03548e-06	1.00807e-05	1.62327e-05	9.65377e-06	2.44927e-05	1.1413e-05	1.25697e-05	9.42265e-06	2.4835e-05	1.61606e-05	2.76117e-05	1.36785e-05	4.49098e-06	6.90978e-06
430.6(4.0368,Unknown)	0.7321	0.036	0.4754	430.6(4.0368,Unknown)	1.45261e-05	5.5661e-06	9.96818e-06	0.000118479	0.000331816	0.000333943	1.98933e-05	0.00295231	0.000739051	2.07824e-05	0.000236487	0.000203898	1.64889e-05	1.4212e-05	0.00193638	0.00242291	0.000968332	1.92614e-05	4.51989e-05	2.83253e-06	4.29623e-05	9.02188e-07	6.11189e-05	0.000181892	1.62713e-06	2.37616e-06	2.27405e-06	3.89461e-05	4.67193e-05	4.84594e-05	3.41338e-05	5.0932e-07	1.8773e-06	1.6779e-06	1.89003e-06	1.83972e-06	1.56389e-06	1.07429e-06	1.50897e-06	3.90633e-06	2.60438e-06	1.5009e-06	1.20336e-06	1.02628e-06	1.24908e-06
342.4(4.04,Unknown)	0.8461	<.0001	0.0035	342.4(4.04,Unknown)	4.55954e-05	4.26788e-05	5.63697e-05	3.42072e-05	4.08669e-05	4.15642e-05	0.000131876	7.75701e-05	0.00013876	9.189e-05	4.50617e-05	0.000103869	0.000109937	8.71719e-05	7.11822e-05	0.000126155	0.000121622	0.000130562	1.60356e-05	1.831e-05	9.66459e-06	6.93874e-06	1.10808e-05	6.7253e-06	8.33676e-06	6.19772e-06	1.38024e-05	7.16365e-06	8.49224e-06	8.29731e-06	1.20373e-05	1.06618e-05	8.54288e-06	6.70021e-06	8.16403e-06	7.02409e-06	8.11136e-06	5.80215e-06	8.67754e-06	8.28205e-06	8.77803e-06	1.45338e-05	5.34489e-06	5.50246e-06	6.56021e-06
219.6(4.0463, L-Threonine)	0.0197	<.0001	<.0001	219.6(4.0463, L-Threonine)	0.000123138	0.000268862	9.14817e-05	9.68687e-05	0.000179187	0.000140595	0.00254294	0.00324225	0.00196405	0.000355794	1.5004e-05	0.000580893	0.00482561	0.00565857	0.00452816	0.0129623	0.0238974	0.0189706	0.00396425	0.00330867	0.00276272	0.000765339	0.000955947	0.000325474	0.000903295	0.00101309	0.00083896	0.00112448	0.00103212	0.000904939	0.000176689	9.04467e-05	0.000140481	0.00052243	0.000651512	0.000848304	0.000742162	0.000620228	0.000697877	0.000486711	0.00076124	0.00095363	0.000136221	0.000429317	0.000279783
247.4(4.0697, Maleic acid)	0.8244	<.0001	0.0394	247.4(4.0697, Maleic acid)	0.000709127	0.00129211	0.000726703	0.00110102	0.00096298	0.00110707	0.0043432	0.00282401	0.00462382	0.00446143	0.00163976	0.00305393	0.00275801	0.00317398	0.00301735	0.00553586	0.00314312	0.00439379	0.000128328	0.000346897	0.000188868	0.000296201	0.000208191	7.79038e-05	0.00080637	0.000958378	0.00088878	0.000185788	0.000221952	0.000210436	4.88091e-05	4.87419e-05	4.57731e-05	0.000154661	0.000174906	0.000146612	0.00028111	0.0001513	0.000163187	0.000234357	0.00022631	0.000247089	6.52602e-05	3.20684e-05	7.64451e-05
192.4(4.0766,Unknown)	0.4112	<.0001	0.0102	192.4(4.0766,Unknown)	0.000166847	0.000207442	0.000386461	0.000349086	0.000380986	0.000387746	0.00074923	0.00132475	0.000910563	0.00138468	0.00114537	0.000983268	0.000826422	0.000530707	0.000823503	0.000938705	0.0026666	0.00117306	6.236e-05	0.000159917	5.00796e-05	9.58701e-05	7.89119e-05	7.0776e-05	0.000363933	0.000710577	0.000538348	9.17487e-05	6.4666e-05	6.07591e-05	5.55516e-05	4.2136e-05	5.21077e-05	9.23982e-06	1.92118e-05	1.84998e-05	0.000146047	9.63189e-05	2.52375e-05	3.68118e-05	3.39925e-05	2.13176e-05	0.000237976	0.00013381	2.3618e-05
174.6(4.0814, Glycine)	0.1298	<.0001	0.0055	174.6(4.0814, Glycine)	0.0180192	0.0290031	0.0262912	0.0194535	0.0264706	0.023679	0.0183021	0.0137829	0.00976311	0.0371916	0.0265156	0.0273284	0.000512127	0.000560208	0.000465512	0.00973713	0.0131533	0.00878119	3.63635e-05	0.000142698	7.04282e-05	7.95142e-05	0.000226374	0.00022323	0.000439314	0.000512851	0.000509923	3.50343e-05	3.30607e-05	3.16421e-05	2.45964e-05	1.80045e-05	1.68996e-05	1.27485e-05	2.66205e-05	1.4833e-05	3.49633e-05	1.4404e-05	2.2052e-05	3.53447e-05	6.2175e-05	3.75465e-05	7.49143e-05	4.08629e-05	6.76751e-05
247.6(4.0932, Succinic acid)	0.0434	<.0001	0.1761	247.6(4.0932, Succinic acid)	2.22202e-05	1.68475e-05	1.14748e-05	2.46262e-05	1.29683e-05	1.87972e-05	0.000676371	0.000514773	0.000437364	0.000357521	0.00023753	0.000155705	0.000918516	0.000938758	0.000633394	0.000907096	0.0005837	0.000745398	0.00116284	0.00107643	0.00175405	0.000147239	0.000271733	0.000396227	0.000622076	0.000547525	0.000424646	3.43902e-05	5.69295e-05	4.22591e-05	7.14496e-05	5.4828e-05	6.14246e-05	1.6062e-05	3.36899e-05	3.0263e-05	9.09466e-05	6.18151e-05	3.26836e-05	3.4137e-05	6.40729e-05	4.48616e-05	0.000452856	0.000251143	0.000352
221.4(4.1219,Unknown)	0.4899	<.0001	0.0023	221.4(4.1219,Unknown)	0.000400338	0.000979087	0.000619731	0.000877079	0.000498203	0.000667272	0.00173577	0.00308449	0.00249392	0.00110441	0.00196711	0.00174957	0.00285757	0.00198109	0.00254094	0.00233729	0.0101837	0.0148166	0.000238569	0.000419341	0.000363594	0.000367049	0.000474617	0.000286446	0.00113569	0.00245807	0.00161929	0.000256845	0.000308877	0.000252015	0.000211881	0.000374432	0.000561654	0.000254605	0.000224459	0.000265789	0.000819481	0.000592823	0.000125661	0.000240226	0.000406012	0.000400489	0.00120661	0.00110669	0.000154223
183.4(4.1636,Unknown)	0.0111	<.0001	0.0097	183.4(4.1636,Unknown)	0.00216081	0.00168893	0.00154231	0.000961362	0.00160905	0.00074504	0.000285966	0.000868008	0.000707049	0.000601537	0.000485643	0.000232526	0.000354806	0.000551987	0.000430149	0.000627273	0.000489284	0.000455777	4.05005e-05	3.54864e-05	6.51368e-05	6.68987e-05	3.0359e-05	5.86028e-05	3.0974e-05	8.00843e-05	9.99573e-05	8.76301e-06	1.06195e-05	8.93243e-06	6.67926e-05	6.42728e-05	6.04401e-05	5.24506e-06	7.17202e-06	1.38429e-05	7.43723e-05	6.81822e-05	6.2583e-05	1.05892e-05	7.07154e-06	1.55162e-05	7.25652e-05	7.15755e-05	6.82535e-05
184.4(4.1669,Unknown)	0.027	<.0001	<.0001	184.4(4.1669,Unknown)	0.00041244	0.000488948	0.000731269	0.000492139	0.000343445	0.000583507	0.00243808	0.00219443	0.00299446	0.00161105	0.00154198	0.0012132	0.0017399	0.00106027	0.00125531	0.00203185	0.00153819	0.00109469	6.8342e-05	4.7739e-05	6.2728e-05	3.76233e-05	5.89706e-05	9.48949e-05	0.00016253	0.000118131	0.000158154	0.000117533	6.9232e-05	9.72653e-05	1.65869e-05	5.84309e-05	1.25113e-05	8.69028e-06	1.14603e-05	9.56179e-06	4.43591e-05	1.15229e-05	1.92166e-05	1.85403e-05	2.03598e-05	1.52369e-05	1.31278e-05	3.45078e-05	3.21162e-06
205.6(4.1775,Unknown)	<.0001	<.0001	<.0001	205.6(4.1775,Unknown)	0.0173545	0.0201671	0.0180479	0.0122937	0.0109857	0.0104146	0.087104	0.0736367	0.0799099	0.0412075	0.030808	0.039099	0.0378487	0.040195	0.0332176	0.0445944	0.0422626	0.045417	0.00288391	0.00250757	0.00274191	0.00228573	0.00219831	0.00220142	0.00634106	0.00441707	0.00624412	5.54045e-05	2.18177e-05	2.24463e-05	0.00567989	0.00611241	0.00566875	3.63171e-05	7.99521e-06	1.00861e-05	0.00683348	0.00693588	0.0070043	1.98865e-05	4.11917e-05	3.72399e-05	0.00664573	0.00615052	0.00683751
245.4(4.1822, Fumaric acid)	0.402	<.0001	0.0039	245.4(4.1822, Fumaric acid)	0.00241628	0.00465226	0.00392276	0.00202187	0.00103165	0.00232557	0.0159088	0.0131339	0.013729	0.0103277	0.0161334	0.016731	0.0182657	0.0297743	0.0226398	0.0244047	0.0421014	0.0479796	0.00121236	0.000843282	0.000927824	0.000369476	0.000911973	0.00100593	0.000636786	0.00110769	0.00113531	0.00100386	0.000675567	0.000759578	0.00065551	0.00201341	0.00339527	0.000497282	0.000567505	0.000523716	0.000604145	0.00187975	0.000821067	0.0007298	0.000794928	0.000667931	0.000638162	0.00141538	0.000626372
246.4(4.1846,Unknown)	0.9058	<.0001	0.1845	246.4(4.1846,Unknown)	0.00060328	0.000791802	0.000960126	0.000489048	0.000584531	0.000344339	0.00119202	0.0029632	0.000841475	0.00155631	0.00126078	0.00135072	0.00345836	0.00311562	0.00179577	0.00172371	0.00660572	0.00572093	0.000178697	0.000233639	0.000244199	0.000133235	0.000418006	0.000168418	0.000897891	0.000767113	0.000624987	0.000439338	0.000573952	0.000565466	0.00027141	0.00021434	0.000322328	0.000521665	3.48124e-05	3.4991e-05	0.000224111	0.000120899	0.000129004	2.8377e-05	9.77034e-05	2.30721e-05	0.000378764	0.00036845	0.000182956
204.6(4.1899, L-Serine)	<.0001	<.0001	<.0001	204.6(4.1899, L-Serine)	0.0122624	0.0125175	0.0127475	0.00728812	0.0074004	0.00643483	0.0363779	0.032706	0.0373665	0.0247648	0.0230492	0.0247911	0.0237243	0.0249136	0.0220338	0.0239571	0.0213415	0.0230319	0.00372117	0.00367069	0.00366682	0.0036189	0.00345993	0.00321539	0.0081395	0.00705006	0.00825566	0.000473163	9.19677e-05	8.23883e-05	0.00638395	0.00656183	0.00673598	9.52272e-06	3.47062e-05	1.56273e-05	0.00780847	0.0078993	0.00801826	4.80534e-05	6.70441e-05	5.11075e-05	0.00752822	0.00741766	0.00804001
291.6(4.24,Unknown)	<.0001	<.0001	0.0015	291.6(4.24,Unknown)	0.00325228	0.0035374	0.00351314	0.00202584	0.00239344	0.0016128	0.00971661	0.00978312	0.0107357	0.00815059	0.00585052	0.00707613	0.00652174	0.00726392	0.00634295	0.00705164	0.00557796	0.00504667	0.00106528	0.00104298	0.00105374	0.00110946	0.00098462	0.000922211	0.00236187	0.00192604	0.00246239	0.00112408	0.00115897	0.00116494	0.00208397	0.00208314	0.00200516	0.000588386	7.22075e-05	6.93502e-05	0.00223259	0.00229616	0.00230729	0.000962719	0.00127383	0.000177976	0.00221996	0.00208086	0.00226154
374.6(4.2623,Unknown)	0.3179	0.0484	0.3327	374.6(4.2623,Unknown)	6.48713e-05	4.39175e-05	5.23063e-05	1.75687e-05	1.19873e-05	2.24348e-05	9.90518e-05	0.00090982	8.75061e-05	5.50573e-05	9.72776e-05	6.79002e-05	6.34561e-05	8.14719e-05	2.45075e-05	6.51076e-05	6.72762e-05	3.92404e-05	4.22964e-06	4.25826e-06	3.37236e-06	7.38476e-06	8.15125e-06	3.82053e-06	1.58618e-05	1.05498e-05	2.25992e-05	3.41736e-06	5.39544e-06	5.38502e-06	4.6843e-06	5.75192e-06	3.11129e-06	6.22546e-06	6.48806e-06	6.40838e-05	1.19882e-05	4.69656e-06	1.05428e-05	1.34263e-05	3.24312e-05	7.90178e-05	8.23961e-06	1.12536e-05	5.54418e-06
262.6(4.2675, Threonic acid-1,4-lactone)	0.0023	<.0001	0.0577	262.6(4.2675, Threonic acid-1,4-lactone)	0.000721067	0.00019092	0.000509001	0.00017989	0.000252308	0.000159154	0.000709526	0.00181412	0.00180021	0.00112468	0.00115412	0.00115399	0.0017506	0.0021533	0.00229958	0.00111842	0.00149152	0.00154676	6.09374e-05	7.2431e-05	4.23953e-05	1.58542e-05	7.73495e-06	3.98851e-05	2.76685e-05	8.48589e-05	9.46927e-05	0.000111319	1.17918e-05	1.62054e-05	6.54642e-05	7.87901e-05	6.6313e-05	1.1903e-05	5.84239e-06	3.11236e-05	0.00013493	1.32633e-05	8.31748e-06	2.07218e-05	9.14436e-05	3.4946e-05	8.34591e-05	9.62991e-05	2.60016e-05
155.6(4.2901,Unknown)	<.0001	<.0001	<.0001	155.6(4.2901,Unknown)	0.0178417	0.00616726	0.00727889	0.000807168	0.00212967	0.000224907	0.00965528	0.0144364	0.00498218	0.00373891	0.00296642	0.00245804	0.0119459	0.0114312	0.0203324	0.0114955	0.00430699	0.00500226	0.000138532	0.000122094	0.000110676	2.07351e-05	6.57342e-06	6.6903e-06	0.00515243	0.0132669	0.0089872	0.00468937	0.00428132	0.00438521	0.00801365	0.00673542	0.0072475	0.00203181	0.00247692	0.00243397	0.00906205	0.00285562	0.00311669	0.00588123	0.00569113	0.00591993	0.00787724	0.0066752	0.0040381
373.6(4.2969,Unknown)	0.0444	<.0001	0.002	373.6(4.2969,Unknown)	0.000443103	0.000161433	0.000531038	0.000135439	0.000129539	6.55066e-05	8.15624e-05	0.000111043	3.8836e-05	0.000159097	9.57374e-05	0.000116122	0.000123059	0.000242364	0.00022515	0.000189862	0.000124552	0.000334317	7.04214e-06	1.45684e-05	1.04471e-05	8.25654e-06	1.35066e-05	8.13102e-06	2.37598e-05	0.000115549	9.18501e-05	1.70671e-05	9.16875e-06	1.74873e-05	9.00879e-06	1.366e-05	1.4319e-05	8.54558e-06	9.86262e-06	1.56179e-05	3.93395e-05	1.45104e-05	2.02005e-05	2.02174e-05	1.95608e-05	2.51637e-05	2.36377e-05	2.92244e-05	1.93147e-05
373.6(4.3232,Unknown)	0.0298	<.0001	0.0038	373.6(4.3232,Unknown)	0.000443103	0.000161433	0.000531038	0.000135439	0.000129539	6.80862e-05	8.15624e-05	0.000111043	3.8836e-05	0.000151999	9.57374e-05	6.4484e-05	0.000113409	0.000242364	0.000220112	0.000154193	0.000124552	0.00032548	8.31485e-06	1.70574e-05	1.3548e-05	7.01476e-06	8.81938e-06	8.13102e-06	2.37598e-05	0.000115549	9.18501e-05	1.70671e-05	1.70803e-05	1.8469e-05	9.00879e-06	1.56871e-05	1.47689e-05	8.54558e-06	9.86262e-06	1.56179e-05	3.93395e-05	1.07842e-05	2.1627e-05	9.21925e-06	1.95608e-05	2.10559e-05	2.36377e-05	2.92244e-05	2.09706e-05
162.6(4.3815,Unknown)	0.0591	0.4792	0.4332	162.6(4.3815,Unknown)	4.05364e-05	1.85322e-05	1.83841e-05	4.19597e-05	1.09106e-05	3.36578e-05	9.68139e-05	7.08298e-05	0.000117425	2.97348e-05	1.83824e-05	4.77419e-05	2.57226e-05	4.98559e-05	2.86679e-05	6.8923e-05	8.35059e-05	0.0039124	5.17723e-05	2.5298e-05	2.78333e-05	4.05984e-06	2.80411e-05	1.97559e-05	5.39696e-06	6.36291e-06	0.000416575	0.000241159	0.000203381	0.00021773	8.53814e-06	5.96414e-06	5.89328e-06	0.000136279	0.000199081	0.000225121	6.83689e-06	7.7241e-06	8.65503e-06	0.000474191	0.000461786	0.000348022	1.13869e-05	8.57244e-06	9.53468e-06
160.6(4.3828, EITTMS_N12C_ATHR_1440.5_1135EC06_D3)	0.3229	0.4486	0.4559	160.6(4.3828, EITTMS_N12C_ATHR_1440.5_1135EC06_D3)	0.00041789	0.000132669	0.000329954	0.000115111	3.20619e-05	0.000194878	0.000194954	0.000233472	0.000372609	0.000487075	9.62839e-05	0.000315447	0.000153225	0.000240312	0.000392445	0.127314	0.000159032	0.00023091	0.000233364	0.00032425	0.000463626	0.00105947	0.000398162	0.000119924	7.67421e-05	3.43463e-05	3.15743e-05	5.36476e-05	5.72374e-05	5.95857e-05	3.09996e-05	3.14132e-05	6.21239e-05	0.000107026	0.000132638	9.26412e-05	0.00011385	7.77656e-05	8.69641e-05	8.07536e-05	0.000163661	0.000119391	4.82454e-05	7.32718e-05	6.10616e-05
191.4(4.3922,Unknown)	<.0001	<.0001	<.0001	191.4(4.3922,Unknown)	0.00722542	0.00574158	0.00673433	0.00405324	0.00341253	0.00449445	0.023479	0.0243976	0.0185814	0.0232512	0.0160569	0.0214969	0.022472	0.022649	0.0280586	0.025621	0.0239535	0.0222435	0.00138869	0.00182366	0.00131215	0.00150428	0.00183077	0.00234774	0.00172926	0.00212064	0.00223154	0.00312924	0.00402742	0.00418504	0.000767508	0.000691405	0.000659367	0.006285	0.00804275	0.0069783	0.000567706	0.000472555	0.000390019	0.00920525	0.00711633	0.0091894	0.000375232	0.000477046	0.000371658
267.4(4.4124,Unknown)	<.0001	<.0001	<.0001	267.4(4.4124,Unknown)	0.000262527	0.000192256	0.00024123	0.000250293	0.000212565	0.00013232	0.000790591	0.000697674	0.000800639	0.000536057	0.000511179	0.000700064	0.000815001	0.000843447	0.000428718	0.000646035	0.000806203	0.000693674	0.000163842	0.00047182	0.000305921	4.66654e-05	3.98106e-05	4.18217e-05	7.77842e-05	5.74027e-05	6.87934e-05	0.000618059	0.000484725	0.000538978	6.20162e-05	4.67674e-05	4.9453e-05	0.000790895	0.000726919	0.000637705	3.86774e-05	3.55854e-05	5.48294e-05	0.00104809	0.000965841	0.00136913	4.27116e-05	2.6861e-05	3.25128e-05
174.6(4.4474,Unknown)	0.8451	<.0001	<.0001	174.6(4.4474,Unknown)	0.0862905	0.0793517	0.0841951	0.045885	0.0656379	0.0492235	0.00196048	0.00527766	0.00304463	0.000695474	0.00227778	0.000711922	0.0023074	0.00135325	0.000573066	0.000270617	0.00104315	0.000745265	5.2301e-05	0.0001066	6.12082e-05	4.95544e-05	6.11086e-05	3.03426e-05	3.636e-05	2.4559e-05	2.18423e-05	0.00357441	0.00345079	0.00350342	0.000149824	9.43668e-05	4.5936e-05	0.00646193	0.00713766	0.00755185	0.000458242	0.000713741	0.000590856	0.00693708	0.00764772	0.00768575	0.00030459	0.000515093	0.000413134
160.6(4.4554,Unknown)	0.3434	0.4362	0.4458	160.6(4.4554,Unknown)	0.00094945	0.00101868	0.00080934	0.00192179	0.00102653	0.00176909	0.00583494	0.00231617	0.0038236	0.000976195	0.00105768	0.00142638	0.000480051	0.00160443	0.000405414	0.000622933	0.173643	0.000929645	0.000233364	0.00032425	0.000463626	0.00105947	0.000398162	0.000119924	0.000181112	3.52454e-05	6.94628e-05	3.84044e-05	5.72374e-05	5.95857e-05	6.80544e-05	4.85093e-05	2.44286e-05	1.61238e-05	2.32686e-05	9.61864e-06	3.55422e-05	0.000284702	0.000146769	1.91848e-05	8.21616e-05	4.81491e-05	4.69016e-05	6.99127e-05	4.78819e-05
188.6(4.4728,Unknown)	0.4614	0.4856	0.4537	188.6(4.4728,Unknown)	0.000193654	8.13198e-05	0.000187006	0.000158685	7.54171e-05	0.000124313	0.000156577	0.000692038	0.000591208	0.000151871	6.44874e-05	0.000138793	0.000149233	0.000344279	0.000636479	0.0392601	0.000244289	0.000411023	0.00126321	0.000831621	0.000350406	6.50285e-05	2.71982e-05	4.58638e-05	0.0103719	0.000720628	0.000498068	0.00250924	0.00267338	0.00265972	0.00185856	0.000769297	0.00217682	0.000656369	0.00107154	0.00133268	0.00198428	0.00011674	4.45979e-05	0.0013368	0.00121454	0.00139865	0.000536114	0.000926616	8.92936e-05
205.6(4.48,Unknown)	0.2184	0.4827	0.4738	205.6(4.48,Unknown)	0.000256996	0.000162253	0.000338781	0.000133193	0.000161697	0.000117858	0.000856239	0.000497751	0.000249851	0.000439051	0.000173937	0.000347293	0.00015982	0.000229596	0.000165019	0.00042691	0.0442111	0.000185287	9.95493e-05	0.00011813	0.00012639	9.23678e-05	0.000103427	5.29508e-05	0.000268477	0.0003163	0.000437903	0.00118222	0.000775762	0.00097831	0.000179712	0.000251329	0.000190834	0.000724099	0.000962574	0.00108241	0.000101453	6.61475e-05	0.000105802	0.00134012	0.00132536	0.00138843	0.000181701	9.51484e-05	0.000102097
234.6(4.4807, EITTMS_N12C_ATHR_1480.5_1135EC44_)	<.0001	<.0001	<.0001	234.6(4.4807, EITTMS_N12C_ATHR_1480.5_1135EC44_)	4.96295e-05	7.05897e-05	6.86815e-05	9.49546e-05	4.25896e-05	4.12738e-05	0.000159892	0.000340783	0.000645045	0.000268316	0.000126292	0.000297377	0.000202379	0.000208164	0.000161769	0.000227982	8.6368e-05	0.00117589	1.61937e-05	1.7961e-05	3.9888e-05	4.41261e-05	1.51255e-05	1.8286e-05	3.13616e-05	2.17413e-05	2.04732e-05	0.00447522	0.00463279	0.00464273	2.75158e-05	5.62798e-06	1.41629e-05	0.00169892	0.00221789	0.00199045	1.65817e-05	2.78814e-05	1.63849e-05	0.00227091	0.00211131	0.00223668	5.78036e-06	8.43626e-06	1.12396e-05
186.4(4.4918,Unknown)	<.0001	<.0001	<.0001	186.4(4.4918,Unknown)	0.00666156	0.00780866	0.007724	0.00505522	0.0061677	0.00456379	0.0188077	0.0179466	0.0181533	0.0132093	0.00949803	0.0119941	0.0110809	0.0110819	0.0102857	0.0137419	0.0134079	0.0132757	0.00143862	0.00150972	0.0015621	0.00141958	0.00137052	0.00107664	0.00110255	0.000966472	0.0011275	0.000295252	0.000432061	0.000437898	0.000986485	0.000980607	0.00107224	0.000202024	0.000272342	0.000254288	0.000395231	0.00036821	0.0003604	0.000320037	0.00029651	0.000296707	0.000660899	0.00069019	0.000668434
320.4(4.5069,Unknown)	0.7699	<.0001	0.3246	320.4(4.5069,Unknown)	0.000658392	0.000768572	0.000536227	0.000681652	0.00063248	0.000414335	0.00119509	0.00198274	0.00160078	0.00314664	0.00139627	0.00194666	0.0017105	0.0020374	0.0018873	0.00193226	0.00198515	0.00192818	0.000255768	0.000151701	0.000156976	7.91898e-05	0.000125378	0.000237975	0.000229323	0.000263703	0.000177803	0.000110547	8.60985e-05	9.46571e-05	0.000143772	9.93955e-05	0.000197242	3.2867e-05	3.17268e-05	3.00893e-05	6.97167e-05	0.000104093	0.000130646	3.23565e-05	4.17817e-05	3.55239e-05	5.2679e-05	0.000101275	0.000135456
336.6(4.509,Unknown)	0.7685	<.0001	0.0204	336.6(4.509,Unknown)	0.000108189	6.64071e-05	2.9661e-05	1.76436e-05	2.63434e-05	2.09496e-05	1.84842e-05	0.000102741	0.00014026	7.90369e-05	6.57791e-05	8.82279e-05	9.29277e-05	6.56639e-05	9.11392e-05	8.70552e-05	7.86235e-05	6.11077e-05	0.000122654	7.76389e-05	8.01461e-05	7.98791e-05	8.49919e-05	2.60088e-05	9.24722e-06	8.19268e-06	1.47107e-05	7.34289e-06	5.59876e-05	6.14543e-05	6.98126e-06	4.94719e-06	6.31084e-06	4.72153e-06	6.55941e-06	5.44967e-06	4.35256e-06	4.27085e-06	5.85712e-06	3.34051e-05	6.57539e-05	5.3586e-05	3.90207e-06	3.03149e-06	4.06614e-06
306.6(4.5125,Unknown)	0.631	<.0001	<.0001	306.6(4.5125,Unknown)	0.000320485	0.00122461	0.000869012	0.00166797	0.000555555	0.00110016	0.0106337	0.00836679	0.00992536	0.00534995	0.00148872	0.00203952	0.00808062	0.0101946	0.00608842	0.00724224	0.00279038	0.00105345	0.000243902	0.000217426	0.000190377	0.000126489	0.00011642	0.000376681	7.32977e-05	7.40295e-05	0.000147897	0.00257754	0.0027203	0.00264889	8.23495e-05	9.1518e-05	7.60356e-05	0.00182084	0.00220171	0.00214037	9.49029e-05	8.23833e-05	2.45786e-05	0.00240353	0.00260715	0.00275651	6.7972e-05	3.67143e-05	2.87247e-05
233.6(4.5145, Malic acid)	<.0001	<.0001	<.0001	233.6(4.5145, Malic acid)	0.000329	0.00022881	0.00042842	0.000232	0.000183	0.000224	0.002472	0.001412	0.000296	0.001055	0.000646	0.001562	0.000539	0.0001356	0.000699	0.0001749	0.000598	0.000293	0.014456	0.013945	0.014106	0.009756	0.008463	0.007662	0.000164	0.000155	0.000171	0.000127	0.000112	0.00013	0.000174	0.000154	0.00015	5.4e-05	6.9e-05	6.3e-05	0.000188	0.000183	0.000194	5.7e-05	6.2e-05	6e-05	0.0002	0.000244	0.000233
306.6(4.518,Unknown)	0.6228	<.0001	<.0001	306.6(4.518,Unknown)	0.000320485	0.00122461	0.000869012	0.00166797	0.000555555	0.00110016	0.0106337	0.00836679	0.00992536	0.00534995	0.00148872	0.00203952	0.00808062	0.0101946	0.00608842	0.00724224	0.00279038	0.00105345	0.000282342	0.000217426	0.000190377	0.000126489	0.00011642	0.000376681	7.32977e-05	7.40295e-05	0.000147897	0.00257754	0.00272752	0.00264889	8.23495e-05	9.1518e-05	7.60356e-05	0.00182084	0.00220171	0.00213093	9.49029e-05	8.23833e-05	2.45786e-05	0.00236084	0.0025808	0.0026559	6.7972e-05	3.67143e-05	2.87247e-05
150.6(4.5528,Unknown)	0.0291	<.0001	0.8095	150.6(4.5528,Unknown)	8.93526e-05	0.000121183	0.00010093	4.63866e-05	5.83095e-05	4.17764e-05	0.00021377	0.00017974	0.000415946	0.000206225	6.49842e-05	0.000147686	5.90475e-05	0.000497723	0.000133003	0.000110438	0.000134451	0.000160776	0.000159361	0.000134844	1.107e-05	4.32493e-05	0.00016008	5.89178e-05	6.55972e-06	1.67094e-05	1.57199e-05	1.15481e-05	5.70881e-06	9.09702e-06	2.19413e-05	5.57502e-05	6.64488e-05	1.77887e-05	1.60061e-05	4.72642e-06	6.18413e-05	1.88501e-05	4.72157e-05	1.28853e-05	1.38066e-05	1.42866e-05	4.635e-05	2.57479e-05	4.67392e-05
244.4(4.581, EITTMS_N12C_STUO_1509.5_1135EC31_)	<.0001	<.0001	<.0001	244.4(4.581, EITTMS_N12C_STUO_1509.5_1135EC31_)	0.00347634	0.00360883	0.0028652	0.00126279	0.00150774	0.00164441	0.0123473	0.00931717	0.0121716	0.0056145	0.00327932	0.00417895	0.00858486	0.00735808	0.00786596	0.00722652	0.00703544	0.00760681	0.00054379	0.000408901	0.000539037	0.000338204	0.000581622	0.000639731	0.000552387	0.000538363	0.000891001	0.00035315	0.000301824	0.000312182	0.000393663	0.000534156	0.000517149	0.000104129	0.000109286	0.00017808	0.000413581	0.000282219	0.000394472	0.000192928	0.000172262	0.00015774	0.000264769	0.000417061	0.000374606
232.6(4.5849, L-Aspartic acid)	<.0001	<.0001	<.0001	232.6(4.5849, L-Aspartic acid)	0.0311198	0.0314148	0.0408723	0.00952358	0.0113533	0.00690313	0.0584187	0.0480111	0.073576	0.012718	0.00645336	0.0130564	0.0367152	0.040464	0.0300212	0.0227463	0.0233654	0.013004	0.0040567	0.00656087	0.0059267	0.00517382	0.00601815	0.00821097	0.00787862	0.0052611	0.00897459	6.65607e-05	4.82272e-05	6.00466e-05	0.00370747	0.00147249	0.00399363	5.61088e-06	0.000203636	4.20782e-05	0.00352877	0.00118411	0.00427205	5.40266e-05	4.11821e-05	4.69676e-05	0.00380304	0.00377018	0.00292859
447.6(4.6127,Unknown)	0.3738	0.4291	0.4417	447.6(4.6127,Unknown)	3.10042e-05	2.59001e-05	5.92612e-05	2.28084e-05	1.40689e-05	2.72032e-05	5.99284e-05	4.07081e-05	7.43385e-05	2.09102e-05	1.67429e-05	1.51046e-05	4.35653e-05	6.97679e-05	3.88414e-05	2.43628e-05	0.00755611	5.89172e-05	3.90806e-06	3.59003e-06	3.00238e-06	4.18656e-06	7.84288e-06	5.44206e-06	0.00057893	4.86351e-06	6.28392e-06	2.99782e-06	3.35856e-06	2.48629e-06	2.17418e-06	5.78078e-06	3.84964e-06	1.40313e-06	3.52771e-06	2.75405e-06	8.77964e-06	3.78505e-06	3.95684e-06	1.16649e-05	7.17521e-06	4.5364e-06	2.39661e-06	3.38674e-06	2.78845e-06
156.6(4.6226, Pyroglutamic acid)	0.3359	0.4155	0.492	156.6(4.6226, Pyroglutamic acid)	0.000711876	0.000517615	0.000918305	0.00132263	0.000236731	0.00011347	0.000623156	0.00100856	0.0100434	0.403185	0.000221185	0.000363951	0.000389623	0.00118788	0.000331989	0.000589574	0.000433355	0.000873145	0.000189119	0.000261423	0.000174074	0.000231117	9.15036e-05	9.92054e-05	6.13374e-05	4.99979e-05	7.90266e-05	0.000230032	0.000292353	0.000236468	0.000124718	0.000100906	0.000146991	0.00011344	9.40473e-05	0.00023363	0.000216973	0.000161992	4.10411e-05	0.000344595	0.000293349	0.000270979	7.88123e-05	5.28823e-05	6.52627e-05
174.6(4.6264, N-Acetylglutamic acid)	<.0001	<.0001	<.0001	174.6(4.6264, N-Acetylglutamic acid)	0.00146286	0.00122818	0.00117223	0.000311896	0.00054498	0.000240943	0.00392569	0.00247554	0.00360917	0.000176682	0.000190382	0.000214796	0.00151236	0.00012996	0.00195979	0.000506964	0.000456488	0.000177582	0.00241617	0.00273609	0.00258415	0.00175583	0.00124736	0.000629011	0.000350875	0.000224862	0.000321829	3.58281e-05	5.36797e-05	3.65624e-05	0.000828283	0.00043508	0.000949779	2.44694e-05	3.68295e-05	5.28496e-05	0.000786835	0.000980921	0.000622463	5.58406e-05	6.67793e-05	6.03393e-05	0.000353953	0.000462119	0.000473846
174.6(4.6307, Gamma-Aminobutyric acid)	<.0001	<.0001	<.0001	174.6(4.6307, Gamma-Aminobutyric acid)	0.00146286	0.00122818	0.00117223	0.000311896	0.000646836	0.000558481	0.00392569	0.00247554	0.00360917	0.000831102	0.00134748	0.00139996	0.00167971	0.00174313	0.00196271	0.00104743	0.000327525	0.000621463	0.00291184	0.00258083	0.00283857	0.00215461	0.00181588	0.00182892	0.00828851	0.00755678	0.00869394	0.00102659	0.00107063	0.00103958	0.00428123	0.00379114	0.00425581	0.000315736	0.000441284	0.000532413	0.00122909	0.00150003	0.00127225	0.00066346	0.000694612	0.000741116	0.000404296	0.000698168	0.000854305
222.4(4.6308,Unknown)	0.5486	<.0001	0.2619	222.4(4.6308,Unknown)	0.000152109	0.000361973	0.000559907	0.000426782	0.000362849	0.000373932	0.00125742	0.000747521	0.00185688	0.000985851	0.000577704	0.00103355	0.00178201	0.00112123	0.000994373	0.000970663	0.00178932	0.00188282	0.000101378	9.03379e-05	8.52379e-05	0.000186809	9.06556e-05	0.000108351	0.000153181	0.00018698	0.000159301	8.15754e-05	8.14496e-05	9.83826e-05	5.15358e-05	8.70988e-05	9.10115e-05	0.000170073	0.000149439	9.73661e-05	4.90358e-05	8.30456e-05	0.000126254	0.000239371	0.000338011	0.000265912	5.67104e-05	9.46274e-05	7.36791e-05
232.6(4.6472,Unknown)	<.0001	<.0001	<.0001	232.6(4.6472,Unknown)	0.0311198	0.0314148	0.0408723	0.00952358	0.0113533	0.00690313	0.0584187	0.0480111	0.073576	0.012718	0.00645336	0.0130564	0.0367152	0.040464	0.0300212	0.0227463	0.0233654	0.013004	0.0040567	0.00656087	0.0059267	0.00517382	0.00601815	0.00821097	0.00787862	0.0052611	0.00897459	0.00272706	0.00486179	0.0025238	0.00370747	0.00147249	0.00399363	1.96682e-05	3.47254e-05	4.20782e-05	0.00352877	0.00118411	0.00427205	5.40266e-05	4.11821e-05	4.69676e-05	0.00380304	0.00377018	0.00292859
218.4(4.649,Unknown)	0.427	<.0001	0.7411	218.4(4.649,Unknown)	0.00427448	0.0040422	0.00435888	0.0021038	0.0035887	0.00221114	0.00954943	0.00754368	0.0119946	0.00747385	0.00939832	0.0104213	0.0156169	0.00609648	0.0138061	0.0101589	0.00999182	0.0112166	0.000965861	0.000885066	0.000706851	0.000881346	0.000796406	0.000710991	0.000837651	0.00098957	0.00234556	0.000980086	0.000694727	0.000828398	0.000676	0.00111699	0.00147121	0.000450114	0.000588797	0.000494628	0.0012233	0.000812739	0.000910676	0.00162452	0.00128242	0.00127438	0.00105865	0.00173682	0.00094184
292.6(4.6537, Threonic acid)	0.2626	<.0001	0.0325	292.6(4.6537, Threonic acid)	0.00103823	0.0012224	0.00157158	0.0012805	0.000855166	0.00103921	0.0030542	0.00407397	0.00429088	0.0032893	0.00285618	0.00307773	0.00381448	0.00473266	0.00389763	0.00498458	0.00520003	0.00455452	0.00252536	0.00253759	0.00260847	0.00256092	0.00237709	0.00048649	0.000381261	0.000342641	0.00040432	2.79199e-05	0.000349773	3.97825e-05	0.000263477	0.0002413	0.000348951	0.00019065	0.00030095	0.00041348	0.000309794	0.000275635	0.0002443	0.00040696	0.000363436	0.00043778	0.000209445	0.000205278	0.000270532
409.6(4.6565,Unknown)	<.0001	<.0001	<.0001	409.6(4.6565,Unknown)	9.05726e-05	9.15994e-05	0.000113455	9.22599e-05	9.64009e-05	5.63383e-05	0.00019628	0.00029996	0.000554705	0.000201685	0.000365809	0.000233402	0.000277985	0.000225568	0.000338002	0.000270687	0.000249339	0.000354976	2.08239e-05	3.38956e-05	3.74899e-05	1.71517e-05	5.37592e-06	2.09167e-05	3.81736e-05	2.48639e-05	3.19713e-05	0.000143023	0.000168578	0.000151979	3.14736e-05	2.98665e-05	3.62491e-05	0.00040963	0.000387077	0.000393785	3.19908e-05	3.9259e-05	2.58351e-05	0.000648464	0.000758827	0.00070795	2.21484e-05	2.38818e-05	3.48045e-05
447.6(4.6679,Unknown)	0.0452	<.0001	0.3358	447.6(4.6679,Unknown)	4.73847e-05	2.69296e-05	4.63863e-05	3.50733e-05	1.40689e-05	3.79795e-05	0.000119691	8.67855e-05	7.43385e-05	2.09102e-05	0.000100755	2.80918e-05	6.27965e-05	9.34799e-05	1.86894e-05	3.55642e-05	3.47829e-05	9.01886e-05	0.000457208	0.000373626	0.00044851	0.000355432	0.000286008	0.000164808	0.000588703	5.27012e-06	8.85063e-06	2.99782e-06	2.50509e-06	2.48629e-06	1.02229e-05	4.38864e-06	3.84964e-06	1.79659e-06	7.51835e-07	2.14607e-06	8.77964e-06	4.77669e-06	6.33594e-06	2.8291e-06	7.39211e-06	4.00828e-06	2.81693e-06	5.14129e-06	5.12755e-05
247.6(4.6966, 2-Hydroxyglutaric acid)	<.0001	<.0001	<.0001	247.6(4.6966, 2-Hydroxyglutaric acid)	0.0063739	0.00500964	0.00664981	0.00192096	0.00142584	0.00161989	0.0118585	0.00563036	0.01249	0.00208648	0.000119386	0.00127153	0.0079921	0.00536012	0.00611003	0.00271922	0.00339532	0.00207966	0.000958674	0.00115652	0.00114069	0.000252684	0.00014054	0.000165758	0.000806889	0.00103614	0.00112809	0.00617399	0.00616435	0.00587568	0.000964053	0.000675752	0.0011952	0.00761822	0.00895565	0.010079	0.000804832	0.000898499	0.000707395	0.0119702	0.0109748	0.0122388	0.000626503	0.000616935	0.0009328
198.4(4.705, 2-Ketoglutaric acid)	0.0113	<.0001	0.5777	198.4(4.705, 2-Ketoglutaric acid)	0.000440191	0.000442199	0.000545708	0.00021739	0.00027456	0.000309431	0.000580634	0.00122391	0.00119908	0.000885648	0.00085488	0.000680216	0.000693018	0.000979562	0.000770783	0.000720594	0.000637878	0.000841005	8.5187e-05	5.53736e-05	9.44393e-05	6.10092e-05	6.32261e-05	0.00011811	0.000141279	0.000106101	0.000104976	8.77936e-05	9.69834e-05	7.56323e-05	8.6425e-05	8.73229e-05	7.50239e-05	2.00519e-05	3.42068e-05	1.47872e-05	7.23762e-05	4.74715e-05	6.28731e-05	3.1467e-05	3.02765e-05	3.2498e-05	3.78436e-05	3.67815e-05	8.64234e-05
174.4(4.7176,Unknown)	0.0057	<.0001	0.0014	174.4(4.7176,Unknown)	0.00470065	0.00430919	0.00414252	0.0034064	0.00373171	0.00345678	0.0132289	0.0117633	0.0166607	0.0105339	0.00711314	0.0106301	0.00842404	0.0104692	0.00855844	0.0103645	0.00795754	0.0085766	0.000533794	0.000585056	0.000988934	0.000495286	0.000665457	0.000356365	0.000533008	0.000444832	0.000857381	0.000880977	0.000830302	0.000853652	0.000300162	0.000790858	0.000249441	0.000329533	0.000334429	0.000363154	0.00048479	0.000287899	0.000366219	0.000294491	0.000328977	0.000370933	0.000616855	0.000627575	0.000284438
217.6(4.7376,Unknown)	<.0001	<.0001	<.0001	217.6(4.7376,Unknown)	0.0812103	0.0799503	0.08111	0.0635774	0.0587163	0.0614948	0.251027	0.241746	0.242524	0.179468	0.171685	0.172369	0.213385	0.225271	0.211279	0.209006	0.204018	0.209907	0.061537	0.113983	0.145421	0.0344741	0.0160018	0.0141715	0.0285529	0.0253751	0.0304129	0.0221026	0.0112494	0.0220542	0.0191308	0.01876	0.0183668	0.00175388	0.00207516	0.00208882	0.0178883	0.0183538	0.0175194	0.00269066	0.0034799	0.00318969	0.0167526	0.0166617	0.0179846
220.6(4.7438, 2,3-Dihydroxybutanedioic acid)	0.002	<.0001	0.001	220.6(4.7438, 2,3-Dihydroxybutanedioic acid)	0.000586249	0.000732682	0.000832579	0.000424045	0.000193376	0.000376043	0.00238512	0.00144116	0.00184821	0.00242194	0.00118109	0.00136594	0.00133976	0.000524323	0.00156523	0.00180684	0.00188057	0.00170123	0.000476892	0.00108147	0.00116586	0.00039384	0.000919276	0.00110922	0.000322918	0.000978112	0.000862699	0.00149775	0.000585622	0.000539093	0.000596942	0.000652478	0.000806546	0.00194811	0.000971664	0.00124119	0.000993349	0.000532703	0.00061591	0.00230027	0.00210347	0.00168118	0.000958722	0.000547072	0.00108646
320.6(4.7676,Unknown)	0.0025	<.0001	<.0001	320.6(4.7676,Unknown)	0.00915528	0.0102663	0.00718424	0.00851255	0.00570498	0.00642978	0.0221832	0.0228143	0.0254219	0.0160563	0.0195072	0.0200629	0.0245269	0.0210891	0.0237079	0.0199247	0.0164962	0.0196076	0.00126878	0.00291502	0.00198466	0.000748963	0.000832008	0.0010694	0.00355371	0.00256808	0.00350541	0.00243531	0.00292378	0.00280191	0.0016575	0.00178648	0.00217222	0.00288635	0.00218187	0.0025267	0.00178085	0.00182882	0.00184294	0.00223289	0.00364467	0.00413203	0.00140796	0.00162254	0.00195717
222.4(4.7702,Unknown)	0.6056	<.0001	0.897	222.4(4.7702,Unknown)	0.000694325	0.000514607	0.000497146	0.000404209	0.000349546	0.000399449	0.000266321	0.00148484	0.00187855	0.00163771	0.00138002	0.000950433	0.00160622	0.00118324	0.00123779	0.0010993	0.00184609	0.00196372	0.00020879	0.000292946	0.00030105	0.000307408	0.000253115	0.000459601	0.000154724	0.000184473	0.000147793	6.62829e-05	0.00010335	5.66618e-05	5.77224e-05	0.00012321	0.000110331	0.000111036	8.1501e-05	0.000138085	7.56095e-05	0.000132568	0.000126254	7.62633e-05	0.000131782	7.57736e-05	7.70947e-05	9.74003e-05	7.36791e-05
159.4(4.7814, EITTMS_N12C_STUT_1614.2_1135EC30_D1)	<.0001	<.0001	<.0001	159.4(4.7814, EITTMS_N12C_STUT_1614.2_1135EC30_D1)	0.00308666	0.00294617	0.00306254	0.00302217	0.00262297	0.00238198	0.00399664	0.00313011	0.00390694	0.00234144	0.00219366	0.00349114	0.00441113	0.00528534	0.00518993	0.00482885	0.00460525	0.00597375	0.00114688	0.00154796	0.00161518	0.000984632	0.00121484	0.00124716	0.000577701	0.000539945	0.000745845	0.00479106	0.00500144	0.00490282	0.000412745	0.000388528	0.000491341	0.00113217	0.00123891	0.00124292	0.000461228	0.000424894	0.000486008	0.00114346	0.00112338	0.00120705	0.000448217	0.000369978	0.0006535
248.6(4.7988, L-Glutamic acid)	<.0001	<.0001	<.0001	248.6(4.7988, L-Glutamic acid)	0.000761799	0.000741562	0.00066767	0.000139021	0.000186437	0.000176194	0.0013326	0.000789524	0.00145727	0.000204243	0.000136278	0.000130013	0.000728703	0.000467399	0.000655169	0.000301	0.000347	0.000286	0.000145789	0.000119973	0.000131916	5.46635e-05	3.45734e-05	3.36906e-05	6.12404e-05	5.16085e-05	7.79972e-05	2.04726e-05	3.87524e-05	2.38986e-05	6.76009e-05	7.34253e-05	5.12174e-05	3.01436e-05	3.61055e-05	4.30597e-05	0.000110656	0.00012932	0.000108791	0.000139522	9.45536e-05	0.000126689	7.79677e-05	7.14778e-05	7.347e-05
246.6(4.7998,Unknown)	<.0001	<.0001	<.0001	246.6(4.7998,Unknown)	0.00723291	0.00922025	0.00805546	0.0033219	0.00354446	0.00263073	0.0148498	0.0231257	0.0224866	0.00592713	0.00302962	0.00346319	0.0110494	0.0118782	0.015505	0.00807548	0.00569898	0.00370853	0.00120749	0.00163731	0.00142417	0.00048668	0.000448349	0.00045347	0.00099266	0.00143209	0.00159776	0.000529255	0.00059838	0.000559074	0.00113822	0.0009917	0.00113686	0.00106039	0.00127009	0.00176598	0.000868839	0.000844248	0.000735516	0.0027161	0.0024833	0.00273232	0.000750075	0.00109365	0.00124526
216.6(4.8095, Suberyl glycine)	<.0001	0.0002	0.0087	216.6(4.8095, Suberyl glycine)	0.00308563	0.00292249	0.00419158	0.00176455	0.00144965	0.00129231	0.00563609	0.00494647	0.00591708	0.00208067	6.98034e-05	0.000668386	0.00210325	0.00168788	0.00181209	0.000679149	0.00102669	0.00102939	0.00419643	0.0024195	0.00419475	0.00506905	0.00394295	0.0029456	0.00185645	0.00238468	0.00266476	0.00185759	0.0022656	0.00224772	0.00312378	0.00124509	0.00424021	0.000254291	0.000272946	0.000375874	0.00348155	0.00296145	0.00201784	0.00027576	0.000271262	0.000361702	0.00151748	0.00066821	0.00116323
191.6(4.8272,Unknown)	0.0055	<.0001	0.073	191.6(4.8272,Unknown)	0.0687882	0.0587442	0.051305	0.0340555	0.0620395	0.0342453	0.0958544	0.111328	0.0983578	0.0732872	0.0340376	0.0491174	0.11844	0.120454	0.0798079	0.140122	0.0762927	0.0548995	0.0097491	0.0147779	0.0142384	0.00916325	0.00950382	0.00970152	0.0107933	0.0070967	0.0129986	0.00429361	0.00329159	0.00440663	0.001808	0.00138677	0.00290038	0.000843316	0.000546574	0.00164896	0.00305068	0.00185589	0.00170319	0.0016601	0.000937408	0.00182797	0.00505385	0.00280308	0.00555281
306.6(4.8363,Unknown)	0.0063	<.0001	0.0134	306.6(4.8363,Unknown)	0.00698803	0.0106388	0.00737319	0.00659167	0.00594779	0.00581699	0.0175758	0.018027	0.0190728	0.0254877	0.0312662	0.0179349	0.0123678	0.0169905	0.00814347	0.0263269	0.00951298	0.0129401	0.0084797	0.0130696	0.0191585	0.00449148	0.00741802	0.0104234	0.00517835	0.00289918	0.00417649	0.00027914	0.000432662	0.00044046	0.00450579	0.00456404	0.00755674	0.000222756	0.000244947	0.000305033	0.00791447	0.00583446	0.00563101	0.000439009	0.000429589	0.000492707	0.00981713	0.00510515	0.00768124
246.6(4.8397,Unknown)	<.0001	<.0001	<.0001	246.6(4.8397,Unknown)	0.00723291	0.00922025	0.00805546	0.0033219	0.00354446	0.00263073	0.0148498	0.0231257	0.0224866	0.00592713	0.00302962	0.00346319	0.0110494	0.0118782	0.015505	0.00807548	0.00569898	0.00535852	0.00120749	0.00163731	0.00142417	0.00048668	0.000448349	0.00045347	0.00099266	0.00143209	0.00159776	0.000529255	0.00059838	0.000559074	0.00113822	0.0009917	0.00113686	0.00106039	0.00127009	0.00176598	0.000868839	0.000844248	0.000735516	0.0027161	0.0024833	0.00273232	0.000750075	0.00109365	0.00124526
229.6(4.8427,Unknown)	<.0001	<.0001	<.0001	229.6(4.8427,Unknown)	0.00904	0.00949831	0.00936417	0.00586994	0.00491391	0.00553228	0.0380711	0.037615	0.0374981	0.0269403	0.0231773	0.0240988	0.0445522	0.0471974	0.0426719	0.0412857	0.0392003	0.0407113	0.00380867	0.00484737	0.00505238	0.00306848	0.00341968	0.00316796	0.00356021	0.00314348	0.00366988	0.000517825	0.000499887	0.00053747	0.00259203	0.00253875	0.00271151	0.000512574	0.000544501	0.000485379	0.00227999	0.0019257	0.00215741	0.000706671	0.000669309	0.000597529	0.00301177	0.00191939	0.00326854
218.6(4.8456, L-Phenylalanine)	0.3764	<.0001	<.0001	218.6(4.8456, L-Phenylalanine)	0.015431	0.0169017	0.0147191	0.0134215	0.00748951	0.0117045	0.0295354	0.0262582	0.0259003	0.0162003	0.0239448	0.0289901	0.0202854	0.0199243	0.0204061	0.0244079	0.0158169	0.0246284	0.00600598	0.00778725	0.00393435	0.00187449	0.00723375	0.00691734	0.0108599	0.00958577	0.0144621	0.00976823	0.0100188	0.00992512	0.0050433	0.00432347	0.00301372	0.00263192	0.00458267	0.00552985	0.00614514	0.00225697	0.00530731	0.00969096	0.00933505	0.00435602	0.00669038	0.0108655	0.00782271
327.6(4.8473,Unknown)	0.0099	<.0001	0.0131	327.6(4.8473,Unknown)	0.000426316	0.000415913	0.000489826	0.000359608	6.23531e-05	0.000309866	0.00165603	0.000967017	0.0019673	0.000675203	0.000597527	0.000983748	0.000472866	0.00136002	0.000755344	0.000892674	0.00042716	0.000759503	1.16152e-05	1.76932e-05	2.30901e-05	1.59099e-05	1.15844e-05	1.48621e-05	3.93729e-05	5.86893e-05	9.01412e-05	2.52707e-05	2.04665e-05	1.93501e-05	5.44893e-05	1.59213e-05	4.07896e-05	1.13909e-05	2.32651e-05	1.33249e-05	2.50322e-05	2.1661e-05	2.78129e-05	2.18611e-05	1.93168e-05	1.26236e-05	1.78281e-05	1.70107e-05	9.82907e-06
307.6(4.851, Arabinose)	<.0001	<.0001	<.0001	307.6(4.851, Arabinose)	0.00720517	0.00721101	0.00766095	0.0046203	0.00423209	0.00460796	0.0309237	0.0294474	0.0310362	0.0237764	0.0188427	0.0218799	0.0334376	0.0354466	0.0309504	0.0300792	0.0293859	0.0309225	0.00822147	0.00802612	0.00790728	0.00825757	0.00806278	0.00805658	0.00458387	0.00374642	0.00436888	0.00812185	0.00812299	0.008134	0.00330627	0.00294737	0.00387522	0.00752655	0.00823611	0.00847696	0.00362983	0.00314395	0.00281236	0.00983632	0.0103078	0.0111789	0.00444285	0.00257553	0.00426591
307.6(4.8647, Xylose)	<.0001	<.0001	<.0001	307.6(4.8647, Xylose)	0.00735338	0.0164193	0.0151501	0.00824955	0.0089915	0.00971324	0.0285037	0.0309798	0.0298484	0.02264	0.0232847	0.0199879	0.0355099	0.0310805	0.0312095	0.0289993	0.0319521	0.0297204	0.00839696	0.00871247	0.00800359	0.00910451	0.00389779	0.00883024	0.00399506	0.00477458	0.00389242	0.00813582	0.00819342	0.00866316	0.00217018	0.00413927	0.003829	0.00765593	0.00805914	0.00847756	0.00369759	0.00350581	0.00238772	0.00942313	0.0112904	0.0106456	0.0040894	0.00453325	0.00115828
452.6(4.8841,Unknown)	0.3359	0.0249	0.3576	452.6(4.8841,Unknown)	0.000313246	0.000235658	0.000176627	8.23154e-05	0.000234291	7.08221e-05	0.0011025	0.000471856	0.000181179	0.000702252	2.16117e-05	0.000407712	0.000121115	0.00123454	0.000138204	0.000183911	0.000223277	0.000724039	2.60428e-05	4.29072e-05	4.66194e-05	4.89209e-05	2.94391e-05	3.82928e-05	0.000145305	8.90076e-05	0.000151611	0.000156241	0.00013656	0.000147059	4.50354e-05	4.42327e-05	4.31999e-05	0.000139339	0.000148764	0.000124703	4.33951e-05	4.47757e-05	4.77883e-05	0.000142599	0.000224079	0.000176465	5.63012e-05	5.51362e-05	6.8319e-05
207.6(4.8968,Unknown)	0.0004	<.0001	<.0001	207.6(4.8968,Unknown)	0.00947269	0.00545225	0.00810836	0.00471467	0.0023787	0.00246043	0.0308439	0.0356915	0.033517	0.0157063	0.0106618	0.00853482	0.030768	0.0336868	0.0240414	0.0210902	0.0230943	0.0135771	0.0183715	0.0176032	0.0178874	0.0187569	0.0189288	0.0243543	0.00160174	0.0134729	0.00311797	0.0155795	0.00732577	0.0151478	0.00102852	0.000866978	0.00114653	0.000749578	0.000795407	0.000895245	0.000476002	0.000740816	0.000714011	0.00098472	0.000730559	0.000776665	0.000807903	0.00869299	0.000583836
231.6(4.9135, L-Asparagine)	<.0001	<.0001	<.0001	231.6(4.9135, L-Asparagine)	0.0263501	0.0267197	0.0271874	0.0163695	0.0156216	0.0162326	0.110816	0.104159	0.107533	0.078546	0.0617856	0.0672809	0.118715	0.121087	0.110988	0.104418	0.103212	0.106718	0.0116029	0.0156797	0.0178032	0.0107659	0.0124686	0.0125655	0.0248518	0.0217673	0.0235755	0.048411	0.0475024	0.0480704	0.0096096	0.0107937	0.0100034	0.0524653	0.0606597	0.0814844	0.0107108	0.0085718	0.0101549	0.106936	0.12615	0.0977361	0.0101677	0.0071396	0.0104093
191.6(4.9273,Unknown)	<.0001	<.0001	<.0001	191.6(4.9273,Unknown)	0.0783667	0.0798988	0.0797402	0.0802491	0.0814386	0.0807913	0.0790842	0.0703728	0.0722729	0.0730984	0.0795088	0.0763116	0.069983	0.0586854	0.0676481	0.0721982	0.0747667	0.0617756	0.0778644	0.0993384	0.100244	0.0668249	0.10194	0.107437	0.071599	0.0640733	0.0724528	0.0866926	0.0893642	0.0864343	0.087681	0.0709459	0.0721803	0.0921328	0.0948981	0.10511	0.101322	0.103918	0.0999696	0.165786	0.132856	0.176978	0.0442914	0.0428782	0.0465876
308.6(4.9447,Unknown)	0.138	<.0001	0.0009	308.6(4.9447,Unknown)	0.108793	0.118857	0.107118	0.0566989	0.0529026	0.0672166	0.161084	0.164646	0.211008	0.192529	0.196043	0.162927	0.226139	0.18073	0.17135	0.162328	0.193955	0.163328	0.0037321	0.00513835	0.00619408	0.00311619	0.0040333	0.00430639	0.00660926	0.00535254	0.00633188	0.0123277	0.0135815	0.0126377	0.00369611	0.00436646	0.00377572	0.00928574	0.00861586	0.00547733	0.00239073	0.00242524	0.00274668	0.00952543	0.00542814	0.00473728	0.0029728	0.00323125	0.0014668
241.4(4.9577,Unknown)	<.0001	<.0001	<.0001	241.4(4.9577,Unknown)	0.00271789	0.00284262	0.00245614	0.00147838	0.00150341	0.00175207	0.0068432	0.007185	0.00681756	0.00474183	0.00293626	0.00316805	0.00475268	0.00486148	0.0053477	0.00388895	0.00377006	0.00434386	0.000179166	0.000156698	0.000189768	0.000204128	0.000157449	0.000146463	0.000384131	0.000333015	0.000450393	0.000521083	0.000189908	0.000389654	0.000287451	0.00024472	0.000317572	0.00029824	0.000325473	0.000365851	0.000249161	0.000231762	0.000164376	0.000296742	0.000398698	0.000252992	0.00014078	0.000115723	0.000230617
231.6(4.9608,Unknown)	<.0001	<.0001	<.0001	231.6(4.9608,Unknown)	0.0263501	0.0267197	0.0271874	0.0163694	0.0156216	0.0162326	0.110816	0.104159	0.107533	0.078546	0.0617856	0.0672809	0.118715	0.121087	0.110988	0.104418	0.103212	0.106719	0.0307	0.0324166	0.0318782	0.0310402	0.0341013	0.0330919	0.0248518	0.0217673	0.0235755	0.0487932	0.0482726	0.0484461	0.0096096	0.0107937	0.0100034	0.0466445	0.0531477	0.0594062	0.0107109	0.00857183	0.0101549	0.0737169	0.0715428	0.0784517	0.0101677	0.0141737	0.0104093
191.4(4.9638,Unknown)	0.2277	<.0001	0.507	191.4(4.9638,Unknown)	0.0167355	0.0140982	0.0127619	0.00687282	0.0133071	0.00709224	0.0530009	0.0428582	0.0429075	0.055298	0.0304713	0.0294069	0.0416871	0.0513016	0.0440623	0.0491984	0.0412359	0.0527396	0.00212063	0.00329337	0.00301142	0.00209102	0.00235982	0.00238869	0.00660605	0.00620413	0.00517255	0.00265168	0.00311246	0.0031533	0.00220761	0.00204205	0.0063509	0.00291101	0.00293517	0.00344473	0.00294848	0.00367215	0.00334102	0.00322247	0.00312875	0.00368227	0.00240858	0.00362104	0.00235276
221.6(4.9695,Unknown)	<.0001	<.0001	<.0001	221.6(4.9695,Unknown)	0.0362374	0.0341926	0.0348889	0.0205672	0.0200672	0.0201874	0.137924	0.137429	0.141876	0.0946558	0.0752128	0.0874571	0.151668	0.153895	0.14352	0.134066	0.130157	0.137015	0.028095	0.0358342	0.030876	0.0360345	0.0355757	0.0360434	0.0121871	0.0108885	0.0130268	0.0301964	0.029704	0.0286393	0.00748416	0.00755545	0.00715582	0.0321619	0.0365527	0.038057	0.00669642	0.00573073	0.00615227	0.0490822	0.0486085	0.0573885	0.00609359	0.00472969	0.00620339
308.6(4.9935,Unknown)	0.6253	<.0001	0.0001	308.6(4.9935,Unknown)	0.108793	0.118857	0.107118	0.0566989	0.0529026	0.0672166	0.161084	0.164646	0.211008	0.192529	0.196043	0.162927	0.226139	0.18073	0.17135	0.162328	0.193955	0.163328	0.0037321	0.00513835	0.00619408	0.00311619	0.0040333	0.00430639	0.00660926	0.00535254	0.00633188	0.0123325	0.0140203	0.0128794	0.00369611	0.00436646	0.00377572	0.0168242	0.0192854	0.020057	0.00239073	0.00242524	0.00274668	0.018979	0.0182252	0.0203777	0.0029728	0.00323125	0.0014668
394.6(5.0108, EITTMS_N12C_ATHR_1795.4_1135EC44_)	0.2245	<.0001	0.0002	394.6(5.0108, EITTMS_N12C_ATHR_1795.4_1135EC44_)	0.00116118	0.00129606	0.00122166	0.00116066	0.00086969	0.00121016	0.00139966	0.00202333	0.00194297	0.00160184	0.00128602	0.00164813	0.00179687	0.00152403	0.00197464	0.00203108	0.00143455	0.00160425	0.0012325	0.00109027	0.000907824	0.000951149	0.000936499	0.000805011	0.00232547	0.00151308	0.00207087	0.00100873	0.00134013	0.00121198	0.000913579	0.000864781	0.000770416	0.000779013	0.00115185	0.00080684	0.000814236	0.000743822	0.000851254	0.00112821	0.0010727	0.000959795	0.000720366	0.000803014	0.000825719
392.6(5.0243,Unknown)	0.0034	<.0001	0.0013	392.6(5.0243,Unknown)	0.00195614	0.00171384	0.00207247	0.0019621	0.00217856	0.00186133	0.00183996	0.00190867	0.00164195	0.00221444	0.00112018	0.00113663	0.00108705	0.00146969	0.00158847	0.0016901	0.00186585	0.00183508	0.00102344	0.000982162	0.000928529	0.000977667	0.00113768	0.00102405	0.00125655	0.000946151	0.000982659	0.000645256	0.00050027	0.000556969	0.000870464	0.00105742	0.00104764	0.000318331	0.000537641	0.000406162	0.000844195	0.000812432	0.000970418	0.00049717	0.000439482	0.000333464	0.000634239	0.000516911	0.000619895
392.6(5.0274,Unknown)	0.0037	<.0001	0.0015	392.6(5.0274,Unknown)	0.00195614	0.00171384	0.00207247	0.0019621	0.00217856	0.00186133	0.00183996	0.00190867	0.00164195	0.00221444	0.00112018	0.00113663	0.00108705	0.00146969	0.00158847	0.0016901	0.00186585	0.00183508	0.00102344	0.000982162	0.000928529	0.000977667	0.00113768	0.00102405	0.00125655	0.000946151	0.000982659	0.000645256	0.00050027	0.000556969	0.000870464	0.00105742	0.00104764	0.000386782	0.000537641	0.000406162	0.000844195	0.000812432	0.000970418	0.00049717	0.000439482	0.000333464	0.000634239	0.000516911	0.000619895
180.6(5.0309,Unknown)	<.0001	<.0001	<.0001	180.6(5.0309,Unknown)	0.000730811	0.000481612	0.000295104	0.00126615	0.000281283	0.000943636	0.000223882	0.000929889	0.000995236	0.000946908	0.000363673	0.000307739	0.000304436	0.000446119	0.000361079	0.000234422	0.000365204	0.000435912	0.00227599	0.00247248	0.00222936	0.00225394	0.00250889	0.00239075	0.00270001	0.00294452	0.00392368	0.00150995	0.00151799	0.00153217	0.0025963	0.00242336	0.00255356	0.000917396	0.00010234	9.19906e-05	0.00246093	0.00223063	0.00258947	0.000224365	0.000118489	0.000144213	0.00194747	0.00201194	0.00228914
375.6(5.0497,Unknown)	<.0001	<.0001	<.0001	375.6(5.0497,Unknown)	0.00255921	0.00375628	0.0023231	0.00209722	0.00359382	0.00230862	0.00848738	0.00663127	0.00694207	0.00776979	0.00563658	0.00551386	0.00623428	0.00737678	0.00688475	0.00825211	0.00962036	0.00761123	0.000646394	0.000636182	0.00100899	0.00106285	0.000830034	0.000996609	0.000853377	0.000588218	0.000441354	0.0207587	0.0207825	0.0208751	0.00041437	0.000563551	0.000444491	0.0111489	0.0122827	0.0120297	0.000240087	0.000349236	0.00021953	0.0120712	0.0139156	0.0148008	0.000139522	0.000153498	0.000163375
446.6(5.0623,Unknown)	0.0011	<.0001	0.2601	446.6(5.0623,Unknown)	0.000132264	7.86332e-05	0.000110457	6.67142e-05	5.86684e-05	8.01467e-05	0.000341998	0.000296152	0.000237433	0.00013403	0.000262322	0.000110645	0.000424857	0.000307952	0.000678961	0.000394356	0.000264828	0.000311204	5.72501e-05	6.89952e-05	6.52725e-05	3.81605e-05	8.13172e-05	4.01476e-05	0.000104275	7.18726e-05	0.000118954	3.69547e-05	2.45458e-05	3.50559e-05	4.08661e-05	5.92339e-05	7.89805e-05	1.8652e-05	2.37159e-05	1.58895e-05	6.09768e-05	5.46747e-05	4.55805e-05	1.34502e-05	3.2117e-05	1.78197e-05	5.79754e-05	3.75956e-05	6.05935e-05
393.6(5.0643,Unknown)	<.0001	<.0001	<.0001	393.6(5.0643,Unknown)	0.00425047	0.00387946	0.00406443	0.00406061	0.00389422	0.00390282	0.00453566	0.00415337	0.00470066	0.00464745	0.00489741	0.00436204	0.00448736	0.00401333	0.00421473	0.00457552	0.00462838	0.00447125	0.00147002	0.00133521	0.0014089	0.00229929	0.000555503	0.000714001	0.00435903	0.00350109	0.00464735	0.00484206	0.00481964	0.00470827	0.00290218	0.00296289	0.00301598	0.00470586	0.00590742	0.00587872	0.00282089	0.0029788	0.00283375	0.00698448	0.00715602	0.00780503	0.00262348	0.00291862	0.00246454
358.6(5.0656,Unknown)	<.0001	<.0001	<.0001	358.6(5.0656,Unknown)	0.00499036	0.005563	0.00459314	0.00418603	0.00343832	0.00499162	0.00451486	0.00545991	0.00461474	0.00584899	0.00507334	0.00490807	0.00407796	0.00376534	0.00418639	0.00432381	0.00456272	0.00420975	0.00350093	0.00306351	0.00349158	0.00418116	0.00360393	0.00367695	0.00456173	0.00399234	0.00442587	0.00158637	0.00189788	0.0015903	0.00356418	0.00368704	0.00389592	0.00137748	0.00165656	0.00154007	0.00349375	0.00356563	0.00309461	0.0016639	0.00175003	0.0017497	0.00302091	0.00311856	0.00337558
357.6(5.0667, L-Glycerol-3-phosphate)	0.3128	<.0001	0.0164	357.6(5.0667, L-Glycerol-3-phosphate)	0.000172849	0.000521347	0.000447898	0.000166908	0.000334592	0.000161388	0.0003851	0.000464773	0.000374026	0.000631656	0.00062992	0.000734508	0.000477726	0.000816847	0.000411459	0.000543018	0.000346987	0.000670938	0.000117825	0.000136129	0.00014564	3.95746e-05	0.000115084	3.91735e-05	0.000102155	0.000101597	8.10114e-05	0.000107746	0.000172171	0.000174737	5.44279e-05	5.80098e-05	4.80034e-05	7.03189e-05	0.000108515	0.000102533	3.43298e-05	2.44932e-05	4.44003e-05	0.000100484	8.57054e-05	0.000100329	5.49554e-05	8.96864e-05	7.33132e-05
446.6(5.0675,Unknown)	0.0015	<.0001	0.2562	446.6(5.0675,Unknown)	0.000132264	7.86332e-05	0.000110457	6.67142e-05	5.86684e-05	8.70592e-05	0.000341998	0.000296152	0.000237433	0.00013403	0.000262322	0.000110645	0.000424857	0.000307952	0.000678961	0.000394356	0.000264828	0.000311204	5.72501e-05	6.89952e-05	6.52725e-05	3.81605e-05	8.13172e-05	4.01476e-05	0.000104275	7.18726e-05	0.000118954	4.80281e-05	2.45458e-05	3.50559e-05	4.08661e-05	5.92339e-05	7.89805e-05	1.75659e-05	2.74211e-05	1.58895e-05	6.09768e-05	5.46747e-05	4.55805e-05	2.29447e-05	3.2117e-05	2.25135e-05	5.79754e-05	3.75956e-05	6.05935e-05
192.6(5.0794,Unknown)	0.0032	<.0001	0.0265	192.6(5.0794,Unknown)	0.0064496	0.00569475	0.00913003	0.0058415	0.00609575	0.005512	0.00980315	0.0079372	0.00754452	0.0122666	0.00874435	0.00984689	0.00891107	0.00897764	0.00779091	0.00583312	0.00603236	0.00944862	0.00157004	0.00155486	0.00189784	0.00112087	0.00196488	0.00792938	0.000828341	0.000959957	0.00116932	0.00159706	0.00339619	0.00181401	0.000343156	0.000554498	0.000558297	0.00183753	0.00347406	0.00229997	0.00035434	0.000454927	0.000481799	0.00265763	0.00420923	0.00454561	0.000301477	0.000354458	0.000340963
218.4(5.0805,Unknown)	<.0001	<.0001	<.0001	218.4(5.0805,Unknown)	0.00301434	0.00280998	0.00158757	0.00101182	0.000397567	0.00267947	0.00840266	0.00750762	0.00414279	0.00328988	0.00160856	0.00572527	0.0117338	0.00823436	0.0112637	0.0114518	0.00848555	0.0102193	0.000386792	0.000282338	0.000229826	0.000794615	0.000113095	0.000467423	0.0107522	0.012149	0.0148844	0.0104228	0.00980185	0.0104759	0.00630012	5.89758e-05	0.00457791	0.0139707	0.0147168	0.0166923	0.0040538	0.000291024	0.00720656	0.0171412	0.0165995	0.0165806	0.00365049	0.00552998	0.00927311
217.6(5.0932,Unknown)	0.8957	<.0001	<.0001	217.6(5.0932,Unknown)	0.83817	0.822236	0.820537	0.789774	0.79098	0.797695	0.896931	0.899595	0.903418	0.961538	0.95187	0.946484	0.847831	0.850034	0.84034	0.861576	0.860831	0.857048	0.159386	0.598609	0.1082	0.232041	0.265025	0.272256	1.19218	1.12185	1.12715	0.799168	0.805788	0.79803	1.0852	1.09909	1.08359	1.02314	1.19749	1.21301	1.10625	1.08374	1.11628	1.32461	1.25501	1.38407	1.09687	1.05045	1.05858
205.6(5.1003,Unknown)	<.0001	<.0001	<.0001	205.6(5.1003,Unknown)	1.14903	1.19289	1.1432	1.22335	1.28416	1.22501	1.46799	1.37602	1.46929	1.64948	1.37298	1.5011	1.2058	1.27351	1.17624	1.2742	1.24556	1.30217	0.52282	0.400488	0.52442	0.258649	0.537564	0.601023	0.408227	0.373849	0.421742	0.0964784	0.0992425	0.0984551	0.264987	0.54759	0.558735	0.127073	0.142006	0.167139	0.415345	0.413318	0.433382	0.204501	0.168212	0.197519	0.442016	0.477316	0.462018
191.6(5.1072,Unknown)	<.0001	<.0001	<.0001	191.6(5.1072,Unknown)	0.067326	0.0901149	0.0844886	0.053199	0.0776563	0.0709957	0.105954	0.0882023	0.119703	0.133828	0.106925	0.12433	0.115327	0.112181	0.103068	0.122607	0.0998978	0.124484	0.0684481	0.0771288	0.113794	0.0179894	0.0337208	0.0526971	0.0613665	0.0982097	0.0639284	0.0610865	0.0629347	0.0612618	0.0668445	0.0631655	0.0335109	0.11449	0.126271	0.115444	0.0476011	0.0558696	0.0479066	0.181168	0.17958	0.191613	0.0505413	0.0707938	0.0542525
155.6(5.1146, L-Glutamine)	<.0001	<.0001	<.0001	155.6(5.1146, L-Glutamine)	0.00136064	0.00238569	0.00304883	0.00209551	0.00242373	0.00267305	0.0014232	0.00139002	0.00106541	0.00102575	0.00190268	0.00170406	0.000406251	0.000402343	0.000849181	0.000294349	0.000720508	0.000879754	0.00104944	0.000553663	0.000902863	0.000240448	0.00026324	0.000106438	0.00109175	0.000414936	0.00113917	0.000700216	0.000385974	0.00040163	0.000783536	0.000450269	0.000401938	0.00375671	0.00414449	0.00563716	0.000500538	0.000721644	0.000526838	0.00709123	0.00713653	0.00789219	0.000604465	0.000816157	0.000768423
235.6(5.1227,Unknown)	0.0002	<.0001	<.0001	235.6(5.1227,Unknown)	0.00870136	0.00728204	0.00986408	0.00937186	0.00943322	0.0102718	0.006585	0.00641581	0.00347407	0.00616079	0.00977724	0.00678773	0.00432334	0.00258514	0.00343254	0.0037823	0.00415331	0.00388876	0.00829168	0.00886587	0.00898817	0.00933273	0.00920998	0.00881809	0.0135381	0.0117166	0.0122814	0.00529876	0.00505701	0.00549733	0.00913524	0.00878881	0.00869321	0.00503338	0.00610028	0.00590272	0.00908811	0.00896843	0.00989952	0.0056974	0.0072368	0.00708683	0.00934078	0.00721653	0.00865771
437.6(5.1293,Unknown)	<.0001	<.0001	<.0001	437.6(5.1293,Unknown)	0.000200942	0.000516859	0.000493615	0.000745083	0.000476382	0.000669304	0.00133641	0.00146024	0.00171262	0.0015714	0.00242041	0.0012067	0.00197821	0.00174085	0.00183354	0.0024157	0.00169665	0.00276167	0.00068396	0.000669764	0.00106586	0.000438924	0.000386701	0.000573511	0.000792193	0.000454187	0.00061285	0.151931	0.256906	0.263737	0.000391012	0.000365439	0.000337222	0.17449	0.485988	0.364437	0.000393752	0.000657839	0.000482922	0.273483	0.429316	0.459622	0.000467719	0.000433972	0.000654686
436.6(5.1315,Unknown)	0.0557	<.0001	0.0004	436.6(5.1315,Unknown)	0.000892891	0.000988321	0.00106381	0.00106592	0.000388451	0.000987032	0.00275712	0.00304918	0.00303204	0.00272684	0.00372442	0.001642	0.00306266	0.00279824	0.00311915	0.0038502	0.00301759	0.0030873	0.000898336	0.00100798	0.00116142	0.000330743	0.000470388	0.000661161	0.000683359	0.000486589	0.000807503	0.000766365	5.12687e-05	0.000751083	0.000402408	0.000249246	0.000618408	0.00123401	0.00150021	0.00144952	0.000520842	0.000574924	0.000671587	0.00104614	0.00155237	0.000628914	0.000595323	0.000360085	0.000226363
437.6(5.1441,Unknown)	<.0001	<.0001	<.0001	437.6(5.1441,Unknown)	0.000200942	0.000516859	0.000493615	0.000745083	0.000476382	0.000669304	0.00133641	0.00146024	0.00171262	0.0015714	0.00242041	0.0012067	0.00197821	0.00174085	0.00183354	0.0024157	0.00169665	0.00276167	0.000680902	0.00066875	0.00106586	0.000197518	0.000386701	0.000573511	0.000792193	0.000454187	0.00061285	0.151931	0.262961	0.263737	0.000391012	0.000365439	0.000337222	0.187242	0.344361	0.237995	0.000393752	0.000657839	0.000482922	0.279545	0.249192	0.285229	0.000467719	0.000433972	0.000654686
204.6(5.1539, Shikimic acid)	0.0116	<.0001	<.0001	204.6(5.1539, Shikimic acid)	0.0424965	0.0445255	0.0387902	0.0322743	0.0381044	0.0261976	0.0362998	0.0433928	0.0390065	0.344409	0.260481	0.29924	0.0886263	0.115201	0.0646175	0.135757	0.0943856	0.117646	0.129755	0.147531	0.254657	0.0458888	0.0854517	0.127036	0.130223	0.076453	0.157791	0.0254396	0.0287687	0.0268723	0.0551366	0.0486348	0.0885949	0.028284	0.0322993	0.030271	0.119721	0.137353	0.12	0.0367592	0.0368145	0.041196	0.118481	0.0653814	0.125534
437.8(5.1565,Unknown)	<.0001	<.0001	<.0001	437.8(5.1565,Unknown)	0.000165936	0.000516023	0.000557655	0.000773741	0.000231109	0.000695714	0.00152938	0.00128617	0.00171262	0.00161955	0.00245887	0.00122353	0.00209474	0.00186185	0.00210797	0.00245722	0.00176528	0.00284846	0.000504148	0.000536671	0.00106747	0.000206429	0.000391034	0.000577874	0.000838042	0.000549259	0.000605516	0.395653	0.413428	0.397583	0.00046114	0.000425027	0.000342486	0.511749	0.554725	0.629893	0.000407381	0.000664332	0.00048643	0.780701	0.739211	0.829025	0.000472899	0.000485628	0.000656248
333.6(5.167,Unknown)	0.8194	<.0001	<.0001	333.6(5.167,Unknown)	0.0174144	0.0179319	0.0181621	0.0136227	0.0134098	0.0132276	0.0986027	0.0909301	0.0940015	0.0605767	0.054522	0.053284	0.0704877	0.0723907	0.0720215	0.0729175	0.0727295	0.070536	0.00605512	0.00745519	0.00835613	0.00546974	0.00567627	0.00478286	0.00960302	0.00852339	0.0125279	0.0107489	0.0134192	0.0125043	0.00463519	0.00410269	0.00427499	0.0118218	0.013279	0.0136537	0.00459621	0.00509196	0.00476735	0.0168674	0.0178118	0.0182635	0.00326271	0.00340579	0.00372041
293.6(5.17,Unknown)	0.1945	<.0001	0.0004	293.6(5.17,Unknown)	0.00504233	0.00524647	0.00525309	0.00378992	0.00313491	0.00396487	0.0160207	0.0135651	0.0139647	0.00952331	0.0107934	0.00743356	0.0142785	0.0157742	0.0118681	0.0114653	0.0125468	0.0114069	0.00694818	0.00644346	0.00660354	0.00832483	0.00801822	0.00146742	0.00542154	0.0101802	0.00760004	0.00582098	0.00597147	0.00574135	0.00816398	0.00565656	0.00746431	0.00692494	0.00771587	0.00848754	0.00776453	0.00809456	0.00814425	0.0112937	0.00969269	0.0115862	0.00517063	0.00710958	0.00679529
211.4(5.18, Citric acid)	0.7942	<.0001	0.1793	211.4(5.18, Citric acid)	0.000703515	0.000647582	0.000671673	0.000560179	0.000499112	0.000577186	0.0014014	0.00170559	0.00113391	0.00138602	0.000944556	0.00120111	0.00104383	0.000803015	0.00145638	0.00126529	0.00136879	0.00125645	7.9979e-05	9.24995e-05	9.65048e-05	0.000172703	9.84625e-05	7.71922e-05	7.95539e-05	8.13645e-05	9.18703e-05	8.05905e-05	6.50236e-05	6.85162e-05	5.7088e-05	5.4903e-05	5.65735e-05	6.13766e-05	5.06897e-05	4.5295e-05	5.61187e-05	5.69873e-05	8.58965e-05	7.40054e-05	0.000137241	0.000137253	3.83377e-05	5.09787e-05	4.18798e-05
466.8(5.1815,Unknown)	<.0001	<.0001	<.0001	466.8(5.1815,Unknown)	0.000669973	0.000699125	0.000783575	0.00100709	0.00077762	0.000848436	0.00182753	0.00170456	0.00197839	0.00124816	0.00179089	0.00139626	0.00190625	0.00151605	0.0016605	0.00145635	0.00104746	0.000609264	0.000203835	0.000158383	0.000239123	0.000173129	0.000107236	8.90795e-05	0.00836574	0.00854224	0.00724037	0.00317757	0.00308593	0.0034102	0.00669079	0.00613999	0.00921245	0.00242681	0.00410707	0.00373123	0.00923776	0.0106951	0.0102636	0.00378891	0.00338871	0.00360373	0.00733946	0.00781311	0.00813558
334.6(5.1829,Unknown)	0.0045	<.0001	<.0001	334.6(5.1829,Unknown)	0.00234371	0.00417412	0.00433336	0.00586783	0.00451524	0.00516806	0.0250111	0.0258766	0.0306443	0.0208016	0.0142505	0.0239246	0.0300074	0.0292303	0.0281951	0.0261924	0.0167891	0.0241679	0.00247457	0.00241772	0.00299153	0.00149139	0.00222107	0.0018386	0.00377452	0.00267592	0.00311661	0.0069477	0.00739965	0.0069287	0.00122121	0.00122145	0.00166087	0.00619698	0.00838403	0.00641135	0.00137645	0.00145469	0.00117317	0.0077909	0.00993425	0.00855945	0.000994444	0.000922497	0.00136184
363.6(5.1838,Unknown)	0.348	0.3472	0.2337	363.6(5.1838,Unknown)	0.000957746	0.000989962	0.00123968	0.00164543	0.0014525	0.00204415	0.0023678	0.00166343	0.00140376	0.0034876	0.00179034	0.00170369	0.001864	0.0019766	0.00119206	0.00126918	0.00122821	0.00230944	0.00214996	0.0022863	0.00270595	0.00216872	0.00195741	0.00161327	0.00433643	0.00422253	0.00581748	0.000606251	0.00048858	0.000546151	0.00155537	0.00168719	0.00208281	0.00848335	0.0198698	0.000825348	0.00210591	0.00205449	0.00197356	0.000682598	0.000710341	0.000793915	0.00160354	0.00179992	0.0025752
466.8(5.1854,Unknown)	<.0001	<.0001	<.0001	466.8(5.1854,Unknown)	0.000669973	0.000699125	0.000783575	0.00100709	0.00077762	0.000848436	0.00182753	0.00170456	0.00197839	0.00124816	0.00179089	0.00139626	0.00188553	0.00151605	0.0016605	0.00145635	0.00104746	0.000609264	0.000203835	0.000158383	0.000239123	0.000173129	0.000107236	8.90795e-05	0.00836574	0.00854224	0.00724037	0.00317757	0.00308593	0.0034102	0.00669079	0.00613999	0.00921245	0.00242681	0.00410707	0.00373123	0.00923776	0.0106951	0.0102636	0.00378891	0.00338871	0.00360373	0.00735217	0.00488662	0.00813558
363.8(5.1866,Unknown)	0.026	0.0537	0.0323	363.8(5.1866,Unknown)	0.00101216	0.000997555	0.00127536	0.00165664	0.00146786	0.00206016	0.00253697	0.00167524	0.00150677	0.00380554	0.00179034	0.00172969	0.00192906	0.00205922	0.00119206	0.00126918	0.00135027	0.00232723	0.00215519	0.00229297	0.00270793	0.00216872	0.00196542	0.00161937	0.00433643	0.00419552	0.00582114	0.000670976	0.00056877	0.000611307	0.00155615	0.00168861	0.00208632	0.00975379	0.0200956	0.0105069	0.00210723	0.00205615	0.00197563	0.0214103	0.000710341	0.000793915	0.00160575	0.00179992	0.0025752
363.6(5.1898,Unknown)	<.0001	<.0001	<.0001	363.6(5.1898,Unknown)	0.000957746	0.000989962	0.00123968	0.00164543	0.0014525	0.00204415	0.0023678	0.00166343	0.00140376	0.0034876	0.00179034	0.00170369	0.001864	0.0019766	0.00119206	0.00126918	0.00122821	0.00230944	0.00214996	0.0022863	0.00270595	0.00216872	0.00195741	0.00161327	0.00433643	0.00422253	0.00581748	0.000606251	0.00048858	0.000546151	0.00155537	0.00168719	0.00208281	0.00955729	0.0198605	0.0194759	0.00210591	0.00205449	0.00197356	0.020967	0.0117112	0.0129195	0.00160354	0.00179992	0.0025752
257.4(5.2044,Unknown)	0.011	<.0001	0.0334	257.4(5.2044,Unknown)	0.00148882	0.00164777	0.00193568	0.00143347	0.00103907	0.00141613	0.00634114	0.00229767	0.00422113	0.00544261	0.00458491	0.00445067	0.00413735	0.00557604	0.00424243	0.00546785	0.0047064	0.00439443	0.000316986	0.000341161	0.00043567	0.000477987	0.000273987	0.000459572	0.000513735	0.000589488	0.000572526	0.000204598	8.52118e-05	0.000124752	0.00030969	0.000281538	0.00036446	0.00168125	0.00237088	0.00146486	0.000273476	0.000232115	0.000263974	0.00225376	0.00445458	0.000221239	0.000229429	0.000193403	0.000197816
157.6(5.2079, L-Arginine)	0.001	<.0001	<.0001	157.6(5.2079, L-Arginine)	0.000363722	0.000352913	0.000447609	0.000324877	0.000161123	0.00019656	0.000214516	0.000464392	0.000215515	0.000289927	0.000146304	0.000202007	0.00445427	0.00311448	0.00483113	0.00707923	0.005217	0.00639214	0.00105635	0.00190326	0.00162865	0.00475463	0.00512277	0.0075314	0.139305	0.125098	0.13892	0.0737288	0.0566341	0.0691209	0.053895	0.0102594	0.018888	0.0761131	0.0875632	0.0866501	0.0185162	0.0194517	0.0196285	0.103817	0.104376	0.108288	0.0854956	0.0848519	0.0873288
204.4(5.2114,Unknown)	<.0001	<.0001	<.0001	204.4(5.2114,Unknown)	0.00600247	0.0043565	0.00511976	0.00221844	0.00340296	0.00287722	0.0214845	0.0144906	0.020996	0.0102786	0.00905397	0.00839097	0.0118785	0.0113333	0.0117608	0.00805448	0.0157819	0.0124631	0.000929146	0.000893672	0.000633048	0.000902117	0.000733956	0.00126334	0.000760854	0.000631938	0.000388893	0.00607207	0.00598282	0.00594294	0.000534267	0.0005932	0.0007393	0.00645631	0.00642549	0.00678265	0.000527118	0.000384515	0.000531578	0.00788178	0.00878653	0.0081135	0.000541598	0.000537877	0.000891509
217.6(5.2194,Unknown)	<.0001	<.0001	<.0001	217.6(5.2194,Unknown)	0.862207	0.87378	0.817072	0.657818	0.680697	0.624695	2.22341	2.05088	2.23383	1.85987	1.57098	1.71007	1.64879	1.75939	1.57956	1.85483	1.79369	1.92643	0.0827147	0.0751152	0.0783486	0.0982662	0.0955247	0.0823884	0.193702	0.16662	0.175499	0.754038	0.753313	0.753905	0.050502	0.0519651	0.064008	0.760206	0.872321	0.86034	0.0679217	0.0744017	0.0687824	1.06804	1.14634	1.23419	0.0710515	0.0567187	0.0808857
289.6(5.2231,Unknown)	0.1401	<.0001	<.0001	289.6(5.2231,Unknown)	0.00219214	0.00237811	0.00227235	0.00175181	0.00163257	0.00154186	0.0066349	0.00462233	0.00515844	0.00382184	0.0038687	0.00395298	0.00323282	0.00396446	0.00361027	0.00388906	0.00411502	0.00417209	0.000152545	0.000178035	0.000159411	0.000169495	0.000264067	0.000111659	0.00239267	0.00318672	0.00417923	0.00204805	0.00226617	0.00204124	0.000430679	0.000452212	0.000513013	0.00123276	0.00164809	0.00216204	0.000484154	0.000535572	0.000490525	0.00192516	0.0018586	0.00201638	0.000429737	0.000441915	0.000595026
345.6(5.2539,Unknown)	<.0001	<.0001	<.0001	345.6(5.2539,Unknown)	0.00319717	0.00341097	0.00332306	0.00257669	0.00276818	0.00263159	0.00907961	0.0080508	0.00773887	0.00648723	0.00660082	0.00674485	0.00614187	0.00651783	0.00688	0.0079725	0.00666896	0.00676471	0.000331765	0.000314881	0.000346948	0.000490233	0.000438877	0.000337869	0.00216369	0.0013986	0.00272973	0.0164856	0.0177472	0.0165038	0.000317371	0.000692276	0.000127945	0.0201367	0.0218031	0.0213087	0.0018643	0.00209153	0.00183283	0.00692337	0.00776675	0.00900066	0.00198032	0.00109601	0.00207162
316.6(5.263, L(+)-Ascorbic acid)	0.0045	<.0001	0.0007	316.6(5.263, L(+)-Ascorbic acid)	0.000332864	0.000378865	0.000212238	0.000100162	6.97226e-05	0.000183644	0.000666673	0.000276427	0.000180679	0.000573721	0.000118542	0.000317988	0.000225151	0.000236284	0.000320385	0.000268306	0.000260215	0.00032835	5.41078e-05	6.42067e-05	3.72476e-05	2.75826e-05	3.10015e-05	4.56247e-05	6.49829e-05	3.05153e-05	6.14868e-05	0.000241776	0.000132469	0.000279008	2.122e-05	3.90309e-05	2.8633e-05	0.000146382	0.000245723	0.000289439	1.69457e-05	2.0772e-05	3.404e-05	0.000241269	0.0002759	0.000269458	1.47808e-05	1.26746e-05	1.85215e-05
320.6(5.2718,Unknown)	0.0007	<.0001	<.0001	320.6(5.2718,Unknown)	0.209787	0.212346	0.200162	0.158253	0.167615	0.150806	0.547691	0.513038	0.559223	0.462825	0.387975	0.424664	0.418573	0.44238	0.396771	0.466975	0.45204	0.489648	0.0213584	0.0201015	0.0207015	0.0255193	0.0248002	0.0215553	0.00906014	0.00811341	0.0100277	0.00299823	0.0022293	0.00254244	0.00469337	0.00419334	0.00495427	0.00147446	0.00306349	0.00223676	0.00239546	0.00259274	0.00204122	0.00243767	0.00232522	0.00309899	0.0014605	0.00141319	0.00164152
307.6(5.2907, Fructose)	0.0823	0.0325	0.1879	307.6(5.2907, Fructose)	0.152389	0.155389	0.14457	0.115437	0.121364	0.110276	0.402104	0.369476	0.408626	0.336581	0.279663	0.307641	0.302547	0.321547	0.288557	0.337864	0.328467	0.356721	0.015175	0.014024	0.0145313	0.0185393	0.0178265	0.0154512	0.00709449	0.00655953	0.00776462	0.0517443	0.0370683	0.0513275	0.00363594	0.00325157	0.00384172	0.0333671	0.0563771	0.0543231	0.00200766	0.00196303	0.0016545	0.0419783	0.0530205	0.0598052	0.000978058	0.0012081	0.00135202
365.6(5.2753,Unknown)	<.0001	<.0001	<.0001	365.6(5.2753,Unknown)	0.000481655	0.000409301	0.000438645	0.000346702	0.00043384	0.000357963	0.00163141	0.0014327	0.00162245	0.000545265	0.000650736	0.000762967	0.000604777	0.000869515	0.000625656	0.0006432	0.00084543	0.000797875	3.45212e-05	3.77156e-05	5.53604e-05	2.99192e-05	6.2044e-05	3.57205e-05	0.00125863	0.000229157	0.00150606	0.00406623	0.00397758	0.00382537	9.17505e-05	0.000111733	7.83763e-05	0.00253445	0.00398416	0.00368807	7.06992e-05	0.000105397	0.000111397	0.00425509	0.00404633	0.00472197	6.71122e-05	7.98479e-05	5.26145e-05
367.6(5.2879,Unknown)	<.0001	<.0001	<.0001	367.6(5.2879,Unknown)	0.0310467	0.0320862	0.029799	0.0237187	0.0252757	0.0230361	0.0805962	0.0771679	0.084087	0.0684228	0.0584163	0.0626757	0.0625192	0.0646838	0.0601286	0.0703916	0.0679437	0.07342	0.00742982	0.00661617	0.00697585	0.00607052	0.00583277	0.0033051	0.00137369	0.00120382	0.00153292	0.000265727	0.000181502	0.000197712	0.000703645	0.000576246	0.00074051	0.000310333	0.0002621	0.000298742	0.000343182	0.000361798	0.000289637	0.000327562	0.000423243	0.000513238	0.00019857	0.000181918	0.000195347
205.6(5.2895,Unknown)	<.0001	<.0001	<.0001	205.6(5.2895,Unknown)	0.037442	0.0388992	0.0263284	0.0274633	0.0254639	0.0271813	0.0164374	0.0238148	0.0526422	0.0238314	0.011653	0.0239607	0.039271	0.037067	0.0207278	0.0349868	0.0363866	0.0191763	0.00413827	0.00444064	0.00404628	0.00315006	0.00422862	0.00310561	0.00619813	0.0056151	0.0067362	0.284131	0.306329	0.290378	0.00223655	0.00220977	0.00201347	0.291305	0.363687	0.344184	0.00127626	0.00118279	0.00126127	0.375681	0.412941	0.434716	0.00102988	0.000920176	0.00118066
308.6(5.2937,Unknown)	0.5794	<.0001	0.0044	308.6(5.2937,Unknown)	0.000947661	0.00180626	0.000821606	0.000584623	0.000561776	0.00100704	0.00210935	0.00252028	0.000580707	0.00142087	0.00070797	0.00113756	0.000978883	0.0038557	0.00221302	0.000804919	0.00155021	0.00139407	0.000498842	0.000249081	0.000310733	0.000495524	0.000114616	0.000726023	0.000597322	0.000400024	0.000375417	0.000844469	0.000719865	0.000691145	0.000180425	0.000250025	0.000260409	0.00091917	0.000846803	0.000957961	0.000154206	0.000136841	0.000158522	0.000867617	0.000837796	0.000964382	0.000138364	0.000146175	0.000152962
366.6(5.2947,Unknown)	<.0001	<.0001	<.0001	366.6(5.2947,Unknown)	0.000531105	0.000640632	0.000669694	0.00079563	0.000854424	0.00088339	0.00122236	0.00115692	0.00137685	0.00118543	0.00109092	0.00101495	0.000672711	0.000747307	0.000337904	0.00110851	0.000851559	0.000842365	5.64952e-06	1.03697e-05	2.6183e-05	3.58898e-05	1.54236e-05	2.4673e-05	4.58705e-05	3.01245e-05	4.19657e-05	0.000428948	0.000431867	0.000563833	1.77413e-05	8.13554e-06	1.63169e-05	0.000583749	0.000656885	0.000304019	1.08056e-05	1.02445e-05	1.65425e-05	0.000494449	0.000312054	0.000623203	1.11172e-05	1.36841e-05	1.58966e-05
320.6(5.3035,Unknown)	0.0007	<.0001	<.0001	320.6(5.3035,Unknown)	0.209787	0.212346	0.200162	0.158253	0.167615	0.150806	0.547691	0.513038	0.559223	0.462825	0.387975	0.424664	0.418573	0.44238	0.396771	0.466975	0.45204	0.489648	0.0213584	0.0201015	0.0207015	0.0255193	0.0248002	0.0215553	0.00906014	0.00811341	0.0100277	0.00299823	0.0022293	0.00254244	0.00469337	0.00419334	0.00495427	0.00147446	0.00306349	0.00223676	0.00239546	0.00259274	0.00204122	0.00235756	0.00232522	0.00337433	0.0014605	0.00141319	0.00164152
204.6(5.3227,Unknown)	<.0001	<.0001	<.0001	204.6(5.3227,Unknown)	0.400254	0.404102	0.376424	0.300446	0.313554	0.283721	1.03317	0.951734	1.032	0.855404	0.727584	0.787873	0.772654	0.820789	0.731921	0.855111	0.83578	0.897229	0.0194307	0.0265771	0.0273356	0.0469667	0.0454391	0.0396393	0.0218551	0.0195284	0.0230139	0.574184	0.511617	0.56877	0.0109519	0.00987526	0.0114143	0.469093	0.494129	0.421999	0.0063286	0.00630609	0.00536728	0.416875	0.37667	0.365049	0.00426946	0.00444187	0.00447849
375.6(5.3252,Unknown)	0.0135	<.0001	0.0167	375.6(5.3252,Unknown)	9.93565e-05	0.00015466	0.000132797	0.000132466	8.11356e-05	0.000121878	0.000407978	0.000376083	0.000694632	0.000532796	0.000177216	0.000506753	0.000520736	0.000653067	0.000372943	0.000387565	0.000515885	0.000530481	2.79587e-05	1.50365e-05	2.38487e-05	2.09531e-05	2.28656e-05	2.60379e-05	5.29823e-05	4.9407e-05	4.74859e-05	0.000117786	0.00030037	0.000115705	2.12149e-05	1.66038e-05	2.56168e-05	0.000127059	0.000106007	0.000137331	1.55793e-05	2.55725e-05	1.67625e-05	0.000164263	0.000193391	0.000214704	8.28407e-06	1.66406e-05	1.53732e-05
291.6(5.3281, Glucose)	<.0001	<.0001	<.0001	291.6(5.3281, Glucose)	0.253878	0.251219	0.2301	0.184342	0.192811	0.177987	0.593494	0.541933	0.611865	0.487501	0.408384	0.458716	0.469087	0.479447	0.420315	0.510291	0.494535	0.520816	0.0120918	0.0101699	0.01193	0.010832	0.010737	0.00874705	0.0138629	0.0145394	0.0176457	0.293175	0.307553	0.293489	0.00875443	0.00945268	0.0100047	0.292954	0.198585	0.331185	0.00930295	0.00889688	0.00899073	0.378039	0.415266	0.429747	0.00576642	0.00616406	0.00664361
319.6(5.3288,Unknown)	<.0001	<.0001	<.0001	319.6(5.3288,Unknown)	0.268813	0.30167	0.236115	0.173322	0.189998	0.168002	0.612305	0.473273	0.620893	0.438193	0.326165	0.317849	0.621176	0.549969	0.551112	0.42437	0.505915	0.468801	0.0220044	0.0198659	0.0207889	0.0190108	0.0178325	0.0471245	0.0219101	0.01989	0.0238047	0.4667	0.460401	0.467497	0.0112514	0.0102564	0.0117745	0.565439	0.515674	0.610631	0.00603078	0.00618113	0.0052571	0.750405	0.742963	0.752487	0.0038163	0.00397642	0.00439667
306.6(5.3296,Unknown)	0.0019	<.0001	0.0002	306.6(5.3296,Unknown)	0.0637509	0.0423656	0.0616641	0.0392736	0.0282672	0.0347207	0.113014	0.0737486	0.134463	0.0392787	0.0509035	0.039545	0.0758276	0.113022	0.0469122	0.0506442	0.0672805	0.0747023	0.00537747	0.00848327	0.00760843	0.00676467	0.00579811	0.0143447	0.00882797	0.00824025	0.00856598	0.00488533	0.00412059	0.00489816	0.00494452	0.00481952	0.00442889	0.00380387	0.00588516	0.00408648	0.00234619	0.00193071	0.00201469	0.00437929	0.00423462	0.00523446	0.00125004	0.00116509	0.000958058
376.8(5.3305,Unknown)	<.0001	<.0001	<.0001	376.8(5.3305,Unknown)	0.00010069	0.000177214	8.67764e-05	7.08203e-05	4.98155e-05	7.27094e-05	0.000213272	0.000277683	0.000298187	0.000342557	0.000160225	0.000210166	0.000206163	0.00027816	0.000320905	0.000289624	0.000310184	0.000282878	1.57222e-05	1.9173e-05	1.40803e-05	2.41715e-05	2.0301e-05	2.69187e-05	6.38238e-05	4.59667e-05	6.0185e-05	0.00667489	0.00654935	0.00657454	2.67024e-05	3.07154e-05	2.72225e-05	0.00660524	0.00748133	0.00739158	1.84077e-05	2.38109e-05	2.17795e-05	0.00932958	0.00928958	0.00954661	2.02984e-05	1.4364e-05	2.4035e-05
364.6(5.3317,Unknown)	<.0001	<.0001	<.0001	364.6(5.3317,Unknown)	0.000136835	0.000141019	0.000133056	6.90025e-05	0.000114705	0.000121041	0.000373993	0.000291925	0.000294437	0.000253289	0.000194953	0.000193198	0.000168568	0.000195092	0.0001514	0.000194098	0.00016782	0.00022026	1.47765e-05	1.81801e-05	1.76417e-05	2.12977e-05	2.36828e-05	1.3054e-05	0.000104261	5.13734e-05	8.0204e-05	0.0037205	0.00355726	0.00362446	2.36227e-05	2.34813e-05	2.85532e-05	0.00248596	0.0041835	0.00450333	3.5003e-05	2.21806e-05	2.48387e-05	0.00371739	0.00360952	0.00375435	4.7616e-05	3.72749e-05	5.23385e-05
318.6(5.3368,Unknown)	<.0001	<.0001	<.0001	318.6(5.3368,Unknown)	1.25005	1.27276	1.18947	0.944824	0.991886	0.903754	3.28298	3.02872	3.28481	2.73013	2.28944	2.50069	2.48195	2.63374	2.36441	2.745	2.68281	2.88274	0.0473562	0.0423251	0.0445211	0.0396892	0.0378753	0.0317538	0.0524122	0.0481212	0.0564872	0.0314472	0.0130548	0.0136989	0.0358696	0.0295074	0.0373531	2.9025e-05	0.000198721	0.0312724	0.0325388	0.0323707	0.0293605	1.7775e-05	3.86527e-05	0.00023871	0.0195927	0.0214942	0.00801761
280.4(5.3525,Unknown)	0.9667	<.0001	<.0001	280.4(5.3525,Unknown)	0.000465339	0.000226312	0.000267756	0.000206045	0.000351963	0.00020418	0.00149672	0.000929622	0.00160094	0.000986299	0.000932285	0.00102051	0.00115189	0.000856671	0.00104882	0.00159454	0.00157193	0.00130834	3.99718e-05	0.000105499	5.65129e-05	8.22106e-05	5.41652e-05	6.52056e-05	5.56406e-05	4.66211e-05	7.97835e-05	4.70473e-05	6.10844e-05	6.79043e-05	4.95031e-05	4.80102e-05	4.02091e-05	4.49862e-05	3.50682e-05	2.34521e-05	5.43498e-05	4.19711e-05	2.75003e-05	6.68053e-05	3.91821e-05	3.17981e-05	2.42015e-05	5.60253e-05	3.91936e-05
205.6(5.3698, Galactose)	<.0001	<.0001	<.0001	205.6(5.3698, Galactose)	0.0585938	0.0585166	0.0541683	0.0435298	0.0457864	0.041371	0.154582	0.140792	0.154547	0.126063	0.110012	0.117193	0.116414	0.123502	0.11124	0.129777	0.124927	0.136263	0.00794936	0.00726296	0.00753303	0.00698252	0.00633561	0.00648997	0.00367772	0.00332945	0.00390429	0.026325	0.02816	0.0266256	0.00201517	0.00179933	0.00209521	0.0425605	0.0383884	0.0477622	0.00113883	0.00111794	0.00095356	0.0397139	0.0581529	0.052312	0.000693888	0.000736903	0.000866886
191.6(5.3744,Unknown)	<.0001	<.0001	<.0001	191.6(5.3744,Unknown)	0.669813	0.672988	0.645845	0.434501	0.492251	0.467438	1.32215	1.22119	1.33548	1.10866	0.93474	1.01382	0.976441	1.04256	0.932717	1.09479	1.06377	1.14183	0.0352957	0.03135	0.0334739	0.0293566	0.0281121	0.0229128	0.038817	0.0350816	0.0407307	0.554604	0.592774	0.555852	0.0259853	0.0250058	0.0266262	0.60578	0.699074	0.665194	0.0235706	0.022115	0.0208561	0.750525	0.756107	0.793051	0.0137328	0.0147317	0.0151605
317.8(5.3891,Unknown)	0.1906	0.7109	0.1291	317.8(5.3891,Unknown)	0.0243537	4.72314e-05	0.000118325	4.77981e-05	0.0339673	6.84994e-05	0.0003386	0.000104721	0.114255	9.50873e-05	0.000119833	8.45576e-05	0.000332797	0.000117572	0.000218455	0.000435241	0.0515529	0.000352219	1.23701e-05	3.24753e-05	3.69016e-05	1.66601e-05	2.11696e-05	2.71753e-05	3.63563e-05	2.94257e-05	4.19017e-05	0.0124465	0.0133944	0.0124692	4.00271e-05	3.9513e-05	2.08726e-05	0.015452	0.0161797	0.0158009	2.47688e-05	4.39969e-05	3.46689e-05	0.0196903	0.0222312	0.0247002	3.1263e-05	3.72581e-05	2.05944e-05
318.6(5.3913,Unknown)	<.0001	<.0001	<.0001	318.6(5.3913,Unknown)	0.78139	0.782672	0.751334	0.548914	0.577289	0.548841	1.70651	1.56947	1.71566	1.34075	1.11078	1.2245	1.17228	1.23823	1.11493	1.25818	1.22882	1.3237	0.0473562	0.0423251	0.0445211	0.0396892	0.0378753	0.0317538	0.0523585	0.0473371	0.0561127	0.0288238	0.0292307	0.0288202	0.0358675	0.0345673	0.0373531	0.0136804	0.0149325	0.014932	0.0325388	0.0323758	0.0293605	0.0113692	0.0119737	0.0126332	0.0195927	0.0214921	0.0214299
365.8(5.3937,Unknown)	<.0001	<.0001	<.0001	365.8(5.3937,Unknown)	0.00263718	0.00272329	0.00239621	0.00171394	0.00183336	0.00179843	0.00588948	0.00548664	0.00616593	0.00416395	0.00372984	0.00407311	0.00382649	0.00427537	0.00340849	0.00360651	0.0040398	0.00408991	0.000172339	0.000122315	0.000176467	0.000115612	0.00011312	6.27325e-05	0.000216266	0.000204448	0.000242617	0.0022571	0.00282991	0.00215021	0.000148489	0.00014848	0.000153534	0.00341719	0.00487881	0.00408123	0.000129855	0.000135786	0.000155743	0.00636903	0.0044413	0.00965906	8.7448e-05	0.000112996	9.35233e-05
275.6(5.3958,Unknown)	<.0001	<.0001	<.0001	275.6(5.3958,Unknown)	0.00133616	0.00143076	0.00107204	0.000838413	0.000748907	0.000955753	0.00217607	0.00215741	0.00231741	0.00254331	0.00131588	0.00230835	0.00226623	0.00193313	0.00162903	0.00199744	0.0015919	0.00223625	5.43531e-05	2.37424e-05	2.51476e-05	4.89057e-05	4.09053e-05	2.32498e-05	4.70259e-05	4.31299e-05	9.56783e-05	0.0015983	0.00218374	0.00159431	5.06269e-05	7.02216e-05	5.13575e-05	0.000507769	0.00294224	0.00244626	7.07626e-05	7.69405e-05	3.58578e-05	0.00208328	0.00296184	0.00218687	2.34195e-05	4.11254e-05	1.93821e-05
334.6(5.4036,Unknown)	0.427	<.0001	<.0001	334.6(5.4036,Unknown)	0.00540556	0.00632727	0.00699965	0.00278908	0.00371288	0.0030701	0.0112305	0.0188574	0.0207628	0.0104048	0.0121712	0.0112743	0.0100586	0.00967342	0.0109681	0.00844379	0.00858306	0.00607644	3.43141e-05	7.72926e-05	7.08541e-05	6.41567e-05	6.89824e-05	2.66095e-05	0.000137231	0.000161255	0.000195205	0.00225841	0.00136565	0.00174222	0.000156531	0.000163852	0.000187881	0.0015194	0.00195377	0.00200662	0.000119128	0.000224373	0.00016234	0.0026562	0.00275452	0.00351683	0.000171205	0.000165339	0.000312467
375.6(5.4087,Unknown)	0.0005	<.0001	<.0001	375.6(5.4087,Unknown)	0.000109165	0.00015466	0.00017614	8.87312e-05	8.11356e-05	0.000131694	0.000407978	0.000250265	0.00042878	0.000225664	0.000177216	0.000324058	0.000157842	0.000360087	0.000278911	0.000286193	0.000299712	0.000416386	2.18432e-05	1.85426e-05	1.97497e-05	2.09531e-05	1.24684e-05	3.23957e-05	9.8286e-06	1.79769e-05	2.85837e-05	4.91115e-05	4.38677e-05	4.30647e-05	2.12149e-05	1.66038e-05	2.21575e-05	3.87916e-05	0.000132631	0.000155891	1.37905e-05	2.19139e-05	1.683e-05	0.00019612	0.00022136	0.000167681	1.07979e-05	1.66406e-05	1.53732e-05
374.6(5.4124,Unknown)	0.0009	<.0001	<.0001	374.6(5.4124,Unknown)	0.000244715	0.000225878	0.000166035	0.00012126	0.000189763	0.000194197	0.000495591	0.000864771	0.000612209	0.000228222	0.000608755	0.000293623	0.000401912	0.00029564	0.000397223	0.000322668	0.000310353	0.000329672	2.2162e-05	3.6785e-05	3.59354e-05	3.27677e-05	3.90088e-05	1.94818e-05	3.38516e-05	1.7691e-05	2.75981e-05	0.000208833	0.00019546	0.000206482	2.79284e-05	1.60538e-05	1.69008e-05	4.1567e-05	6.41166e-05	6.36037e-05	1.76065e-05	1.46744e-05	1.63812e-05	0.000904295	0.00242329	0.00251819	1.92426e-05	2.02523e-05	1.78939e-05
245.4(5.4203,Unknown)	0.3378	<.0001	0.0013	245.4(5.4203,Unknown)	0.00241854	0.00210193	0.00192031	0.00122945	0.00160589	0.00131442	0.00585177	0.00506601	0.00617293	0.00505945	0.00353831	0.0043957	0.00600403	0.00462923	0.00503486	0.00651846	0.00503989	0.0071953	0.000250999	0.000298828	0.000340486	0.000234381	0.000323084	0.000611984	0.00036021	0.000317936	0.000465884	0.000255601	0.00025855	0.00029351	0.000288308	0.000254466	0.000292271	0.000266789	0.000300934	0.000298247	0.000216697	0.000247425	0.000171982	0.000271266	0.000182932	0.000180552	0.000177176	0.000142599	0.000214117
218.6(5.4306, L-Tyrosine)	0.0714	<.0001	0.0052	218.6(5.4306, L-Tyrosine)	0.0530598	0.0511627	0.057987	0.0364208	0.0308278	0.0278133	0.0501813	0.0797925	0.0389075	0.0575657	0.027745	0.0440819	0.0533665	0.0293833	0.0490649	0.0281755	0.0245736	0.0365415	0.00415058	0.00269817	0.00623107	0.00224531	0.00466981	0.00383981	0.00437765	0.00681172	0.00702773	0.00342688	0.00315094	0.00380362	0.00288333	0.00316049	0.0025834	0.00649929	0.011034	0.00906831	0.0044577	0.00516326	0.00378892	0.00770708	0.0109516	0.00763884	0.00217525	0.00239767	0.00193139
333.6(5.4332, D(-)-Isoascorbic acid)	<.0001	<.0001	<.0001	333.6(5.4332, D(-)-Isoascorbic acid)	0.00392403	0.00341085	0.00364426	0.00227345	0.00199963	0.00226047	0.106531	0.104098	0.108998	0.0602012	0.0769411	0.0706789	0.0588494	0.0596716	0.0624112	0.0471269	0.0481452	0.0432727	0.000315474	0.000328392	0.000336094	0.00038272	0.000363681	0.000210362	0.00109252	0.00101381	0.00106876	0.00149658	0.00151354	0.00147266	0.00058016	0.000705512	0.000288397	0.00414059	0.00668314	0.00689777	0.000726307	0.00029593	0.000279948	0.00721174	0.00685994	0.00852423	0.00119496	0.00121619	0.00123411
449.6(5.4368,Unknown)	<.0001	<.0001	<.0001	449.6(5.4368,Unknown)	0.000693544	0.00078075	0.000620234	0.0003999	0.00042592	0.000340174	0.00265169	0.0026779	0.00261301	0.00194664	0.00217508	0.00185451	0.00202546	0.00224967	0.00226148	0.00191115	0.00208701	0.00181654	9.79877e-05	0.000102931	7.16313e-05	0.000105896	9.58362e-05	7.46899e-05	0.00011078	8.416e-05	0.000111186	3.07286e-05	3.77957e-05	4.41684e-05	5.52447e-05	6.36378e-05	6.74231e-05	3.52245e-05	6.11493e-05	0.000172016	7.98813e-05	7.8021e-05	7.31321e-05	0.000225482	0.000179253	0.000177624	6.2224e-05	5.82417e-05	8.06932e-05
218.4(5.4396,Unknown)	0.0871	<.0001	0.0075	218.4(5.4396,Unknown)	0.00200187	0.00133343	0.0014628	0.00149109	0.00151459	0.00133454	0.0118569	0.005751	0.0122964	0.00667855	0.00377917	0.00470228	0.00541209	0.00527629	0.00725321	0.00450755	0.00847006	0.00408753	0.000529038	0.000624217	0.000367278	0.00064549	0.000616416	0.000700475	0.000595943	0.000508162	0.000505303	0.000402214	0.000465947	0.000459247	0.000337549	0.000293906	0.000293281	0.000390723	0.000393511	0.000491081	0.000371069	0.000262959	0.000262375	0.000598141	0.000363553	0.000561465	0.000264045	0.000269728	0.000425052
459.6(5.4431,Unknown)	0.662	<.0001	0.9332	459.6(5.4431,Unknown)	5.28177e-05	4.92584e-05	3.32222e-05	5.03217e-05	7.54889e-05	4.5696e-05	0.000170336	0.000264584	0.000107674	0.000267805	9.71285e-05	0.000133203	0.00022168	0.000448019	0.000138724	0.000182651	0.000163981	0.000261577	7.70984e-06	5.89772e-06	1.23449e-05	1.01623e-05	1.02584e-05	1.69153e-05	1.50574e-05	1.64044e-05	2.43788e-05	1.37462e-05	2.27726e-05	1.31247e-05	8.88089e-06	1.50504e-05	9.10641e-06	1.08868e-05	1.54283e-05	1.14173e-05	1.31707e-05	1.20713e-05	1.47622e-05	1.62029e-05	1.97825e-05	1.87829e-05	5.69549e-06	1.0327e-05	7.10604e-06
205.6(5.4443, Glucopyranose)	0.5157	<.0001	0.0171	205.6(5.4443, Glucopyranose)	0.0461418	0.0250941	0.0260672	0.0260888	0.0193462	0.0247184	0.0458033	0.0287142	0.0648163	0.0246763	0.0204088	0.032233	0.0499714	0.0295304	0.0235444	0.0346488	0.0438927	0.0311681	0.00291505	0.00196192	0.00326371	0.00293336	0.00352004	0.00239177	0.0035058	0.00411622	0.00630825	0.0038849	0.004059	0.00364421	0.00240135	0.00254006	0.00275303	0.0048515	0.00752709	0.00873146	0.00267936	0.00246288	0.00290624	0.00792437	0.00780023	0.00939099	0.00189273	0.00187802	0.0023922
458.6(5.4475,Unknown)	0.0988	<.0001	0.4169	458.6(5.4475,Unknown)	1.72752e-05	3.08709e-05	6.86054e-05	2.74171e-05	4.5724e-05	5.76337e-05	0.000185339	0.000144439	0.000203764	0.00012706	0.000230575	0.000210844	0.000333769	0.000383039	0.000168855	0.00025777	0.000304292	0.000207305	2.14644e-05	1.96735e-05	1.37556e-05	6.23118e-05	4.89743e-05	3.67121e-05	1.03954e-05	1.03846e-05	1.05259e-05	6.0179e-05	7.6362e-05	7.18216e-05	4.12157e-06	7.32572e-06	5.39765e-06	1.19729e-05	1.12445e-05	1.30059e-05	5.12518e-06	5.12102e-06	6.26968e-06	4.35647e-05	4.60735e-05	4.77959e-05	4.26278e-06	6.73401e-06	7.81133e-06
293.6(5.4526, trans-p-Coumaric acid)	<.0001	<.0001	<.0001	293.6(5.4526, trans-p-Coumaric acid)	0.0628702	0.0630096	0.0608831	0.0434197	0.0459394	0.043426	0.148559	0.136379	0.148383	0.114086	0.0959213	0.103754	0.0998372	0.103616	0.0972178	0.108224	0.103296	0.109659	2.53724e-05	0.00359116	0.00226565	0.00338652	0.00334674	0.00287344	0.00437953	0.00399519	0.00472264	0.00187418	0.00183498	0.00178751	0.00313608	0.00312434	0.00324047	0.00101302	0.00115109	0.00117655	0.00290832	0.00286792	0.00257917	0.000985503	0.00103034	0.00122377	0.00175301	0.00189878	0.00205857
334.6(5.4621,Unknown)	0.007	<.0001	<.0001	334.6(5.4621,Unknown)	0.000290587	0.000563849	0.000308557	0.000196111	0.000192084	0.000383447	0.00111999	0.000935106	0.00132584	0.00072086	0.000316674	0.00104691	0.00116245	0.000460939	0.0010271	0.000910876	0.000828594	0.0011345	3.10437e-05	2.51275e-05	4.71571e-05	2.4648e-05	6.45161e-05	1.90501e-05	5.29311e-05	5.13385e-05	7.27663e-05	0.000297137	0.00037338	0.000337715	5.01955e-05	6.64832e-05	3.34519e-05	0.000375105	0.00011878	0.000437107	5.37983e-05	5.2153e-05	3.67517e-05	0.000301344	0.000423286	0.000478879	4.31673e-05	3.74673e-05	6.38501e-05
217.6(5.4794,Unknown)	<.0001	<.0001	<.0001	217.6(5.4794,Unknown)	1.36754	1.37394	1.31922	0.960985	1.00421	0.953145	2.95319	2.70827	2.96659	2.32036	1.94452	2.12467	1.96908	2.08063	1.86855	2.12894	2.06302	2.21106	0.0041389	0.00359456	0.00369918	0.00403543	0.00386995	0.00422866	0.0839283	0.0761762	0.0906125	0.0491164	0.0499161	0.0489056	0.057182	0.0545673	0.0587756	0.036468	0.0406171	0.0161903	0.0514323	0.0512874	0.0464703	0.0134922	0.0136322	0.014325	0.0314444	0.0339876	0.034353
394.6(5.482,Unknown)	0.0001	<.0001	0.0006	394.6(5.482,Unknown)	0.0217458	0.0183519	0.0187118	0.010712	0.00753025	0.0115299	0.0245185	0.0333353	0.0231244	0.0162396	0.0113369	0.0227473	0.0276457	0.0211262	0.016459	0.0177921	0.0172546	0.0183861	0.000902664	0.000763073	0.000857409	0.000931661	0.00103069	0.00125039	0.00134468	0.00125001	0.000895458	0.00079524	0.000737588	0.000718036	0.00101393	0.000553836	0.000720807	0.000471932	0.000461422	0.000265758	0.000805317	0.000810151	0.000618893	0.000328275	0.000355236	0.000336111	0.00062256	0.000661278	0.000648978
174.6(5.4872,Unknown)	0.0003	<.0001	<.0001	174.6(5.4872,Unknown)	0.00650758	0.0403769	0.0140832	0.00529818	0.00955285	0.0051849	0.109063	0.0928821	0.111562	0.0764878	0.0625933	0.0686265	0.0702156	0.0725333	0.069513	0.0693172	0.06559	0.0703571	2.3045e-05	2.42807e-05	2.47244e-05	3.38422e-05	2.91615e-05	3.40114e-05	0.00074161	0.000743221	0.000992431	0.000485428	0.000488052	0.000426228	0.000442203	0.000964343	0.00056327	0.000524602	0.000681615	0.000569897	0.00041211	0.000596093	0.000391968	0.000712611	0.000360826	0.00044079	0.000167547	0.000426247	0.000301428
292.6(5.5112, Galactonic acid)	0.1956	0.4038	0.3725	292.6(5.5112, Galactonic acid)	0.023925	0.000450436	0.0213433	0.000367842	0.000252619	0.014843	0.00306182	0.0640205	0.00267294	0.00264479	0.00065948	0.00106159	0.001646	0.000524095	0.033672	0.00134885	0.00109443	0.00115425	0.000239588	0.000226269	0.000223004	0.000354474	0.000251897	0.000262561	0.0023273	2.68335e-05	0.0020523	0.00225167	0.00229694	0.00235704	2.83752e-05	1.62965e-05	0.00124721	0.00245398	0.00302694	0.00294063	0.00304203	0.00156649	2.98157e-05	0.00435287	0.00509777	0.0049308	0.00116858	4.58118e-05	0.0019653
293.6(5.5124,Unknown)	0.8127	0.0002	0.3808	293.6(5.5124,Unknown)	0.0323477	0.000278112	0.000187934	0.000127868	0.0459873	0.0229687	0.148513	0.13641	0.00043453	0.000490847	0.0959732	0.0492361	0.000731376	0.000356743	0.000336019	0.0524803	0.0516232	0.000403545	8.24372e-05	7.28341e-05	6.12002e-05	0.000236272	0.000299576	5.85561e-05	3.97203e-05	3.60967e-05	0.00247321	0.00257945	0.00261089	0.00254898	5.62883e-05	0.00312161	5.54108e-05	0.00332667	0.00352728	0.00346809	4.16077e-05	4.58387e-05	7.60675e-05	0.00486763	0.0053578	0.00574445	4.66955e-05	6.29754e-05	7.84281e-05
456.6(5.516,Unknown)	0.0944	<.0001	0.0003	456.6(5.516,Unknown)	3.72506e-05	5.6224e-05	9.58315e-05	7.47126e-05	8.27387e-05	0.000486229	0.000411127	0.000517743	0.000200431	0.000999727	0.00132512	0.00259229	0.00177431	0.00160147	0.00039576	0.000462719	0.000578817	0.000646616	2.27643e-05	2.68806e-05	3.34707e-05	6.66859e-05	0.000111059	0.000140327	1.61653e-05	1.5804e-05	2.27741e-05	1.50364e-05	1.54969e-05	1.46389e-05	6.54812e-06	9.89099e-06	7.46675e-06	7.51477e-06	4.00613e-05	1.47241e-05	1.12702e-05	1.37854e-05	3.56353e-05	0.000298399	0.000273301	0.000282931	4.77908e-06	8.48066e-06	2.58401e-06
456.8(5.5202,Unknown)	0.1375	<.0001	0.0009	456.8(5.5202,Unknown)	3.72506e-05	6.46215e-05	9.58315e-05	0.000108321	0.000104751	0.00049638	0.000486556	0.000649464	0.000352108	0.00105235	0.00158849	0.00318027	0.00192656	0.00168059	0.000465545	0.000525446	0.00063973	0.000760296	2.6299e-05	3.47722e-05	3.87701e-05	7.20382e-05	0.000115371	0.000142468	3.67878e-05	1.88981e-05	2.13747e-05	1.94858e-05	2.09403e-05	1.83277e-05	1.12068e-05	6.69246e-06	7.46675e-06	1.08998e-05	4.43844e-05	1.71496e-05	1.65183e-05	2.10913e-05	3.68042e-05	0.000230448	0.00014419	0.000307682	1.34956e-05	1.25601e-05	6.57043e-06
293.6(5.5419,Unknown)	<.0001	0.0003	<.0001	293.6(5.5419,Unknown)	0.000375076	0.000418793	0.00295472	0.00153705	0.000662819	0.000425301	0.000686566	0.000471932	0.00043453	0.000490847	0.00842614	0.000361043	0.000731376	0.000356743	0.000336019	0.000402092	0.000927623	0.000876544	7.22419e-05	0.000111402	9.69945e-05	0.000228659	0.000294894	0.000203946	8.44061e-05	7.9503e-05	8.5028e-05	0.00257945	0.00261089	0.00254898	5.62883e-05	5.14192e-05	6.45325e-05	0.00332667	0.00352728	0.00346809	5.44765e-05	4.58387e-05	7.60675e-05	0.00486763	0.0053578	0.00574445	4.6941e-05	6.29754e-05	7.84281e-05
457.6(5.5494,Unknown)	0.0973	<.0001	<.0001	457.6(5.5494,Unknown)	0.000159917	0.000128809	0.000189106	0.000104974	9.85782e-05	0.000166971	0.000366865	0.000462031	0.000412445	0.000997042	0.000746722	0.00142525	0.000797019	0.000759087	0.000608137	0.000483406	0.000433322	0.000551593	4.27706e-05	4.25907e-05	2.61245e-05	5.00055e-05	0.000119288	9.92871e-05	3.9947e-05	4.51534e-05	3.0444e-05	9.58633e-06	1.79227e-05	1.1258e-05	2.50773e-05	2.01046e-05	2.06129e-05	5.18165e-06	1.17996e-05	9.32018e-06	2.25217e-05	3.08225e-05	4.24338e-05	1.65307e-05	1.18672e-05	1.10906e-05	1.84727e-05	1.02165e-05	2.92889e-05
458.6(5.5533,Unknown)	0.4897	<.0001	0.0003	458.6(5.5533,Unknown)	6.02678e-05	6.43641e-05	6.84228e-05	5.77427e-05	4.99112e-05	0.000108701	0.000327161	0.000297181	0.000362609	0.000430035	0.00046726	0.00048428	0.000294439	0.000357351	0.000190437	0.000234877	0.000245972	0.000333411	1.90225e-05	1.87997e-05	2.8347e-05	6.23118e-05	4.89743e-05	3.5738e-05	3.73984e-05	2.77833e-05	5.4372e-05	4.61491e-06	5.25535e-06	4.88544e-06	2.26183e-05	1.71335e-05	3.00961e-05	5.54097e-06	6.81525e-06	8.71379e-06	3.49534e-05	3.24565e-05	3.97946e-05	7.87789e-06	9.76842e-06	9.39385e-06	3.53692e-05	3.28421e-05	2.67131e-05
395.6(5.5693,Unknown)	0.7909	<.0001	<.0001	395.6(5.5693,Unknown)	0.000988376	0.00158666	0.00150361	0.00120253	0.00124589	0.00106181	0.00595405	0.00542572	0.00721775	0.00441245	0.00372367	0.00426323	0.00571997	0.00425767	0.00400564	0.00458498	0.00358604	0.00452023	0.000346362	0.00023988	0.000330145	0.000328792	0.000399344	0.000398216	0.000346941	0.000426772	0.000455194	0.000576956	0.000625547	0.000549692	0.000222595	0.000244399	0.000277381	0.000685565	0.000791324	0.000821381	0.000190033	0.000234192	0.000163414	0.00122346	0.00105011	0.000927286	9.11187e-05	0.00016576	0.000126071
393.6(5.571,Unknown)	<.0001	<.0001	<.0001	393.6(5.571,Unknown)	0.000108807	0.000109166	0.00015558	0.000125932	4.22307e-05	9.80254e-05	0.000206475	0.000187775	0.000244267	0.000163317	0.000136775	0.000285661	0.000164055	0.000372475	0.000235714	0.000140226	0.000329949	0.000345987	1.05114e-05	9.60679e-06	9.67257e-06	2.19718e-05	1.66468e-05	1.70786e-05	2.55661e-05	3.61984e-05	2.08903e-05	0.00300984	0.00306259	0.00299973	1.32327e-05	1.19351e-05	1.44175e-05	0.00390145	0.00423244	0.00430169	1.22503e-05	2.05404e-05	1.04866e-05	0.00610399	0.00658506	0.00709839	7.80919e-06	1.81386e-05	5.46445e-06
395.8(5.5719,Unknown)	0.8772	<.0001	<.0001	395.8(5.5719,Unknown)	0.0010165	0.00161242	0.00155126	0.00121068	0.00124589	0.00107814	0.00618912	0.00545805	0.00730334	0.00448004	0.00385409	0.00430341	0.0057878	0.00435198	0.00406996	0.00462236	0.0036651	0.00454909	0.000349297	0.000247163	0.000341289	0.000330621	0.000406704	0.000406784	0.000356133	0.000433224	0.000460657	0.00058113	0.000626776	0.000554566	0.000227341	0.000249697	0.000278167	0.000687873	0.000793943	0.000821697	0.00019297	0.000241147	0.000166382	0.00122376	0.00105284	0.000931349	9.47733e-05	0.000172299	0.000133036
395.6(5.5743,Unknown)	0.7909	<.0001	<.0001	395.6(5.5743,Unknown)	0.000988376	0.00158666	0.00150361	0.00120253	0.00124589	0.00106181	0.00595405	0.00542572	0.00721775	0.00441245	0.00372367	0.00426323	0.00571997	0.00425767	0.00400564	0.00458498	0.00358604	0.00452023	0.000346362	0.00023988	0.000330145	0.000328792	0.000399344	0.000398216	0.000346941	0.000426772	0.000455194	0.000576956	0.000625547	0.000549692	0.000222595	0.000244399	0.000277381	0.000685565	0.000791324	0.000821381	0.000190033	0.000234192	0.000163414	0.00122346	0.00105011	0.000927286	9.11187e-05	0.00016576	0.000126071
318.6(5.5754,Unknown)	<.0001	<.0001	<.0001	318.6(5.5754,Unknown)	0.00794083	0.0088422	0.00906482	0.00652	0.0065839	0.00616728	0.0283163	0.028716	0.0296061	0.022696	0.021403	0.0224754	0.0271652	0.027832	0.0246746	0.0250312	0.0223895	0.0244228	0.00182552	0.00158597	0.00177747	0.00181615	0.00215284	0.00226036	0.00228782	0.00201987	0.00232904	0.030122	0.030472	0.0299975	0.0012176	0.00117831	0.00128813	0.0400363	0.0429486	0.0433929	0.00104231	0.00103713	0.00118225	0.0598616	0.0635622	0.0687148	0.000675566	0.000756463	0.000794764
395.6(5.5783,Unknown)	0.7909	<.0001	<.0001	395.6(5.5783,Unknown)	0.000988376	0.00158666	0.00150361	0.00120253	0.00124589	0.00106181	0.00595405	0.00542572	0.00721775	0.00441245	0.00372367	0.00426323	0.00571997	0.00425767	0.00400564	0.00458498	0.00358604	0.00452023	0.000346362	0.00023988	0.000330145	0.000328792	0.000399344	0.000398216	0.000346941	0.000426772	0.000455194	0.000576956	0.000625547	0.000549692	0.000222595	0.000244399	0.000277381	0.000685565	0.000791324	0.000821381	0.000190033	0.000234192	0.000163414	0.00122346	0.00105011	0.000927286	9.11187e-05	0.00016576	0.000126071
191.6(5.5788,Unknown)	<.0001	<.0001	<.0001	191.6(5.5788,Unknown)	0.0120243	0.0128901	0.0119951	0.00913237	0.00911088	0.00688262	0.0461087	0.0367726	0.0461456	0.0295014	0.0334757	0.0329817	0.0405627	0.0474757	0.0285571	0.0286392	0.0243141	0.0275891	0.00251085	0.00221026	0.0026547	0.00299799	0.00386832	0.00280007	0.00290399	0.00308862	0.00389983	0.0219905	0.0226988	0.0221583	0.00144001	0.00150242	0.00106076	0.0289945	0.0312322	0.0313601	0.000945775	0.000796817	0.00118183	0.0434447	0.0460455	0.0490818	0.00051271	0.000654247	0.00101217
217.6(5.6981, myo-Inositol)	<.0001	<.0001	<.0001	217.6(5.6981, myo-Inositol)	0.0898903	0.0916141	0.0961612	0.0506044	0.0477653	0.0523997	0.151624	0.149013	0.155893	0.0812208	0.0878413	0.0819262	0.279052	0.28807	0.299365	0.178218	0.182791	0.184711	0.0212124	0.0185999	0.0190715	0.0172288	0.0152949	0.0135157	0.0259354	0.0233771	0.0280091	0.0149626	0.0158148	0.0153445	0.0113828	0.0121353	0.0117853	0.0176307	0.0188242	0.0195858	0.00675204	0.00703328	0.00717963	0.0260419	0.0279413	0.0295004	0.006003	0.00651443	0.00733694
318.6(5.5814,Unknown)	<.0001	<.0001	<.0001	318.6(5.5814,Unknown)	0.00794083	0.0088422	0.00906482	0.00652	0.0065839	0.00616728	0.0283163	0.028716	0.0296061	0.022696	0.021403	0.0224754	0.0271652	0.027832	0.0246746	0.0250312	0.0223895	0.0244228	0.00182552	0.00158597	0.00177747	0.00181615	0.00215284	0.00226036	0.00228782	0.00201987	0.00232904	0.030122	0.030472	0.0299975	0.0012176	0.00117831	0.00128813	0.0400363	0.0429486	0.0433929	0.00104231	0.00103713	0.00118225	0.0598616	0.0635622	0.0687148	0.000675566	0.000756463	0.000794764
367.6(5.5823,Unknown)	<.0001	<.0001	<.0001	367.6(5.5823,Unknown)	0.00174002	0.00257011	0.0020029	0.00162538	0.00151227	0.00140605	0.00826913	0.00767681	0.00871936	0.0063525	0.00534505	0.00634592	0.00645228	0.00722751	0.00664637	0.00771826	0.00573393	0.00559362	0.000527468	0.000391149	0.000439673	0.000495575	0.000477716	0.00067376	0.000632932	0.000574269	0.000651287	0.00462113	0.00469458	0.00462673	0.000283888	0.000289463	0.000343739	0.0063073	0.00666193	0.00677231	0.000309199	0.000307837	0.000291876	0.0094325	0.00999093	0.0106838	0.000168537	0.000184033	0.000239207
419.6(5.5834,Unknown)	<.0001	<.0001	<.0001	419.6(5.5834,Unknown)	0.000214459	0.000165776	0.00021061	0.000156151	0.000181389	0.000198318	0.000805843	0.000772845	0.000939565	0.000837817	0.00058133	0.000706557	0.000918516	0.00113339	0.000924166	0.000485087	0.000740206	0.000746813	6.54859e-05	4.63674e-05	5.65422e-05	5.7446e-05	5.44581e-05	0.000107961	7.82997e-05	5.063e-05	6.53891e-05	0.00080467	0.000840647	0.000794239	2.96405e-05	4.46215e-05	4.62382e-05	0.00106547	0.00116479	0.00117342	4.16064e-05	3.15349e-05	3.15372e-05	0.00164102	0.00171837	0.00185535	3.32404e-05	3.04668e-05	2.84793e-05
394.6(5.5858,Unknown)	0.0019	<.0001	<.0001	394.6(5.5858,Unknown)	0.00354445	0.00387824	0.00373802	0.00294033	0.00328995	0.00278938	0.0141889	0.0137211	0.0142857	0.0119265	0.00993672	0.010972	0.0133448	0.0152906	0.0127026	0.0133058	0.0110893	0.0116933	0.00090419	0.000764044	0.000856853	0.000929639	0.00102923	0.00125337	0.00117105	0.00107547	0.00117388	0.00079524	0.000737588	0.000718036	0.000602733	0.000577852	0.000607646	0.000729782	0.000678237	0.000701935	0.000538917	0.000543439	0.00055966	0.00110781	0.00112475	0.000969446	0.000345304	0.000359144	0.000416108
293.6(5.5968,Unknown)	<.0001	<.0001	<.0001	293.6(5.5968,Unknown)	0.00252409	0.00294928	0.00353601	0.00231501	0.00175302	0.00173016	0.00837564	0.00978137	0.00733918	0.00689527	0.00778429	0.00821875	0.00236603	0.00266038	0.00276766	0.00210137	0.00190101	0.00154427	7.22419e-05	0.000111402	9.69945e-05	0.000228659	0.000294894	0.000203946	0.000102601	0.0001085	0.0001299	0.00257945	0.00261089	0.00254898	0.000156599	0.000226997	0.0001969	0.00332667	0.00352728	0.00346809	0.000138048	0.000169861	0.000115603	0.00486763	0.0053578	0.00574445	8.96456e-05	9.91736e-05	0.000109222
334.6(5.6005,Unknown)	0.3358	<.0001	0.2259	334.6(5.6005,Unknown)	0.00022308	0.000114427	0.000147012	0.000128114	0.000218858	0.00018456	0.000501642	0.000526387	0.00157353	0.000632615	0.00036576	0.00033281	0.000380007	0.000488603	0.000615742	0.000450993	0.000433658	0.00034814	3.52516e-05	3.25727e-05	4.40855e-05	5.5003e-05	2.87298e-05	6.8822e-05	5.17281e-05	4.12525e-05	6.11504e-05	4.39254e-05	4.48907e-05	5.02602e-05	3.11616e-05	3.07425e-05	2.91677e-05	6.08889e-05	4.45393e-05	4.76905e-05	2.0061e-05	2.39599e-05	2.03218e-05	6.69485e-05	8.25077e-05	8.51289e-05	3.496e-05	2.59828e-05	4.09599e-05
314.8(5.6194,Unknown)	<.0001	<.0001	0.0015	314.8(5.6194,Unknown)	0.00133453	0.00130232	0.00118104	0.000677803	0.00043652	0.00079537	0.00189914	0.00251453	0.00296487	0.00122661	0.00112605	0.00131678	0.00226005	0.00283191	0.0041833	0.00206731	0.00239009	0.00187398	0.00018031	9.87787e-05	0.000221591	0.000192582	0.000108921	0.000164679	0.000265983	0.00020265	0.000493348	6.90897e-05	7.34679e-05	7.55452e-05	0.000187754	0.000171429	0.000239325	6.30025e-05	8.65951e-05	8.33937e-05	0.000233292	0.00014803	0.00021637	0.000110655	0.000122307	0.000151454	0.000138339	0.000103808	0.000171565
329.8(5.6252,Unknown)	0.1095	<.0001	0.0002	329.8(5.6252,Unknown)	0.000194224	0.000395064	0.000344077	0.000252367	0.000220724	0.000319448	0.00209468	0.00192086	0.000995569	0.00114591	0.000895918	0.000878778	0.00106917	0.00134923	0.00114483	0.000788257	0.000929206	0.000703985	8.22028e-05	6.10684e-05	9.77851e-05	9.1937e-05	0.000170837	0.000111023	0.000121377	6.24759e-05	7.87306e-05	6.3748e-05	8.86496e-05	6.83245e-05	5.71733e-05	8.66183e-05	9.8609e-05	0.000159823	0.00014484	0.000140616	6.67976e-05	8.17234e-05	6.71099e-05	0.000262739	0.000247144	0.000241102	4.7226e-05	4.55522e-05	5.31031e-05
313.8(5.626,Unknown)	0.0027	<.0001	0.0465	313.8(5.626,Unknown)	0.00601426	0.00743242	0.00823152	0.00692179	0.00250288	0.0077103	0.0305284	0.0191674	0.0326572	0.0236304	0.010847	0.0177499	0.0171627	0.0220741	0.0150446	0.0115431	0.015202	0.0146079	0.00155516	0.00141485	0.0020736	0.00118541	0.000948613	0.00239149	0.00199217	0.0024505	0.00188629	0.000193328	0.000370656	0.000217229	0.00109417	0.00107651	0.0013345	0.000289311	0.000399071	0.000437407	0.00126789	0.00146288	0.000951525	0.000537942	0.000535723	0.000492792	0.000971689	0.00107102	0.00117522
333.6(5.6332, Glucaric acid)	0.6137	<.0001	0.3279	333.6(5.6332, Glucaric acid)	0.000631698	0.000711528	0.000915566	0.000605036	0.000705672	0.000499943	0.00415073	0.00327576	0.00226957	0.00495918	0.00264443	0.00432644	0.00332832	0.00516754	0.00236773	0.00342151	0.00224102	0.00228119	0.000833202	0.000431643	0.000888695	0.000460891	0.000529153	0.000542824	0.000202825	0.000379452	0.000581625	7.86524e-05	0.000146654	5.48939e-05	0.000367464	0.000422892	0.000479298	0.000232095	0.000204341	0.000252163	0.000334675	0.000295411	0.000310458	0.000410043	0.000442046	0.000474118	0.00018177	0.000213257	0.000243241
173.4(5.6774,Unknown)	0.0565	<.0001	0.8178	173.4(5.6774,Unknown)	0.00422639	0.00449804	0.00402136	0.00275336	0.00436316	0.00287477	0.0122167	0.013719	0.0136294	0.0146599	0.0111056	0.0104075	0.0107411	0.013654	0.0134782	0.0123932	0.0128846	0.0136457	0.00100454	0.000961945	0.00103228	0.000941737	0.000822392	0.000779895	0.00114575	0.00101037	0.0010589	0.000575711	0.00053597	0.000551981	0.000713065	0.000720306	0.000788099	0.000208659	0.000254145	0.000287964	0.000739029	0.000895046	0.000762968	0.000117508	0.000371192	0.000489686	0.000464919	0.000654636	0.000552374
174.6(5.6857, Dopamine)	<.0001	<.0001	<.0001	174.6(5.6857, Dopamine)	0.00622115	0.00662453	0.00642815	0.00314347	0.0021698	0.00211404	0.183975	0.16112	0.186808	0.123259	0.0958447	0.109952	0.0841705	0.0868277	0.0766715	0.0916975	0.0841076	0.0916228	0.00293384	0.00282775	0.00298655	0.00263091	0.0030567	0.00391851	0.000188941	0.000367387	0.000435175	0.000123992	0.000136975	0.00011794	0.000454827	0.000377617	0.000606496	0.000243689	0.000279669	0.000385534	0.000257207	0.000317142	0.000317323	0.000256823	9.85758e-05	0.00022068	0.000130533	0.000167971	0.000214077
309.6(5.6904,Unknown)	0.8143	<.0001	0.8095	309.6(5.6904,Unknown)	0.000196224	0.000189891	0.000266249	0.000303619	0.000190672	0.000194532	0.000838998	0.00118503	0.000323939	0.00124272	0.000950816	0.000816581	0.000682187	0.000474847	0.00118357	0.000864636	0.000580535	0.000517829	3.37091e-05	4.13111e-05	2.58929e-05	4.52209e-05	2.56512e-05	0.000114727	6.38969e-05	0.000107382	0.000180208	7.51267e-05	7.96376e-05	8.84278e-05	7.22408e-05	6.43492e-05	0.000111411	3.23987e-05	6.10048e-05	5.28086e-05	6.03756e-05	9.0632e-05	0.000117145	6.54783e-05	9.50878e-05	8.60905e-05	5.65598e-05	9.02834e-05	6.4678e-05
367.6(5.6915,Unknown)	0.0002	<.0001	<.0001	367.6(5.6915,Unknown)	0.00174629	0.00257011	0.00200808	0.00162538	0.00151227	0.00140676	0.00826913	0.00767681	0.00871936	0.0063525	0.00534505	0.00634592	0.00645228	0.00722751	0.00664637	0.00771826	0.00573393	0.00559362	3.0496e-05	3.12038e-05	2.66994e-05	4.95696e-05	4.83678e-05	4.31457e-05	0.000632932	0.000573761	0.000651287	0.000264137	0.000294757	0.000303751	0.00028587	0.000288319	0.000342627	0.000116825	0.000134464	0.00013357	0.000308423	0.00030811	0.000186458	0.000242254	0.000291748	0.000222367	0.000170245	0.000184033	0.000239207
509.8(5.6922,Unknown)	0.3304	<.0001	0.0946	509.8(5.6922,Unknown)	4.99548e-05	9.74711e-05	4.54884e-05	4.32642e-05	6.00562e-05	8.98398e-05	0.000176884	0.000124904	0.000112841	0.000229821	0.000229432	0.000387186	0.000383548	0.000189696	7.64152e-05	0.000172115	0.000218126	0.000177545	1.11764e-05	2.7538e-05	2.54111e-05	1.45161e-05	6.9337e-05	2.61954e-05	1.30646e-05	6.69963e-06	1.95817e-05	4.22492e-06	6.39453e-06	5.43343e-06	6.84313e-06	1.24614e-05	1.21074e-05	4.41099e-06	1.1469e-05	1.53462e-05	1.44862e-05	1.62933e-05	2.93256e-05	7.9479e-06	1.77123e-05	1.4399e-05	9.66121e-06	2.52752e-05	2.12425e-05
292.6(5.6939,Unknown)	0.427	<.0001	0.7267	292.6(5.6939,Unknown)	0.00405818	0.00423312	0.0044065	0.00412841	0.00326696	0.00319603	0.0103492	0.0149457	0.00955541	0.0105132	0.0139607	0.013072	0.00299903	0.00461866	0.00594358	0.00249467	0.00444342	0.00238414	0.000241351	0.000166294	0.000175666	0.000236211	0.000152854	0.000165187	0.000154044	0.000219687	0.000202508	0.000108329	9.32008e-05	0.000107129	0.000190373	0.000227961	0.000194862	8.18707e-05	5.52564e-05	8.25567e-05	0.000246372	0.000293427	0.000359223	8.41062e-05	0.000132929	0.000112887	0.000220884	0.0001904	0.000296325
395.8(5.6947,Unknown)	0.0015	<.0001	0.0001	395.8(5.6947,Unknown)	0.000998706	0.00160362	0.00156447	0.00121296	0.00125639	0.000822931	0.00618912	0.00545805	0.00730334	0.00448004	0.00387615	0.00428452	0.0057878	0.00435198	0.00406996	0.00462236	0.0036587	0.0045685	1.49864e-05	1.69194e-05	2.29304e-05	1.18045e-05	3.33142e-05	1.31881e-05	0.000360144	0.000432557	0.000468	0.000247293	0.000246535	0.000273281	0.000226256	0.00024919	0.000280664	0.000147655	0.000118759	0.000168134	0.000193396	0.000243367	9.43777e-05	0.000172203	0.00024041	0.000194478	7.42535e-05	0.000171519	0.000133817
367.8(5.6958,Unknown)	0.011	<.0001	<.0001	367.8(5.6958,Unknown)	0.00107443	0.00136585	0.00142601	0.00162972	0.00152571	0.000874981	0.00836105	0.00773625	0.00878728	0.00646542	0.00531599	0.00641274	0.0065517	0.00736279	0.00676267	0.00783269	0.00578194	0.0056795	3.36873e-05	3.42825e-05	3.83203e-05	6.27578e-05	5.08708e-05	4.48781e-05	0.000401985	0.000319851	0.000653204	0.000270479	0.000299035	0.000308381	2.70929e-05	0.000167471	0.00021142	0.000119215	0.000136991	0.000135719	0.000172587	0.000160735	2.25771e-05	0.000249308	0.000296679	0.000226167	1.17901e-05	0.000184976	0.000231394
395.6(5.6988,Unknown)	0.0237	<.0001	0.0026	395.6(5.6988,Unknown)	0.000545989	0.00158179	0.000810588	0.00121528	0.00117421	0.000798262	0.00595405	0.005493	0.00724725	0.00441245	0.00373262	0.00425727	0.00574395	0.00425767	0.00401312	0.00461914	0.00230419	0.00451079	7.74526e-06	1.00992e-05	2.15543e-05	8.99654e-06	2.84934e-05	9.78172e-06	0.000188893	0.000208664	0.000449549	0.000243814	0.000228645	0.000254517	0.000147014	0.000244007	0.000282867	0.000139737	0.000106	0.000163512	9.01938e-06	0.000134456	9.04446e-05	0.000166615	0.000227151	0.000189627	3.32636e-05	7.99407e-05	9.92924e-06
343.6(5.6999,Unknown)	0.0219	<.0001	<.0001	343.6(5.6999,Unknown)	0.00101601	0.00139584	0.00123802	0.0010605	0.000943097	0.00138662	0.0847364	0.0800355	0.0836975	0.0688202	0.0575297	0.0625212	0.073525	0.0822475	0.0695796	0.0777149	0.0640441	0.0680561	0.000221648	0.000601478	0.000685299	0.000424946	0.000479736	0.00035794	0.000264615	0.000316725	0.00352141	0.00314084	0.00336701	0.00311428	0.000245797	0.000282445	0.000232868	0.00178185	0.00187589	0.00218878	0.000229677	0.000263605	0.000156849	0.00254586	0.00314758	0.00299726	0.000257395	0.000158903	0.000173
508.8(5.7016,Unknown)	0.0084	<.0001	<.0001	508.8(5.7016,Unknown)	3.54124e-05	9.54924e-05	5.40564e-05	7.60385e-05	6.61814e-05	7.96219e-05	0.000386178	0.000385794	0.000522703	0.000281617	0.000149046	0.00015833	0.000161278	0.000303088	0.000136806	0.000192627	0.000266849	0.000149899	0.000125497	7.87345e-05	7.54083e-05	8.37463e-05	7.7848e-05	2.01817e-06	1.91416e-05	2.40952e-05	2.28986e-05	9.088e-06	1.2931e-05	1.23675e-05	1.34663e-05	5.41407e-06	1.52696e-05	1.14429e-05	1.32337e-05	1.06704e-05	1.76736e-05	1.39833e-05	1.39608e-05	1.23348e-05	6.29326e-06	1.80573e-05	7.47072e-06	7.71884e-06	9.43247e-06
367.6(5.7028,Unknown)	0.1002	<.0001	0.0946	367.6(5.7028,Unknown)	0.000105701	0.000137496	0.00139579	6.11751e-05	9.5061e-05	0.000142057	0.000276682	0.00404187	0.000322439	0.00639195	0.00528031	0.00625839	0.00371655	0.00713213	0.000742863	0.00775757	0.00574225	0.000232572	3.0496e-05	3.12038e-05	2.66994e-05	4.95696e-05	4.83678e-05	4.31457e-05	2.46702e-05	1.32182e-05	2.6895e-05	0.000264137	0.000294757	0.000303751	1.38005e-05	0.000161731	2.67846e-05	0.000116825	0.000134464	0.00013357	0.000167306	1.44866e-05	0.000187038	0.000242254	0.000291748	0.000222367	8.66791e-05	1.45367e-05	9.35683e-06
393.6(5.7052,Unknown)	0.0644	<.0001	0.6841	393.6(5.7052,Unknown)	0.000157803	0.00018159	0.000231247	0.000135834	0.000131884	0.000132487	0.000795233	0.00128632	0.000389444	0.000530238	0.000713634	0.000484336	0.00068243	0.000552671	0.00079178	0.000653771	0.000535078	0.000513335	5.49663e-05	7.83639e-05	5.00929e-05	6.09585e-05	3.4743e-05	3.90044e-05	5.43425e-05	6.49791e-05	3.77842e-05	1.32184e-05	1.45568e-05	1.29252e-05	7.74878e-05	4.42005e-05	8.31221e-05	1.27273e-05	1.31345e-05	1.82551e-05	6.46138e-05	7.50223e-05	7.28695e-05	5.74349e-05	7.62049e-05	0.000181658	7.52892e-05	5.09106e-05	6.53915e-05
434.8(5.7063,Unknown)	0.8397	<.0001	0.4436	434.8(5.7063,Unknown)	0.000633618	0.000522329	0.000762178	0.000378535	0.000365386	0.000433532	0.00124888	0.000885334	0.00103774	0.00489453	0.000889509	0.000538797	0.00169957	0.00248672	0.00213807	0.00126876	0.00140061	0.00127933	0.000140001	0.000149529	0.000174873	0.000141537	8.58348e-05	7.68947e-05	0.000201351	0.000165232	0.000268479	0.000234754	0.000251728	0.000241577	9.93013e-05	0.000107847	8.96485e-05	0.000124947	0.000132516	0.000132427	6.92136e-05	8.65602e-05	8.37912e-05	0.000174445	0.000198871	0.000223203	6.54622e-05	5.911e-05	5.46527e-05
280.6(5.7162,Unknown)	0.2415	0.333	0.6945	280.6(5.7162,Unknown)	0.000477881	0.0036132	5.6461e-05	0.00224292	1.37818e-05	0.000143342	9.56534e-05	0.000548436	0.0143894	4.57212e-05	3.40819e-05	0.000522705	0.00751757	0.00014402	0.000651659	0.00468057	0.00049484	0.00017796	0.000441739	0.000201843	0.000342825	2.67615e-06	0.000523283	6.20034e-06	0.000334736	4.10492e-05	0.000351953	0.000111406	0.000138987	0.000150049	6.62537e-05	2.06886e-05	4.29351e-05	3.96273e-05	4.19548e-05	3.51315e-05	4.19244e-05	3.0497e-05	0.000510388	3.20048e-05	0.000154044	9.80431e-05	1.75775e-05	3.46203e-05	5.05314e-05
249.6(5.7174,Unknown)	0.3647	<.0001	0.0869	249.6(5.7174,Unknown)	0.000146221	0.000217078	0.000145566	9.63233e-05	0.000114848	9.64173e-05	0.000271211	0.000244249	7.09216e-05	0.000181222	0.000122765	0.000205959	0.000273298	0.000788347	0.000357146	0.000255355	0.000285503	0.000259387	2.9136e-05	3.27648e-05	4.24752e-05	1.35328e-05	2.81799e-05	2.9701e-05	2.84364e-05	4.01819e-05	3.69399e-05	4.86959e-05	4.96539e-05	5.65979e-05	4.16761e-05	5.20678e-05	8.41049e-05	3.80226e-05	6.46631e-05	4.99835e-05	3.73955e-05	2.49352e-05	2.55563e-05	8.87794e-05	0.000143944	5.28171e-05	4.13941e-05	3.13323e-05	3.89238e-05
350.6(5.7197,Unknown)	0.0105	<.0001	0.0052	350.6(5.7197,Unknown)	0.000984733	0.00102038	0.0012131	0.000727055	0.000891631	0.000932927	0.00411177	0.00447134	0.00459999	0.00436078	0.00356012	0.0041313	0.00474247	0.00656837	0.00574518	0.00455725	0.0043252	0.00476598	3.58648e-05	9.56458e-05	5.58928e-05	5.07709e-05	4.71035e-05	4.06259e-05	0.000694116	0.000909429	0.00118378	0.00069484	0.000658306	0.000687627	0.000783197	0.00105632	0.00119117	0.000542015	0.000770703	0.000801645	0.000540876	0.000648073	0.000704963	0.000681613	0.000806519	0.00096999	0.000318715	0.000433216	0.000546288
349.6(5.7364,Unknown)	0.26	<.0001	0.5434	349.6(5.7364,Unknown)	0.000170865	0.000191982	0.000154225	0.000128852	0.000135952	0.000108712	0.000234326	0.000671741	0.000776304	0.000483877	0.000239021	0.000426233	0.000369663	0.000273676	0.000238802	0.000287769	0.0003914	0.000216747	1.90661e-05	5.37233e-05	3.98481e-05	1.13078e-05	2.74398e-05	2.60729e-05	2.24142e-05	2.92827e-05	2.55595e-05	1.55445e-05	1.58453e-05	1.87401e-05	3.39445e-05	1.76615e-05	1.52221e-05	1.22948e-05	1.32633e-05	1.02693e-05	1.89542e-05	1.39056e-05	9.48391e-06	4.50142e-05	4.41437e-05	2.05872e-05	2.57535e-05	1.63939e-05	1.12908e-05
240.4(5.7731,Unknown)	<.0001	<.0001	<.0001	240.4(5.7731,Unknown)	0.000730534	0.00052339	0.000650717	0.000267017	0.000305975	0.000394849	0.00130574	0.000658184	0.00105532	0.000454526	0.000465869	0.000365588	0.00274649	0.00227338	0.00292981	0.000936849	0.00101211	0.00131778	0.000185679	0.00012247	0.000146526	9.73146e-05	0.000112406	8.83971e-05	0.000260334	0.00019055	0.000310452	6.81699e-05	7.02347e-05	6.66825e-05	9.76046e-05	8.12671e-05	0.0001067	3.00884e-05	4.06652e-05	6.4856e-05	4.52696e-05	5.36355e-05	5.46106e-05	4.30476e-05	5.70492e-05	4.76178e-05	5.14433e-05	6.25629e-05	8.83491e-05
397.6(5.7825,Unknown)	<.0001	<.0001	<.0001	397.6(5.7825,Unknown)	9.63635e-05	9.18889e-05	9.57706e-05	8.87633e-05	0.000135043	0.000116206	0.000356504	0.000321209	0.000363859	0.000147011	0.00019853	0.000215784	0.000349078	0.000303468	0.000288467	0.00021664	0.000207687	0.000284275	1.491e-05	2.00577e-05	1.46925e-05	1.91791e-05	1.99567e-05	2.61837e-05	3.86416e-05	3.44575e-05	3.52848e-05	1.31337e-05	2.43652e-05	1.57058e-05	1.84814e-05	1.64646e-05	2.80966e-05	1.49027e-05	1.65456e-05	1.58263e-05	1.35272e-05	1.98205e-05	2.81517e-05	3.58761e-05	2.5055e-05	3.25253e-05	2.3958e-05	1.86981e-05	1.67511e-05
299.6(5.8377,Unknown)	<.0001	<.0001	<.0001	299.6(5.8377,Unknown)	0.189317	0.183198	0.194992	0.100631	0.0944513	0.0990633	0.308071	0.302725	0.310835	0.15012	0.155937	0.157009	0.593941	0.617223	0.621735	0.38718	0.394317	0.388366	0.0351774	0.0299502	0.0308408	0.0286571	0.0262441	0.0211722	0.0559822	0.0502866	0.0587232	0.0269214	0.0261792	0.0268316	0.0235658	0.0236535	0.024379	0.0132886	0.0166985	0.0154412	0.0145668	0.0146427	0.0142759	0.0124159	0.0147365	0.0159784	0.0128326	0.0133392	0.0145568
357.6(5.8409,Unknown)	<.0001	<.0001	<.0001	357.6(5.8409,Unknown)	0.104153	0.104863	0.115154	0.0572035	0.0545072	0.0584244	0.185033	0.184105	0.1867	0.0931458	0.0955796	0.0930727	0.365839	0.37358	0.384639	0.235768	0.238464	0.232882	0.0230357	0.0197719	0.0202819	0.0185995	0.0164613	0.0135339	0.0346038	0.0303713	0.0361402	0.0155142	0.0146192	0.0153864	0.0145006	0.014661	0.0145787	0.00805118	0.00944648	0.00890462	0.00855071	0.00853924	0.00889519	0.00757462	0.00873035	0.00914511	0.0080258	0.00829566	0.00875137
344.4(5.8447, Phytol)	0.0124	<.0001	0.0908	344.4(5.8447, Phytol)	0.000991597	0.00111969	0.00101143	0.000753745	0.000724765	0.000754867	0.00200972	0.0026568	0.00179787	0.00166559	0.00134494	0.00183441	0.0037244	0.0034279	0.00282928	0.00267764	0.00254272	0.00343563	0.000100244	0.000142535	0.000111474	0.000134107	0.000107852	0.000107529	0.000273797	0.000196608	0.000292549	0.000145424	0.00021741	0.000164221	0.000111083	0.000124636	0.000141938	0.00010091	0.000119544	0.000145837	8.51991e-05	9.29258e-05	0.000102235	0.000119075	0.000119186	0.000132093	8.60598e-05	0.000100254	9.06183e-05
217.6(5.8779,Unknown)	<.0001	<.0001	<.0001	217.6(5.8779,Unknown)	0.0733307	0.0974083	0.10727	0.0412223	0.0244576	0.0569481	0.159775	0.0745824	0.0740868	0.0158454	0.0465019	0.0473957	0.296167	0.306143	0.321661	0.143719	0.0870227	0.148396	0.00145254	0.00168681	0.00174265	0.00127875	0.00139713	0.00134316	0.0274256	0.0119937	0.022439	0.0136794	0.0135636	0.0134687	0.00614607	0.00967325	0.00635934	0.0072978	0.00881869	0.00866795	0.00349513	0.00555993	0.00389616	0.00747171	0.00888701	0.00886231	0.00500389	0.00377684	0.00406769
433.8(5.8927,Unknown)	0.9203	<.0001	0.7232	433.8(5.8927,Unknown)	0.00101595	0.000990685	0.00165113	0.000889109	0.000357346	0.00122882	0.0034228	0.00222718	0.00123975	0.00264486	0.00211666	0.00233712	0.00267658	0.00166706	0.00262818	0.00183523	0.00330707	0.00367028	0.000351941	0.000351777	0.000465281	0.000390622	0.000407485	0.000289695	0.000185807	0.00017948	0.000213421	9.76951e-05	0.000104635	9.60067e-05	0.000147067	0.000128413	0.000134361	5.6725e-05	6.68124e-05	5.31892e-05	0.000122238	0.000128303	0.000152059	6.85238e-05	7.11381e-05	7.83227e-05	0.000106394	8.48451e-05	9.49421e-05
498.6(5.897,Unknown)	0.4215	<.0001	0.0126	498.6(5.897,Unknown)	0.000126977	7.04771e-05	0.000183688	8.15134e-05	0.000104871	0.000113347	0.00026715	0.00032894	0.000375276	0.000168049	0.000229283	0.000249382	0.000207794	0.000201096	0.000128258	0.000140086	0.000251393	0.00029553	7.27379e-06	9.6122e-06	7.92118e-06	8.94585e-06	8.87591e-06	1.06158e-05	2.69921e-05	1.44857e-05	1.78695e-05	2.00649e-05	4.13018e-05	3.27807e-05	9.89892e-06	8.62448e-06	1.73115e-05	2.87356e-05	1.57642e-05	1.04493e-05	4.76123e-06	1.98993e-05	1.80164e-05	7.97336e-06	9.4654e-06	1.64296e-05	6.90895e-06	8.07607e-06	9.60419e-06
497.6(5.8985, EITTMS_N12C_ATHR_2209.0_1135EC44_)	0.1143	<.0001	0.1066	497.6(5.8985, EITTMS_N12C_ATHR_2209.0_1135EC44_)	0.000538132	0.000528828	0.000827541	0.000470132	0.000255227	0.00056689	0.000662777	0.00107349	0.00141193	0.00062232	0.000553657	0.000882392	0.000849923	0.00141124	0.00073542	0.000748527	0.000810041	0.000798026	1.08466e-05	1.5169e-05	3.47936e-05	1.74558e-05	1.43803e-05	8.72947e-05	4.34791e-05	7.64216e-05	0.000105844	0.00014361	0.000167096	0.000145856	3.73874e-05	7.51196e-05	5.40121e-05	7.87702e-05	0.000109832	0.000103277	2.81798e-05	3.0065e-05	4.1935e-05	8.88431e-05	6.88973e-05	1.62819e-05	1.93032e-05	3.18306e-05	2.16861e-05
433.6(5.8998,Unknown)	0.0473	<.0001	0.0003	433.6(5.8998,Unknown)	0.00102937	0.00132912	0.00162722	0.00086198	0.000341148	0.00122261	0.00350121	0.00268407	0.00401386	0.00271545	0.00208302	0.00217786	0.00248183	0.00282043	0.00260862	0.00276966	0.00315925	0.00354277	0.00034198	0.000349207	0.000458534	0.000390622	0.000398712	0.000286318	0.000171796	0.00017083	0.000210471	8.64975e-05	0.000107028	8.96225e-05	0.000138201	0.000127724	0.000127648	4.47944e-05	6.22509e-05	4.57119e-05	0.000113637	0.000120028	0.000146494	6.21607e-05	5.97317e-05	7.01216e-05	0.000101589	8.26751e-05	8.48922e-05
433.8(5.9009,Unknown)	0.0536	<.0001	0.0004	433.8(5.9009,Unknown)	0.00104731	0.00137235	0.00163417	0.000894616	0.000357346	0.00122882	0.00350121	0.0027303	0.00437222	0.00271545	0.00211666	0.00229613	0.00265391	0.0028696	0.00265506	0.00291227	0.00324155	0.00367028	0.000351941	0.000351777	0.000465281	0.000390622	0.000407485	0.000289695	0.000185807	0.00017948	0.000213421	9.76951e-05	0.000111094	9.60067e-05	0.000147067	0.000129612	0.000134361	5.6725e-05	6.68124e-05	5.31892e-05	0.000122238	0.000128303	0.000152059	6.85238e-05	7.11381e-05	7.83227e-05	0.00010477	8.48451e-05	9.27833e-05
497.6(5.9033,Unknown)	0.1129	<.0001	0.102	497.6(5.9033,Unknown)	0.000538132	0.000528828	0.000827541	0.000470132	0.000255227	0.00056689	0.000662777	0.00107349	0.00141193	0.00062232	0.000553657	0.000882392	0.000849923	0.00141124	0.00073542	0.000748527	0.000810041	0.000798026	1.08466e-05	1.5169e-05	1.68219e-05	1.74558e-05	1.43803e-05	1.03358e-05	4.34791e-05	7.64216e-05	0.000105844	0.00014361	0.000167096	0.000145856	3.73874e-05	7.51196e-05	5.40121e-05	7.87702e-05	0.000107246	0.000100441	2.81798e-05	3.0065e-05	4.1935e-05	8.88431e-05	6.88973e-05	7.34846e-05	1.93032e-05	3.18306e-05	2.16861e-05
337.6(5.9172,Unknown)	<.0001	<.0001	<.0001	337.6(5.9172,Unknown)	0.000286537	0.000452688	0.000403582	0.00017742	0.000338037	0.000462633	0.000751468	0.000573226	0.000812556	0.000405224	0.000532493	0.000541338	0.000630499	0.000605111	0.000578299	0.000687375	0.00044073	0.00051375	2.79342e-05	1.52367e-05	2.55442e-05	2.47645e-05	3.3304e-05	4.28424e-05	2.03812e-05	3.58394e-05	3.96344e-05	0.000175532	0.00024786	0.000188189	2.97564e-05	2.74405e-05	3.75714e-05	0.000315016	0.000226182	0.000300559	3.44801e-05	2.72566e-05	3.32287e-05	0.000347911	0.000270669	0.000253859	2.84926e-05	3.12148e-05	4.54696e-05
337.8(5.925,Unknown)	0.0006	<.0001	<.0001	337.8(5.925,Unknown)	0.000308643	0.000513111	0.00043373	0.000188305	0.000352393	0.000490562	0.000932496	0.000628138	0.000859976	0.000434255	0.000587739	0.000618527	0.000734292	0.000660135	0.000604724	0.000767255	0.000471708	0.000747342	3.12781e-05	2.41725e-05	2.7631e-05	2.73849e-05	4.90565e-05	4.72229e-05	2.55807e-05	2.46162e-05	3.73671e-05	0.000186505	0.000255864	0.000196597	2.72992e-05	3.06339e-05	3.93231e-05	0.000316764	0.000233095	0.000307902	3.71818e-05	2.89957e-05	3.82307e-05	0.000323959	0.0002748	0.000266882	2.46178e-05	2.83008e-05	5.56667e-05
339.8(5.9327,Unknown)	<.0001	<.0001	<.0001	339.8(5.9327,Unknown)	0.00186066	0.00185663	0.00200969	0.00140712	0.00128508	0.00153708	0.0069057	0.00669642	0.00669388	0.00582565	0.00458258	0.00529356	0.00625455	0.0066604	0.00579966	0.00637092	0.00731199	0.00712381	0.000412355	0.000405712	0.000405801	0.00045898	0.000535664	0.000521925	0.000603124	0.00058175	0.000678858	8.69998e-05	0.000103205	8.47719e-05	0.000425722	0.000394866	0.000450758	5.20734e-05	9.88333e-05	8.68457e-05	0.000420189	0.000471271	0.000433939	0.000116601	0.000135541	9.64025e-05	0.000358554	0.000402467	0.00042027
336.6(5.9382,Unknown)	0.0187	<.0001	0.8448	336.6(5.9382,Unknown)	7.10038e-05	9.32402e-05	9.99405e-05	0.000110545	9.57549e-05	4.67792e-05	0.000140828	0.000265612	0.000159261	0.000264096	0.000216862	0.000146698	0.000198699	0.000244796	0.00017165	0.000208799	0.000181592	0.000258971	1.37954e-05	2.18243e-05	2.62469e-05	2.42678e-05	2.87195e-05	2.17099e-05	3.13214e-05	3.51119e-05	2.18255e-05	4.93005e-05	5.34512e-05	6.755e-05	1.15257e-05	1.60385e-05	2.76383e-05	4.52512e-05	6.68368e-05	4.26214e-05	1.843e-05	1.47746e-05	3.31149e-05	4.67995e-05	8.87196e-05	7.46789e-05	2.15271e-05	2.74186e-05	2.29638e-05
202.6(5.9394, L-Tryptophan)	0.3391	0.4436	0.4521	202.6(5.9394, L-Tryptophan)	7.02556e-05	5.47522e-05	6.25039e-05	9.76065e-05	8.56605e-05	7.37144e-05	0.000148619	0.000228064	0.000207619	0.000272751	0.000149096	0.000269681	0.000242552	0.000273296	0.000139732	0.000170161	0.0002096	0.000249038	4.03342e-06	6.82106e-06	9.60869e-06	3.86217e-06	3.04258e-06	3.45238e-06	1.83066e-05	1.30149e-05	2.35983e-05	2.30864e-05	1.7755e-05	2.13755e-05	1.83318e-05	1.77973e-05	1.88663e-05	2.92543e-05	2.7322e-05	2.53897e-05	1.01945e-05	1.02984e-05	1.00842e-05	2.76577e-05	2.70613e-05	2.13416e-05	1.43302e-05	1.08234e-05	1.97481e-05
335.6(5.9415,Unknown)	<.0001	<.0001	<.0001	335.6(5.9415,Unknown)	0.00011167	0.00018796	0.000178316	0.000181729	0.000130473	0.000149204	0.000618846	0.000474864	0.000414195	0.000428628	0.000364269	0.000408022	0.000336095	0.000357883	0.000298868	0.000433141	0.000342172	0.000367137	8.8798e-05	8.3707e-05	5.57836e-05	5.47648e-05	6.82731e-05	3.98268e-05	8.1437e-05	7.51477e-05	9.04911e-05	0.000272721	0.00044191	0.000298562	4.68208e-05	5.19965e-05	6.33596e-05	0.000330865	0.000515367	0.000393349	7.82181e-05	5.50578e-05	5.38117e-05	0.000426658	0.000452371	0.000540373	5.94798e-05	4.90929e-05	5.23958e-05
150.4(5.9491,Unknown)	0.0813	<.0001	0.8916	150.4(5.9491,Unknown)	0.000201316	0.000208166	0.000242265	0.00020736	0.000126477	0.000155425	0.000766636	0.0014126	0.00124959	0.00167301	0.00101456	0.00123931	0.000367441	0.000301416	0.000732559	0.000534337	0.000425241	0.000476852	4.67005e-05	7.72303e-05	9.22115e-05	6.62348e-05	4.4323e-05	7.83412e-05	3.88939e-05	3.65796e-05	4.34054e-05	0.000138493	0.000134464	0.000158665	1.71104e-05	4.27082e-05	4.57578e-05	0.00013349	0.000132065	0.000138768	3.10356e-05	8.00394e-05	8.64128e-05	0.00017578	0.000169294	0.000113022	3.155e-05	3.17744e-05	2.86224e-05
269.6(5.9563,Unknown)	<.0001	<.0001	<.0001	269.6(5.9563,Unknown)	0.00013254	0.000124899	0.000116072	0.000168822	0.000100349	0.000112319	0.000299808	0.000305863	0.000302854	0.000237878	0.00026883	0.000247885	0.000328215	0.000349371	0.0003472	0.000205019	0.000248228	0.000400863	6.01907e-05	2.92722e-05	8.01327e-05	4.72483e-05	1.64618e-05	4.45456e-05	2.97052e-05	2.08772e-05	4.2884e-05	0.000262697	0.000277697	0.000218203	2.78039e-05	2.01521e-05	3.06885e-05	0.000139425	0.000188615	0.000153658	1.73854e-05	4.71885e-05	3.92046e-05	0.000115788	0.000196451	0.000156238	2.53665e-05	2.75123e-05	3.60331e-05
284.6(5.9569,Unknown)	0.8373	<.0001	0.0007	284.6(5.9569,Unknown)	0.000154208	0.000165616	0.00014969	7.10876e-05	8.88161e-05	0.000117065	0.000197938	0.000274294	0.000251934	0.000258469	0.000149493	0.000216603	0.000176552	0.000156256	0.000184814	0.000136971	0.000191895	0.000154129	7.73845e-05	3.30218e-05	6.70532e-05	1.12216e-05	1.91806e-05	4.26558e-05	9.65309e-06	2.83519e-05	1.80276e-05	5.0248e-05	3.49128e-05	5.06242e-05	2.54047e-05	6.61437e-06	1.81449e-05	4.20288e-05	5.77225e-05	3.07588e-05	1.21236e-05	2.09436e-05	2.35522e-05	9.79573e-05	5.29488e-05	4.67028e-05	1.41544e-05	1.78011e-05	1.0101e-05
312.8(5.9576,Unknown)	0.1481	<.0001	0.016	312.8(5.9576,Unknown)	0.000158453	0.00019002	0.000184145	7.97276e-05	7.24981e-05	6.18437e-05	0.000509019	0.000338574	0.000272186	0.000517385	0.00026262	0.000234644	0.000185751	0.000408499	0.000224858	0.000291864	0.000243177	0.000234271	3.81077e-05	3.07899e-05	3.69788e-05	4.49725e-05	2.54354e-05	1.86127e-05	4.90845e-05	4.26248e-05	5.49977e-05	7.99583e-05	0.00013938	0.000117018	3.04317e-05	1.06397e-05	2.21219e-05	6.12433e-05	5.94785e-05	6.79227e-05	1.66351e-05	2.38885e-05	2.86905e-05	0.000149491	0.000145219	0.000127921	1.71885e-05	1.93524e-05	4.03854e-05
314.6(5.9688,Unknown)	0.7885	<.0001	0.8554	314.6(5.9688,Unknown)	0.000106058	0.000122921	0.000176627	9.69756e-05	4.51498e-05	0.000109394	0.000368357	0.000151104	0.000325439	0.000137867	0.000446096	0.000163158	0.000633137	7.91919e-05	0.000238964	0.000190142	0.000148324	0.00039433	2.56368e-05	2.67616e-05	2.43305e-05	4.12421e-05	1.72276e-05	4.70129e-05	5.39805e-05	5.68437e-05	5.74972e-05	0.000119407	0.000103053	7.14285e-05	3.46096e-05	2.62215e-05	2.03634e-05	5.19872e-05	7.16854e-05	6.27099e-05	2.77264e-05	6.41129e-05	4.46329e-05	8.99251e-05	0.000131918	0.000136445	3.09842e-05	3.52775e-05	6.52811e-05
341.8(5.9697,Unknown)	<.0001	<.0001	<.0001	341.8(5.9697,Unknown)	0.000342559	0.000412326	0.000390037	0.000566509	0.000379526	0.000298141	0.00110872	0.00100487	0.00100074	0.000547823	0.000677018	0.00070221	0.00111579	0.0013319	0.000872876	0.000890574	0.00102908	0.00107988	0.000274649	0.000144621	0.000353855	0.00010032	0.000137805	0.000209178	0.000133012	0.000130038	0.000205704	0.0015976	0.00157208	0.00163066	0.000108479	0.000108877	0.000115084	0.000721763	0.000944683	0.000885695	0.000104856	0.000138393	0.0001127	0.000927481	0.000849574	0.00108112	0.000111003	0.00013984	0.00013341
192.6(5.9893,Unknown)	0.9963	0.03	0.9976	192.6(5.9893,Unknown)	7.78033e-05	8.55185e-05	0.00394996	2.27549e-05	7.68767e-05	0.000110175	0.000349044	0.000188346	0.0196069	0.000233146	0.0126756	0.00483037	0.000229664	0.000303772	9.42921e-05	0.000219686	0.00028493	0.00647402	8.09955e-06	1.80638e-05	0.000525939	1.07806e-05	5.9721e-06	5.05418e-05	1.57302e-05	1.5067e-05	0.000706611	0.000101953	0.000173369	0.000130861	8.09989e-06	1.17874e-05	3.82826e-05	6.83923e-05	8.40507e-05	0.000103023	2.1364e-05	1.12775e-05	9.09385e-06	0.00014346	0.000166728	0.000100514	1.6363e-05	1.37552e-05	1.20533e-05
392.4(5.995,Unknown)	0.2443	<.0001	0.4285	392.4(5.995,Unknown)	0.00012714	0.000127152	0.000110335	7.64983e-05	4.91934e-05	0.000138082	0.00045224	0.000284728	0.000237517	0.000206609	0.000337987	0.000385125	0.000262815	0.00019038	0.000383994	0.000312481	0.000466354	0.000369743	1.77525e-05	1.99521e-05	1.55948e-05	1.98228e-05	2.8848e-05	2.56821e-05	2.17451e-05	3.10299e-05	4.01289e-05	3.26628e-05	4.92594e-05	4.8533e-05	1.982e-05	1.54833e-05	3.12673e-05	3.62488e-05	3.13648e-05	3.99053e-05	1.6619e-05	2.07245e-05	2.10231e-05	4.66818e-05	5.34432e-05	8.29346e-05	1.60892e-05	2.88998e-05	2.31968e-05
291.6(5.9998,Unknown)	0.6943	<.0001	0.2593	291.6(5.9998,Unknown)	0.000616212	0.00117897	0.0014685	0.000448671	0.000759076	0.00034645	0.00133028	0.0227927	0.0281508	0.0170774	0.00868553	0.0107582	0.00813119	0.000602983	0.000732819	0.00637242	0.0198773	0.011157	0.000436858	0.000541816	0.000515004	0.000778644	0.000538327	0.000572414	3.46926e-05	5.95851e-05	4.41119e-05	0.000132708	0.000181987	0.00013485	0.000161727	0.000125159	0.000170435	7.82418e-05	7.6233e-05	6.50786e-05	6.58411e-05	7.18733e-05	5.17252e-05	0.000152433	0.000118411	0.000192304	3.6026e-05	5.57559e-05	6.33186e-05
316.6(6.024,Unknown)	0.0095	<.0001	0.1307	316.6(6.024,Unknown)	0.000750688	0.00104212	0.00156726	0.000939238	0.00054821	0.00091028	0.00189558	0.00275631	0.00243009	0.00295333	0.00171195	0.00304292	0.00206711	0.000822395	0.00217265	0.00247234	0.00254208	0.00262038	2.77407e-05	2.77463e-05	3.33962e-05	0.000151578	1.82863e-05	1.78719e-05	0.000112619	0.000150184	0.000146848	0.000349207	0.000500897	0.000382149	0.000105779	0.000111295	7.97223e-05	0.000366803	0.000332181	0.000467282	0.000118584	9.93039e-05	0.000104774	0.000405984	0.000525396	0.000393667	9.81055e-05	8.97743e-05	8.53665e-05
460.8(6.0376,Unknown)	0.559	<.0001	0.0003	460.8(6.0376,Unknown)	7.98203e-05	8.9508e-05	0.000112937	6.03197e-05	0.000117145	9.11687e-05	0.000322768	0.000260509	0.000275352	0.000229757	0.000204988	0.000234051	0.0002901	0.000217664	0.000232789	0.000345105	0.000437228	0.000278195	1.6567e-05	3.15907e-05	2.79078e-05	2.28436e-05	3.54471e-05	1.31939e-05	3.75593e-05	3.06106e-05	2.93541e-05	1.60291e-05	2.80519e-05	2.00549e-05	2.6774e-05	2.16885e-05	3.34111e-05	1.81415e-05	2.25777e-05	2.02258e-05	2.41465e-05	2.26251e-05	2.27559e-05	1.87488e-05	2.55095e-05	2.62954e-05	1.77826e-05	1.5561e-05	1.37664e-05
315.6(6.0414, Fructose-6-phosphate)	0.3062	<.0001	<.0001	315.6(6.0414, Fructose-6-phosphate)	0.00930524	0.00996379	0.0131912	0.00698883	0.00691416	0.0092603	0.0307603	0.0228921	0.0250798	0.0217299	0.0171272	0.0196267	0.0194744	0.0212746	0.0238625	0.0218664	0.0247567	0.0279366	9.30522e-05	4.55639e-05	8.56451e-05	6.26564e-05	6.29126e-05	0.00275189	0.00164476	0.00147289	0.00164451	0.0041191	0.0044609	0.00404229	0.00111008	0.00104626	0.000852931	0.00277715	0.00253377	0.00290311	0.00074026	0.000712863	0.000901515	0.00326985	0.00335228	0.00356532	0.000640608	0.000634114	0.000601444
388.6(6.0432,Unknown)	<.0001	<.0001	<.0001	388.6(6.0432,Unknown)	0.000928971	0.00101124	0.0014812	0.000779269	0.000692847	0.000992124	0.00282103	0.0017696	0.00248967	0.00155791	0.00245127	0.0011335	0.00157182	0.00313348	0.00149375	0.00168072	0.00239241	0.00282701	2.57131e-05	3.59057e-05	4.49719e-05	3.42172e-05	3.52672e-05	2.14416e-05	0.000158113	0.000116222	0.000242819	0.00259381	0.00350791	0.00280687	0.000106523	0.000119463	4.55966e-05	0.00235181	0.00178479	0.00194384	9.24235e-05	0.000101819	9.13735e-05	0.00217131	0.00255955	0.00233178	6.95411e-05	8.15008e-05	9.56555e-05
459.6(6.0465,Unknown)	0.0615	<.0001	0.0496	459.6(6.0465,Unknown)	7.57374e-05	6.14523e-05	6.12853e-05	9.64837e-05	4.81885e-05	5.42612e-05	0.000297736	0.000280882	0.000356441	0.00029479	0.000174434	0.00024509	0.000313427	0.000461471	0.000212637	0.000171205	0.000166338	0.000293604	1.33703e-05	6.71204e-06	1.06201e-05	5.67162e-06	1.43495e-05	1.60812e-05	3.09301e-05	1.72685e-05	1.78291e-05	2.59443e-05	3.19837e-05	2.4462e-05	6.90486e-05	5.64904e-05	6.39706e-05	2.68155e-05	3.1149e-05	1.98247e-05	1.12292e-05	8.11099e-06	8.73879e-06	3.21767e-05	3.59303e-05	4.10909e-05	2.23081e-05	1.52916e-05	1.56431e-05
316.6(6.0503,Unknown)	0.2015	<.0001	0.3695	316.6(6.0503,Unknown)	0.000744393	0.00102973	0.00156726	0.000955374	0.000260299	0.000899359	0.00200466	0.00279941	0.00243009	0.00295333	0.000267489	0.00303191	0.00203511	0.000822395	0.00223151	0.00247234	0.00257421	0.00262038	3.60419e-05	2.63774e-05	3.33962e-05	3.08467e-05	1.82863e-05	1.78719e-05	0.000114875	0.000149705	0.00011089	0.000327964	0.000500897	0.000382149	6.62418e-05	7.03744e-05	2.98381e-05	0.000366803	0.000332181	0.000467282	0.00011838	8.57964e-05	5.85999e-05	0.000405984	0.000525396	0.000393667	1.63812e-05	5.09915e-05	5.78807e-05
388.6(6.0513,Unknown)	<.0001	<.0001	<.0001	388.6(6.0513,Unknown)	0.000907304	0.00103159	0.00147451	0.000783322	0.000687942	0.000992035	0.00282103	0.0017696	0.00248967	0.00151513	0.00239855	0.00116577	0.00157182	0.00313348	0.0014764	0.00166241	0.00239241	0.00280665	2.57131e-05	3.01352e-05	4.49719e-05	3.42172e-05	3.52672e-05	2.14416e-05	0.000155949	0.000103268	0.000175691	0.00259469	0.00340677	0.00270062	5.93441e-05	0.000113904	4.55966e-05	0.00235181	0.00178479	0.00194384	4.1948e-05	8.05602e-05	4.69707e-05	0.00217131	0.00255955	0.00233178	4.36098e-05	6.90472e-05	0.000103833
316.6(6.055,Unknown)	0.1443	<.0001	0.4826	316.6(6.055,Unknown)	0.000744393	0.000679241	0.00157111	0.00047612	0.000260299	0.000463661	0.00200466	0.00283795	0.000886062	0.00295506	0.000267489	0.00305638	0.00207277	0.000822395	0.00223151	0.00251343	0.00261875	0.00268972	3.39516e-05	2.63774e-05	2.10326e-05	3.08467e-05	2.74141e-05	1.78719e-05	0.000107979	8.11866e-05	0.000110887	0.000294381	0.000443243	0.000298407	6.69222e-05	7.23557e-05	2.98381e-05	0.000366803	0.000332181	0.000467282	0.000117343	5.66517e-05	5.85999e-05	0.000405984	0.000525396	0.000393667	1.63812e-05	5.09915e-05	5.78807e-05
472.6(6.0591,Unknown)	0.8651	<.0001	0.7992	472.6(6.0591,Unknown)	4.90439e-05	8.25263e-05	9.51619e-05	4.31466e-05	2.68219e-05	6.88456e-05	0.000210371	0.000161918	0.000309438	0.000394673	0.000141097	0.000153728	0.000234003	0.000353703	0.000103425	0.000239008	0.0001924	9.81575e-05	1.43786e-05	3.36413e-05	1.7655e-05	1.12976e-05	1.77107e-05	8.83096e-06	1.50939e-05	9.24734e-06	1.76373e-05	1.70435e-05	2.2402e-05	1.75957e-05	1.18736e-05	1.1621e-05	1.34619e-05	3.88876e-05	5.67932e-05	5.64343e-05	6.8195e-06	7.17719e-05	1.93679e-05	8.5029e-05	2.04826e-05	7.64189e-05	7.63238e-06	6.23073e-06	9.92924e-06
357.6(6.0683,Unknown)	0.8864	<.0001	0.0001	357.6(6.0683,Unknown)	0.00305245	0.00178847	0.00218435	0.00140164	0.00119631	0.00100978	0.0292752	0.0357826	0.0291515	0.0295697	0.0221779	0.0250316	0.00635918	0.00687396	0.00572162	0.0054982	0.00500133	0.00445943	5.29496e-05	6.12903e-05	3.09581e-05	4.73547e-05	6.53487e-05	4.09934e-05	0.000236643	0.000221996	0.000267433	0.000212701	0.0024512	0.000204853	0.000133762	0.000148582	0.000149518	0.00159169	0.00200792	0.00233819	0.000131163	0.000708194	0.000719392	0.00311328	0.00330271	0.00315855	0.000129295	0.000121183	0.000125607
388.6(6.0692, Glucose-6-phosphate)	<.0001	<.0001	<.0001	388.6(6.0692, Glucose-6-phosphate)	0.000477962	0.000914353	0.000642316	0.000452029	0.000573764	0.00047743	0.007302	0.008885	0.00635	0.007272	0.00510552	0.006423	0.00152385	0.00164464	0.00188665	0.00280313	0.00253747	0.0022435	9.22264e-05	9.32597e-05	0.000120678	0.000150792	0.00010665	6.87928e-05	0.000951766	0.000134609	0.000618858	0.00109793	0.00109768	0.00108094	0.000580331	0.000394205	0.000113553	0.0084978	0.0100875	0.0116354	0.000260725	0.000338443	0.000505304	0.0132454	0.0142991	0.0145663	0.000160828	0.000104456	0.000474582
473.6(6.0707,Unknown)	0.0334	<.0001	0.8973	473.6(6.0707,Unknown)	6.35212e-05	3.74023e-05	3.96444e-05	2.8604e-05	9.43911e-05	6.49371e-05	9.10117e-05	0.000314774	0.000430863	0.000375297	0.000347129	0.000336678	0.00024886	0.000186124	0.000173795	0.00033996	0.000174487	0.000257158	1.50545e-05	8.806e-06	1.53579e-05	1.81958e-05	1.46835e-05	1.8496e-05	1.1368e-05	1.87266e-05	1.89123e-05	1.9604e-05	2.30011e-05	2.16059e-05	8.48869e-06	1.33883e-05	9.8278e-06	3.2067e-05	4.64084e-05	4.03648e-05	6.9077e-06	2.67507e-05	2.04168e-05	6.76518e-05	6.48177e-05	5.69667e-05	1.09737e-05	1.04671e-05	3.97006e-06
473.8(6.0726,Unknown)	0.0094	<.0001	0.5822	473.8(6.0726,Unknown)	6.35212e-05	4.48345e-05	5.65827e-05	3.05929e-05	9.43911e-05	7.19165e-05	0.000174646	0.000342192	0.000456448	0.000431953	0.000367201	0.000393087	0.000266911	0.000247988	0.000173405	0.000404857	0.00019469	0.000412118	1.50545e-05	1.05428e-05	1.62842e-05	1.90524e-05	2.6304e-05	2.03509e-05	1.47319e-05	2.14776e-05	2.10383e-05	2.18317e-05	2.68426e-05	2.46654e-05	1.08368e-05	1.65189e-05	1.12553e-05	3.62211e-05	4.83959e-05	4.32452e-05	8.2629e-06	2.94966e-05	2.39986e-05	7.10044e-05	7.29115e-05	6.58982e-05	1.36057e-05	1.50193e-05	6.60314e-06
388.6(6.0739,Unknown)	<.0001	<.0001	<.0001	388.6(6.0739,Unknown)	0.000110125	0.000456662	0.000169292	0.000104151	0.000110159	8.78186e-05	0.000569942	0.0010062	0.000151261	0.000526401	0.000210652	0.000309489	0.000451899	0.000436923	0.000256776	0.00148956	0.00169652	0.000445807	9.73554e-05	5.964e-05	0.000153228	3.42172e-05	3.52672e-05	2.14416e-05	7.39156e-05	4.759e-05	4.04956e-05	0.000192692	0.000145579	0.000181913	1.70643e-05	4.51342e-05	2.88791e-05	0.00152352	0.00166541	0.00191169	4.1948e-05	2.79252e-05	4.69707e-05	0.00217131	0.00247427	0.00233178	1.56315e-05	2.91445e-05	5.77008e-05
300.4(6.1055,Unknown)	0.8167	<.0001	0.0057	300.4(6.1055,Unknown)	0.000584216	0.000677793	0.000902752	0.000479211	0.00059056	0.00056641	0.00169258	0.0019009	0.00203864	0.00186248	0.00138285	0.00114123	0.00157547	0.00237857	0.00173464	0.00193142	0.00142738	0.00141042	0.000186339	0.000133086	0.000141285	0.000150022	0.000116641	0.000158147	0.000166479	0.000158885	0.000179465	0.000320958	0.000379277	0.000368691	0.000114043	0.000122171	0.000139456	0.000272667	0.000313482	0.00025341	9.47625e-05	9.14446e-05	9.96948e-05	0.000287444	0.000285956	0.000285292	6.94835e-05	8.41662e-05	0.000135747
471.6(6.1074,Unknown)	0.1916	<.0001	0.0026	471.6(6.1074,Unknown)	0.000301697	0.000141244	0.000164163	0.000126841	6.22096e-05	8.28268e-05	0.000176884	0.000635717	8.91729e-05	0.000316787	0.000581032	0.000220104	0.000134896	7.13639e-05	0.00017217	0.000127625	0.000116673	0.000244166	5.14807e-05	4.23148e-05	0.000143665	4.20886e-05	3.31857e-05	1.52413e-05	2.16354e-05	2.71607e-05	2.62962e-05	3.92829e-05	2.71763e-05	3.24166e-05	1.21362e-05	2.12251e-05	1.65053e-05	1.68733e-05	3.63892e-05	1.77229e-05	1.1505e-05	0.00041955	0.000288124	4.32083e-05	3.72795e-05	4.66305e-05	1.568e-05	2.19753e-05	1.35231e-05
388.6(6.1098,Unknown)	0.0447	<.0001	0.0022	388.6(6.1098,Unknown)	0.000110125	0.000177874	0.000169292	8.28714e-05	0.000110159	8.78186e-05	0.000645868	0.000353121	0.000151261	0.000200342	0.000210652	0.000320387	0.000264655	0.000427423	0.000256776	0.000327708	0.000366012	0.000445807	0.000155047	0.000121063	0.000154378	0.000154421	0.000117006	0.000124351	0.000114499	4.759e-05	0.000144187	0.000192692	0.000145579	0.000181913	6.76759e-05	5.20474e-05	4.13277e-05	9.5689e-05	0.000164622	0.000152828	2.22236e-05	2.04941e-05	8.18421e-05	0.000186972	0.000146249	0.000185795	1.56315e-05	2.42509e-05	2.41536e-05
325.6(6.1433,Unknown)	0.132	<.0001	<.0001	325.6(6.1433,Unknown)	7.02718e-05	5.60632e-05	5.12562e-05	5.28345e-05	4.54369e-05	6.12296e-05	0.00036645	0.000430196	0.00057554	0.000202516	0.000310165	0.000277078	0.000265731	0.000108528	0.000214619	0.000249579	0.000211459	0.000221695	0.00015587	0.000107566	0.000119928	0.000110579	0.000162742	0.000223405	0.000172534	0.000211231	0.000383255	0.000286936	0.000414795	0.000293349	0.00018995	0.00022369	0.000310589	0.000238764	0.000380651	0.000400195	3.74203e-05	0.000130084	0.000184799	0.000571738	0.000402805	0.000613649	0.000359038	0.000422959	0.000453668
388.8(6.148,Unknown)	0.0005	<.0001	<.0001	388.8(6.148,Unknown)	0.000728794	0.000962919	0.000665463	0.000793021	0.00059726	0.000643541	0.00502495	0.00374994	0.00575507	0.0031719	0.00163931	0.0025426	0.00501393	0.00360384	0.00493654	0.00393145	0.00291921	0.00289963	0.000170766	0.000128384	0.000167087	0.000164563	0.000126858	0.000131035	0.000189771	0.000182142	0.000263369	0.000200618	0.000160079	0.000198804	0.000145249	0.000144511	0.000119804	0.000100661	0.000176746	0.000160142	0.000127424	0.00014254	0.00011272	0.000201761	0.000166397	0.000191672	9.91512e-05	9.50991e-05	0.000103021
389.6(6.1528,Unknown)	0.0192	<.0001	<.0001	389.6(6.1528,Unknown)	0.000115835	0.000127039	0.000253603	0.000136818	0.000133487	0.00012888	0.00113284	0.00086618	0.00130484	0.000453247	0.000588634	0.000700403	0.00201716	0.00201065	0.00210348	0.000604556	0.000904457	0.000703947	3.15479e-05	3.52375e-05	5.19348e-05	2.32643e-05	4.10183e-05	4.20083e-05	5.39622e-05	2.68335e-05	8.33022e-05	0.000428418	0.000442251	0.000473409	3.72066e-05	3.62738e-05	5.58453e-05	0.000247789	0.000257805	0.000317013	3.25771e-05	2.64527e-05	4.17212e-05	0.000321907	0.000317063	0.000401626	3.30029e-05	3.60009e-05	2.4636e-05
300.6(6.2516,Unknown)	0.0063	<.0001	<.0001	300.6(6.2516,Unknown)	0.000160584	0.000156623	0.000155519	0.00019363	0.000292696	0.000216788	0.000659959	0.000612602	0.00081239	0.000381244	0.000245032	0.000267394	0.000455821	0.000753767	0.000668853	0.000506124	0.000418607	0.000531048	3.04224e-05	2.44701e-05	2.93478e-05	3.9159e-05	8.35426e-05	5.17317e-05	5.08177e-05	4.43815e-05	6.02792e-05	5.56822e-05	9.78424e-05	5.68883e-05	3.66269e-05	4.40816e-05	3.72726e-05	3.42669e-05	5.38659e-05	7.32808e-05	5.5859e-05	4.33308e-05	6.03002e-05	5.45167e-05	4.30752e-05	6.54006e-05	5.51089e-05	3.64953e-05	4.26505e-05
319.6(6.2556,Unknown)	0.9129	0.0074	1	319.6(6.2556,Unknown)	0.00190936	0.00219417	0.00256934	0.00183362	0.00160568	0.0021554	0.0066155	0.00381003	0.00468966	0.00488935	0.00496682	0.00518148	0.0064921	0.00596447	0.00465135	0.00467424	0.00572043	0.00621391	0.0443528	0.0434344	0.000515066	0.0785578	0.000548467	0.000302802	0.000559192	0.0005727	0.000772787	0.000408907	0.000686515	0.000463205	0.000488108	0.000530413	0.000469835	0.00052648	0.000468745	0.00054208	0.000502789	0.000535027	0.000485533	0.000454607	0.000490775	0.000605709	0.000444949	0.000493353	0.00052831
387.8(6.2588,Unknown)	<.0001	<.0001	<.0001	387.8(6.2588,Unknown)	0.0034578	0.00375155	0.00395883	0.00300549	0.00310251	0.00319885	0.0197437	0.0217487	0.0204301	0.0158578	0.013191	0.0138988	0.0226659	0.0249101	0.0226521	0.0160102	0.016089	0.014612	0.000395371	0.00065212	9.23206e-05	8.07154e-05	5.62467e-05	3.98385e-05	0.00103212	0.000906049	0.00106199	0.000483167	0.000498099	0.000519361	0.000617379	0.000612051	0.000714588	0.000546626	0.000554057	0.000388432	0.000481329	0.00052167	0.000483269	0.00064112	9.10704e-05	0.000383379	0.000389477	0.000454755	0.000454574
239.6(6.2898, Dehydroabietic acid)	0.0007	<.0001	<.0001	239.6(6.2898, Dehydroabietic acid)	0.00078005	0.00061544	0.000983258	0.00040978	0.00044621	0.000598616	0.00435563	0.00360924	0.00505393	0.00248787	0.0033375	0.0025939	0.0036657	0.00324687	0.00381104	0.00328002	0.00359449	0.00413425	0.000476604	0.000345468	0.000332439	0.000493613	0.000463151	0.000110854	0.000166947	0.000146626	0.000144567	1.12921e-05	1.49863e-05	1.77467e-05	9.23678e-05	0.000123549	0.000168127	1.49092e-05	3.56774e-05	1.50383e-05	0.000197906	0.000202949	0.000211575	6.80035e-05	7.53979e-05	2.13031e-05	0.000140505	0.00013571	0.000196387
361.6(6.3266,Unknown)	<.0001	<.0001	<.0001	361.6(6.3266,Unknown)	7.74765	7.68346	7.44613	5.4146	5.77527	5.47702	19.3373	18.0344	19.5497	14.9845	12.228	13.4671	16.44	17.7922	15.5266	16.532	15.9499	17.5022	1.27591	1.23256	1.2427	1.154	1.17734	1.17855	1.9604	1.74715	1.98081	0.000759548	0.0004837	0.000805381	1.28206	1.28619	1.3102	0.000425911	0.000571571	0.000524787	1.03232	1.03584	1.05453	0.000655084	0.000922847	0.00108308	0.80012	0.776209	0.828648
362.6(6.33,Unknown)	<.0001	<.0001	<.0001	362.6(6.33,Unknown)	0.0750475	0.0826476	0.0723176	0.0579702	0.0680516	0.0486827	0.208941	0.203308	0.189745	0.0970647	0.0240798	0.130525	0.145334	0.260918	0.17193	0.0583079	0.106725	0.137033	0.0141013	0.0118668	0.0125105	0.00583341	0.0081077	0.0108763	0.0222082	0.0143561	0.0197814	0.000407837	0.000639571	0.000426423	0.00811558	0.00937494	0.00667286	0.000624539	0.000687445	0.000622567	0.0064268	0.00691289	0.00866532	0.000299099	0.000399724	0.000491824	0.00451337	0.00813353	0.00578687
204.6(6.3514,Unknown)	<.0001	<.0001	0.0003	204.6(6.3514,Unknown)	0.288577	0.293055	0.227283	0.163041	0.216025	0.199143	0.736356	0.662785	0.773637	0.615965	0.466833	0.566081	0.665434	0.709345	0.604225	0.675247	0.624869	0.736011	0.0497077	0.0412046	0.0492401	0.0460676	0.0511766	0.0509827	0.073138	0.065669	0.0692783	0.00085251	0.00102991	0.000881162	0.0468537	0.0488058	0.0503013	0.000689613	0.000987034	0.000735833	0.0492433	0.0464465	0.0499991	0.00113314	0.00124464	0.00152622	0.044343	0.042957	0.0468
291.6(6.361,Unknown)	<.0001	<.0001	<.0001	291.6(6.361,Unknown)	0.11546	0.114097	0.109014	0.0793272	0.0850001	0.0795838	0.280793	0.263124	0.289764	0.21698	0.176612	0.194242	0.23709	0.259533	0.223547	0.239583	0.231279	0.253094	0.0183605	0.0176815	0.0165527	0.016547	0.0168245	0.0167927	0.0281576	0.0253397	0.0286716	0.000146099	0.000132781	0.000151079	0.0186058	0.0187372	0.0189293	0.000127328	0.000174659	0.000198808	0.0183899	0.0183129	0.0186728	0.00023487	0.000235351	0.00026615	0.0166299	0.0162509	0.0172539
174.6(6.3644, 5-Hydroxytryptamine)	0.323	0.4231	0.4473	174.6(6.3644, 5-Hydroxytryptamine)	0.000651462	0.000208793	0.000785934	0.000394308	0.000631307	0.000714587	0.00151968	0.00165742	0.00228658	0.00256071	0.002407	0.0031439	0.0011897	0.00197873	0.00112318	0.000978259	0.00172931	0.00110069	2.51707e-05	5.5655e-05	8.69893e-05	9.84855e-05	7.92305e-05	4.13492e-05	9.23881e-05	6.87126e-05	8.5037e-05	1.30923e-05	2.73514e-05	1.76887e-05	9.22893e-05	6.49111e-05	9.07331e-05	1.25859e-05	1.64325e-05	1.45092e-05	4.8096e-05	5.02858e-05	6.24755e-05	2.60252e-05	1.27986e-05	3.38159e-05	5.37051e-05	6.39287e-05	4.1197e-05
450.8(6.3686,Unknown)	0.4984	<.0001	0.4338	450.8(6.3686,Unknown)	8.75307e-05	0.000298542	0.000311509	0.00022186	9.15677e-05	0.00011032	0.000416515	0.000728024	0.000220682	0.000657298	0.00041261	0.000226005	0.000387714	0.000256652	0.000329583	0.000916792	0.000554574	0.000282463	5.70811e-05	8.76974e-05	6.41227e-05	5.37157e-05	8.65029e-05	6.2155e-05	2.9782e-05	2.69637e-05	2.28078e-05	2.43194e-05	2.85569e-05	2.68883e-05	1.84217e-05	1.87752e-05	2.07334e-05	2.35068e-05	2.27883e-05	3.12689e-05	1.96089e-05	2.17825e-05	2.79241e-05	3.00795e-05	2.80868e-05	2.65892e-05	1.39159e-05	1.6913e-05	1.89385e-05
362.6(6.3749,Unknown)	<.0001	<.0001	<.0001	362.6(6.3749,Unknown)	0.0750475	0.0826476	0.0723176	0.0579702	0.0680516	0.0486827	0.208941	0.203308	0.189745	0.0970647	0.0240798	0.130525	0.145334	0.260918	0.17193	0.0583079	0.106689	0.137033	0.0141013	0.0118668	0.0125105	0.00583341	0.0081077	0.0108763	0.0222082	0.0143561	0.0197814	0.000407837	0.000639571	0.000426423	0.00811558	0.00937494	0.00667286	0.000624539	0.000687445	0.000622567	0.0064268	0.00691289	0.00866532	0.000299099	0.000399724	0.000491824	0.00451337	0.00813353	0.00578687
363.8(6.3792,Unknown)	<.0001	<.0001	<.0001	363.8(6.3792,Unknown)	0.958537	0.969603	1.10894	0.722984	0.59329	0.714073	1.64075	1.67473	2.16996	1.35429	1.03046	1.15071	1.52	2.06509	1.57018	1.37147	1.14559	1.02055	0.097789	0.122966	0.109496	0.0664174	0.111496	0.0973721	0.20164	0.153856	0.143049	0.000159779	0.000136661	0.000141685	0.0938081	0.0742294	0.0672622	0.000136698	0.000143933	0.000164265	0.0634948	0.0631887	0.0559736	0.00027413	0.000310709	0.00034781	0.0668584	0.0603977	0.0703949
363.6(6.3805,Unknown)	<.0001	<.0001	<.0001	363.6(6.3805,Unknown)	0.958537	0.969597	0.970434	0.722984	0.59329	0.714065	1.64075	1.67473	2.16996	1.35429	1.03046	1.15071	1.52	2.06509	1.57018	1.37147	1.14559	1.02055	0.097789	0.122966	0.109496	0.0664123	0.111496	0.0973721	0.20164	0.153856	0.143049	0.000154362	0.000128042	0.000134101	0.0938081	0.0742275	0.0672601	0.000132224	0.000132737	0.000155988	0.0634948	0.0631887	0.0559708	0.000260866	0.00029356	0.000340474	0.0668584	0.0603977	0.0703949
204.6(6.471,Unknown)	0.0234	<.0001	<.0001	204.6(6.471,Unknown)	0.288577	0.305787	0.279587	0.163041	0.216025	0.191099	0.736356	0.634406	0.659754	0.615965	0.412516	0.580963	0.673587	0.599206	0.612634	0.678901	0.664665	0.680361	0.0499451	0.0417498	0.0494449	0.00278316	0.0511766	0.0510874	0.0732227	0.0658315	0.0709153	0.051121	0.0501706	0.0503928	0.047094	0.0491854	0.0503013	0.0500562	0.0555698	0.0542837	0.049609	0.0469751	0.0470634	0.0653362	0.0683299	0.072706	0.0447337	0.0432619	0.0475001
388.6(6.4947,Unknown)	0.0042	<.0001	0.0009	388.6(6.4947,Unknown)	0.00023123	0.000238458	0.000164696	8.53522e-05	0.00020266	7.78798e-05	0.000588758	0.000452549	0.000499868	0.00045945	0.000305843	0.000386594	0.000520979	0.000428867	0.00066492	0.000421414	0.000367056	0.000312148	1.50027e-05	6.87706e-06	1.96752e-05	1.18957e-05	1.90932e-05	2.12258e-05	5.3582e-05	2.86982e-05	5.80556e-05	4.30981e-05	3.56741e-05	4.25999e-05	3.87175e-05	4.63804e-05	3.7624e-05	4.83323e-05	4.03172e-05	4.89396e-05	3.30963e-05	4.41234e-05	3.75918e-05	7.07324e-05	4.42984e-05	8.68899e-05	3.60886e-05	2.18964e-05	3.87582e-05
513.8(6.5405,Unknown)	0.3617	<.0001	0.1968	513.8(6.5405,Unknown)	3.95767e-05	5.02075e-05	6.45116e-05	1.20832e-05	1.42364e-05	5.37587e-05	7.06211e-05	0.000136481	5.2337e-05	0.000148098	0.000112282	7.61725e-05	7.43561e-05	0.000108756	6.08137e-05	7.07083e-05	2.84526e-05	9.50984e-05	3.28397e-06	2.74596e-06	3.56134e-06	7.36449e-06	4.36857e-06	5.94952e-06	1.19238e-05	6.65198e-06	7.70352e-06	2.0189e-05	1.3578e-05	1.78823e-05	1.02178e-05	6.49553e-06	5.79653e-06	1.49011e-05	2.11506e-05	1.89341e-05	6.19842e-06	3.19657e-06	4.95198e-06	2.01808e-05	2.58955e-05	2.85251e-05	2.5219e-06	3.50318e-06	5.92238e-06
485(6.544,Unknown)	0.3158	0.1827	0.5272	485(6.544,Unknown)	1.15493e-05	2.70583e-05	3.23243e-05	1.52697e-05	0.00046729	1.76776e-05	5.9514e-05	4.31452e-05	4.40864e-05	7.32178e-05	4.33725e-05	6.95659e-05	4.13784e-05	4.40799e-05	0.000126113	4.3195e-05	6.49865e-05	6.07678e-05	1.30814e-06	8.43563e-05	3.99785e-06	4.31834e-06	3.16593e-06	5.17375e-06	5.25435e-06	2.90032e-06	2.92565e-05	1.14457e-05	8.67473e-06	1.1806e-05	2.8307e-06	2.25629e-06	1.90106e-06	1.37906e-05	1.89438e-05	9.38493e-06	4.4482e-06	2.69198e-06	4.06435e-06	1.43699e-05	1.66342e-05	2.73516e-05	3.32414e-06	2.01014e-06	3.09509e-06
456.8(6.5464,Unknown)	0.2695	<.0001	0.3417	456.8(6.5464,Unknown)	9.60219e-05	0.000268283	0.000386233	0.000298316	0.000313464	0.000231652	0.0013612	0.00368997	0.00510427	0.00278867	0.00319073	0.00287694	0.00420643	0.00676543	0.00414888	0.0043627	0.0076912	0.00976447	6.19757e-05	7.54664e-05	7.75749e-05	0.000172044	0.000149888	5.41232e-05	3.93437e-05	5.28823e-05	5.07826e-05	0.000132796	0.000134512	0.000125211	3.87499e-05	3.7508e-05	4.97687e-05	0.000145576	0.000147074	0.000114195	6.15457e-05	0.000137916	0.00016193	0.000238187	0.000325417	0.000236273	1.96457e-05	3.63719e-05	7.57398e-05
513.8(6.5496,Unknown)	0.4556	<.0001	0.0864	513.8(6.5496,Unknown)	3.95767e-05	2.93749e-05	5.2352e-05	1.20832e-05	1.42364e-05	1.67731e-05	7.06211e-05	5.60926e-05	5.2337e-05	2.8264e-05	0.000112282	7.61725e-05	7.43561e-05	8.73999e-05	6.08137e-05	7.07083e-05	2.26274e-05	9.50984e-05	1.11055e-05	2.74596e-06	1.84801e-05	7.36449e-06	4.36857e-06	5.94952e-06	1.19238e-05	6.65198e-06	7.70352e-06	2.0189e-05	1.46545e-05	1.90131e-05	5.68186e-06	6.49553e-06	5.79653e-06	1.49011e-05	1.60392e-05	1.89341e-05	6.19842e-06	3.19657e-06	4.16562e-06	2.01808e-05	2.58955e-05	2.85251e-05	2.5219e-06	3.50318e-06	5.92238e-06
485.8(6.5513,Unknown)	0.0127	<.0001	0.0915	485.8(6.5513,Unknown)	4.9174e-05	3.26888e-05	3.2933e-05	3.3341e-05	5.87163e-05	3.52436e-05	8.69501e-05	0.000107539	9.43399e-05	0.000106022	8.31679e-05	8.59128e-05	0.000166971	7.94199e-05	7.63177e-05	0.000119084	0.00014664	5.98614e-05	8.09138e-06	5.36746e-06	1.04844e-05	1.46276e-05	1.6801e-05	1.61687e-05	6.71694e-06	4.80315e-06	1.10507e-05	1.76383e-05	2.93938e-05	2.30466e-05	7.14325e-06	9.91137e-06	1.03404e-05	2.63212e-05	1.83695e-05	2.34157e-05	6.92633e-06	3.02127e-06	9.01884e-06	5.18451e-05	4.76619e-05	5.4371e-05	8.17697e-06	6.24751e-06	7.27572e-06
513(6.5526,Unknown)	0.0388	<.0001	0.1441	513(6.5526,Unknown)	3.5754e-05	2.64148e-05	1.61317e-05	1.944e-05	2.06727e-05	2.60865e-05	6.8466e-05	4.56966e-05	4.742e-05	5.02613e-05	6.12084e-05	5.07628e-05	7.51198e-05	2.2344e-05	1.69992e-05	3.06636e-05	3.51196e-05	6.29205e-05	3.10138e-06	2.02551e-05	1.98828e-06	3.40094e-06	1.07364e-05	2.29815e-06	3.23232e-06	4.03439e-06	4.7634e-06	8.06575e-06	1.51412e-05	6.94766e-06	3.47358e-06	5.83001e-06	4.10255e-06	7.56518e-06	1.39403e-05	2.03506e-05	3.58365e-06	4.361e-06	5.21827e-06	1.54821e-05	1.51271e-05	1.59031e-05	2.41985e-06	5.20938e-06	2.63103e-06
248.6(6.5539,Unknown)	0.1115	<.0001	0.173	248.6(6.5539,Unknown)	0.000527885	0.000256411	0.000171879	0.000586216	4.54848e-05	0.000292435	0.000253888	0.000195544	0.000708133	0.000116381	0.000622418	0.000577872	0.00119865	0.000218348	0.00063791	0.000143972	0.000604812	0.000498417	4.30323e-06	5.16997e-06	6.75004e-06	3.67464e-06	8.42878e-06	1.50021e-05	1.40445e-05	8.65012e-06	1.81857e-05	0.000206867	0.000262712	0.000282573	7.04605e-06	7.15425e-06	2.26616e-05	0.000244681	0.000245163	0.000231136	1.40936e-05	9.49955e-06	9.73269e-06	0.000308278	0.000232618	0.000369073	8.40127e-06	1.12536e-05	7.76431e-06
513.8(6.5559,Unknown)	0.4041	<.0001	0.0702	513.8(6.5559,Unknown)	1.48189e-05	2.93749e-05	5.2352e-05	1.20832e-05	1.42364e-05	1.67731e-05	7.06211e-05	5.60926e-05	5.2337e-05	2.8264e-05	5.80784e-05	7.61725e-05	7.43561e-05	8.73999e-05	6.08137e-05	7.07083e-05	2.26274e-05	9.50984e-05	1.11055e-05	8.39748e-06	1.84801e-05	1.63661e-05	4.36857e-06	5.94952e-06	7.52502e-06	6.65198e-06	7.70352e-06	2.0189e-05	1.46545e-05	1.90131e-05	3.57077e-06	6.49553e-06	5.79653e-06	1.49011e-05	1.60392e-05	1.89341e-05	3.96873e-06	3.19657e-06	4.16562e-06	2.01808e-05	2.58955e-05	2.85251e-05	2.5219e-06	3.50318e-06	5.92238e-06
456.8(6.5595,Unknown)	0.2785	<.0001	0.3635	456.8(6.5595,Unknown)	9.60219e-05	0.000268283	0.000311388	0.000266814	0.000313464	0.000231652	0.0013612	0.00368997	0.00510427	0.00278867	0.00319073	0.00275079	0.00438468	0.00676543	0.00414888	0.0043627	0.0076912	0.00976447	6.23873e-05	7.54664e-05	7.75749e-05	0.000172044	0.000140427	5.41232e-05	4.17862e-05	5.28823e-05	5.07826e-05	0.000132796	0.000134512	0.000125211	2.866e-05	3.7508e-05	4.01327e-05	0.000145576	0.000147074	0.000114195	6.15457e-05	0.000137916	0.00016193	0.000238187	0.000325417	0.000236273	1.96457e-05	3.63719e-05	5.12898e-05
371.8(6.5929,Unknown)	<.0001	<.0001	0.0007	371.8(6.5929,Unknown)	0.00013485	0.00012284	0.000196731	0.000117079	0.000283747	0.000204113	0.000382697	0.000611193	0.000448531	0.000453439	0.000446046	0.000475894	0.000435514	0.000441939	0.000443117	0.000482741	0.000535819	0.000359055	2.37754e-05	2.68157e-05	2.58263e-05	3.30515e-05	3.84178e-05	2.48247e-05	3.88756e-05	5.05316e-05	3.75017e-05	0.000141132	0.000143999	0.000137412	3.18607e-05	2.85983e-05	3.63934e-05	0.000103178	0.000145099	0.000133322	3.03623e-05	3.28233e-05	3.83819e-05	0.00021297	0.000181511	0.000201692	1.93315e-05	3.05695e-05	3.35431e-05
372.8(6.5955,Unknown)	0.3277	<.0001	0.3043	372.8(6.5955,Unknown)	0.000152646	0.000197227	0.000127791	0.000122393	0.000116978	0.000106445	0.00038883	0.000376731	0.000281103	0.000294982	0.000164497	0.00033216	0.00043659	0.000405003	0.000384059	0.000308771	0.000463862	0.000532067	2.38163e-05	2.26223e-05	3.87728e-05	2.55907e-05	4.2036e-05	3.5143e-05	3.15481e-05	3.94513e-05	4.65878e-05	2.52609e-05	2.20887e-05	2.52966e-05	2.1851e-05	2.24984e-05	2.8762e-05	8.95692e-06	2.55363e-05	2.46001e-05	2.46632e-05	2.50492e-05	2.86893e-05	3.41004e-05	2.39418e-05	3.24659e-05	1.47171e-05	1.82797e-05	3.08671e-05
438.8(6.679,Unknown)	<.0001	<.0001	<.0001	438.8(6.679,Unknown)	0.00378806	0.00488026	0.00394527	0.00396824	0.00254243	0.00301269	0.00966423	0.0106291	0.00828483	0.0054515	0.00585181	0.00654586	0.00618422	0.00898357	0.00735969	0.00950914	0.00794832	0.00894941	0.000159786	0.000325508	0.000171298	0.000236302	0.000196725	0.000180661	0.000715382	0.000454196	0.000563578	0.00256971	0.00222447	0.0025318	0.000361711	0.000463035	0.000363544	0.00268286	0.00265301	0.00294535	0.000309046	0.000321478	0.00033447	0.00380251	0.00308454	0.00453302	0.000242418	0.000232167	0.000312897
452.8(6.6851,Unknown)	<.0001	<.0001	<.0001	452.8(6.6851,Unknown)	0.00131571	0.00122924	0.00143425	0.00114396	0.000949988	0.00132027	0.00251235	0.00278411	0.00248717	0.00318565	0.00214214	0.00223661	0.00275774	0.00205929	0.0022698	0.00226137	0.00221745	0.00211173	0.000102618	0.000104306	9.16978e-05	9.55103e-05	9.7964e-05	9.56065e-05	0.000211977	0.000153857	0.000219389	0.000605814	0.000564479	0.000792101	0.000113816	0.000116792	0.000156522	0.000977828	0.00161014	0.0017196	0.000127764	0.000136532	0.000133781	0.0014564	0.000769822	0.000889948	0.000153361	0.000108946	0.000130472
361.8(6.6899,Unknown)	<.0001	<.0001	<.0001	361.8(6.6899,Unknown)	0.0710134	0.0750875	0.078478	0.0565367	0.0568343	0.0498764	0.18866	0.17317	0.191692	0.129979	0.0878718	0.09744	0.243465	0.259504	0.235659	0.156398	0.151276	0.162888	0.0100575	0.0094415	0.0101328	0.00880462	0.00887264	0.00823106	0.0172373	0.0153101	0.0180506	1.26519	1.27685	1.26806	0.0142944	0.015047	0.0152478	1.24869	1.32073	1.23008	0.0148755	0.0145177	0.0146989	1.24662	1.26495	1.26915	0.0090743	0.00935465	0.0101954
363.6(6.6914,Unknown)	0.0621	<.0001	<.0001	363.6(6.6914,Unknown)	0.00747481	0.0106042	0.0112666	0.00911182	0.0061309	0.00690193	0.027375	0.0254771	0.0275181	0.0154304	0.0100961	0.0141812	0.0333238	0.0330895	0.0335187	0.0191562	0.0189811	0.0212722	0.00122597	0.00127764	0.00130217	0.00106497	0.0011635	0.000966967	0.00214755	0.00187972	0.00246171	0.00653702	0.0159693	0.00879696	0.00206578	0.00213282	0.00209421	0.0128314	0.0115107	0.0104987	0.00202076	0.00204838	0.00203296	0.0140059	0.0117229	0.0134405	0.00108333	0.00114986	0.00136596
320.6(6.6934,Unknown)	<.0001	<.0001	<.0001	320.6(6.6934,Unknown)	0.000737757	0.000774251	0.00102946	0.000606319	0.000795756	0.000634384	0.00177324	0.00215083	0.00130792	0.00118223	0.000919715	0.00124849	0.00363147	0.00437813	0.00369319	0.00140541	0.00153664	0.0017577	0.00012796	0.000116025	0.000113534	0.000165668	0.000118322	0.000125757	0.000319452	0.000221714	0.000344414	0.000327085	0.000317839	0.000261653	0.000288922	0.000264435	0.000343347	0.000640465	0.000476187	0.000812217	0.000278713	0.000279122	0.000350378	0.00037102	0.000740912	0.000751754	0.000168271	0.000186675	0.000207216
319.6(6.6939,Unknown)	<.0001	<.0001	<.0001	319.6(6.6939,Unknown)	0.00488462	0.00571883	0.00618753	0.00410912	0.00366709	0.00421135	0.0130384	0.0125272	0.0118637	0.00899326	0.00898983	0.00752896	0.0244199	0.023294	0.0240829	0.0105453	0.0113683	0.0080422	0.000946072	0.000843449	0.000881838	0.000792937	0.000898025	0.000719904	0.00150997	0.00137933	0.00179458	0.0469187	0.0488603	0.046138	0.00143273	0.00145735	0.00168752	0.0476043	0.0470045	0.0980275	0.00151436	0.00141246	0.00136438	0.00185627	0.0645555	0.127013	0.00107429	0.00119847	0.00121647
439.8(6.6944,Unknown)	<.0001	<.0001	<.0001	439.8(6.6944,Unknown)	0.00103352	0.00152744	0.00159836	0.00126224	0.00165592	0.0012944	0.00217815	0.00250399	0.00356291	0.00278611	0.00227738	0.00270548	0.00274316	0.00215391	0.00270574	0.00184311	0.0021722	0.00175751	7.55286e-05	0.000117467	0.000122408	7.25045e-05	8.63384e-05	9.91937e-05	0.000173427	0.000215973	0.000229249	0.000746504	0.000911374	0.000729689	0.000167103	0.000130503	0.000178363	0.00139373	0.00247415	0.00114177	0.000186177	0.000194852	0.000118771	0.00163676	0.00236679	0.00250387	0.000136274	0.000158635	0.000124707
319.8(6.697,Unknown)	<.0001	<.0001	<.0001	319.8(6.697,Unknown)	0.00488462	0.00573609	0.00618753	0.00410912	0.00366709	0.00421135	0.0132305	0.0125272	0.0118637	0.00901577	0.00898983	0.00752896	0.0244568	0.023294	0.0240829	0.0105453	0.0113683	0.0080422	0.000950539	0.000843449	0.000888027	0.000792937	0.000898025	0.000733932	0.0015155	0.00137933	0.00179458	0.00187662	0.00169015	0.00185738	0.00143858	0.00145735	0.00168752	0.0476043	0.0470045	0.0980275	0.00151436	0.00143002	0.00136438	0.00185627	0.0645555	0.127013	0.00107429	0.00119847	0.00122597
331.8(6.6981,Unknown)	<.0001	<.0001	<.0001	331.8(6.6981,Unknown)	0.000937202	0.00106054	0.00106944	0.000683277	0.000877059	0.000793706	0.00333162	0.0032057	0.00370759	0.00166125	0.00176381	0.00202269	0.00693226	0.00601144	0.00581211	0.00185896	0.00219792	0.00253219	0.000207708	0.000138437	0.000254668	0.000177934	0.000205888	0.000154577	0.00050493	0.000498645	0.000582238	0.000509718	0.000549845	0.000628167	0.000592662	0.000595015	0.000647081	0.0437066	0.0264187	0.0245998	0.000656721	0.000594271	0.000660855	0.0540026	0.0583012	0.0299816	0.000369916	0.000372364	0.000394224
232.6(6.6994,Unknown)	0.0369	<.0001	0.0076	232.6(6.6994,Unknown)	0.000102041	0.000225733	0.000121125	6.01486e-05	9.45585e-05	0.000110064	0.000328736	0.000304073	0.000299437	0.000154493	0.000213385	0.000305113	0.00057475	0.00116303	0.000287979	0.000178836	0.000285267	0.000191745	1.92269e-05	1.89782e-05	2.16369e-05	2.85152e-05	1.31417e-05	2.00242e-05	3.21697e-05	3.66653e-05	5.84895e-05	4.35117e-05	4.55267e-05	4.96386e-05	2.18424e-05	7.10331e-06	2.2828e-05	1.93625e-05	3.84289e-05	3.58469e-05	3.17188e-05	2.28906e-05	1.90891e-05	0.000100358	9.85869e-05	0.000105838	3.76062e-05	2.4396e-05	2.27307e-05
439.8(6.703,Unknown)	0.0002	<.0001	0.0002	439.8(6.703,Unknown)	0.00103352	0.00152744	0.00159836	0.00126224	0.00165592	0.0012944	0.00217815	0.00166945	0.00356291	0.00278611	0.00227738	0.00196863	0.00153537	0.00215391	0.00175352	0.00184311	0.0021722	0.00130959	7.55286e-05	0.000117467	0.000122408	7.25045e-05	8.63384e-05	9.91937e-05	0.000173427	0.000215973	0.000229249	0.000468897	0.000688915	0.000456774	0.000160231	0.000130503	0.000178363	0.00145531	0.0019077	0.00114177	0.000186177	0.000194852	0.000118771	0.00163676	0.00143278	0.00183891	0.000136274	0.000158635	0.000124707
321.6(6.706,Unknown)	<.0001	<.0001	<.0001	321.6(6.706,Unknown)	0.000267667	0.00028593	0.000194965	0.000208462	0.00013588	0.00016849	0.000460363	0.000618809	0.000322106	0.000390644	0.000204343	0.00022671	0.000663616	0.000877191	0.00132867	0.000493838	0.000500564	0.000405735	2.83512e-05	2.5463e-05	4.42692e-05	2.1095e-05	3.76006e-05	2.77353e-05	9.23662e-05	9.46494e-05	0.000104502	8.16995e-05	9.02681e-05	7.95593e-05	8.95217e-05	0.000118015	0.000157689	0.000145753	0.000110236	0.000107048	0.000117375	0.000128797	0.000107395	0.000143417	0.000228187	0.000219717	4.24853e-05	6.63572e-05	7.38999e-05
453.8(6.7065,Unknown)	0.6426	<.0001	<.0001	453.8(6.7065,Unknown)	0.000424136	0.00050333	0.000507555	0.000422366	0.000269439	0.000544701	0.00138499	0.00103971	0.00110274	0.000942304	0.000637024	0.00078225	0.000928514	0.0011647	0.00113251	0.000907446	0.00121175	0.000990677	3.87209e-05	2.43078e-05	4.69442e-05	5.17998e-05	4.87841e-05	3.20399e-05	6.19187e-05	9.13742e-05	0.00011933	0.000189922	0.000260596	0.000170593	5.77787e-05	6.24511e-05	8.0133e-05	0.000281871	0.000174873	0.00023177	6.32139e-05	4.96238e-05	5.38205e-05	0.000247866	0.000269439	0.000239163	4.17982e-05	6.77131e-05	9.62177e-05
361.8(6.7076,Unknown)	<.0001	<.0001	<.0001	361.8(6.7076,Unknown)	0.0710134	0.0750875	0.078478	0.0565367	0.0568343	0.0498764	0.18866	0.17317	0.191692	0.102387	0.0878718	0.0954075	0.243465	0.259504	0.235659	0.156398	0.151276	0.162888	0.0100575	0.0094415	0.0101328	0.00880462	0.00887264	0.00823106	0.0171951	0.0152955	0.0180506	1.2725	1.28483	1.27553	0.0142944	0.015047	0.0152478	1.25407	1.32503	1.23448	0.0148623	0.0145177	0.0146989	1.25055	1.27045	1.27446	0.0090743	0.00935465	0.0101954
453.8(6.7111,Unknown)	0.9923	<.0001	<.0001	453.8(6.7111,Unknown)	0.000424136	0.00050333	0.000507555	0.000422366	0.000269439	0.000544701	0.00138499	0.00103971	0.00110274	0.000942304	0.000637024	0.00078225	0.000928514	0.0011647	0.00113251	0.000907446	0.000998199	0.000990677	3.87209e-05	2.43078e-05	4.69442e-05	4.78768e-05	4.87841e-05	3.20399e-05	6.19187e-05	9.13742e-05	0.00011933	0.000189922	0.000166234	0.000170593	5.77787e-05	6.24511e-05	8.0133e-05	0.000281871	0.000174873	0.00023177	6.32139e-05	4.96238e-05	5.38205e-05	0.000247866	0.000269439	0.000239163	4.17982e-05	6.77131e-05	9.62177e-05
363.8(6.7136,Unknown)	<.0001	<.0001	<.0001	363.8(6.7136,Unknown)	0.00747481	0.0106042	0.0112666	0.00880768	0.0061309	0.00690193	0.027375	0.0254771	0.0275181	0.0113781	0.0100961	0.0114797	0.0333238	0.0330895	0.0335187	0.0191562	0.0152203	0.0212722	0.00122597	0.00128168	0.00130217	0.00106497	0.0011635	0.000966967	0.00214755	0.00187972	0.00246171	0.00285421	0.00271373	0.00233807	0.00206578	0.00213282	0.0020973	0.00221874	0.00732291	0.00436622	0.00202076	0.00204838	0.00203792	0.0084529	0.0126469	0.00883485	0.00108333	0.00114986	0.00136596
307.8(6.7149,Unknown)	<.0001	<.0001	<.0001	307.8(6.7149,Unknown)	0.000283657	0.000320179	0.000523093	0.000316772	0.000341435	0.000358935	0.000559581	0.000732022	0.000693798	0.000414688	0.000530406	0.000694445	0.000862454	0.000848919	0.000648181	0.000741842	0.000527434	0.000887497	7.32584e-05	5.95453e-05	7.31751e-05	4.80744e-05	6.90646e-05	4.13317e-05	8.11774e-05	9.25623e-05	0.000148893	0.00115718	0.00109618	0.0011832	0.000157083	0.000131318	0.000168132	0.00104115	0.000963996	0.00101035	7.18482e-05	0.000149733	0.000162679	0.00106215	0.0012631	0.00124102	0.000286938	0.000140698	0.000209665
203.6(6.7162,Unknown)	0.4003	0.0017	0.3488	203.6(6.7162,Unknown)	0.000201023	0.000123178	0.000455097	0.000150772	0.000123175	0.000279637	0.00118398	0.00128724	0.000940982	0.000277077	0.00051108	0.000767456	0.0824181	0.000239552	0.154211	0.000543999	0.0754773	0.000717052	6.28533e-05	4.52853e-05	3.87275e-05	0.000137533	7.12797e-05	0.000202441	8.69473e-05	0.000156471	0.000159903	1.04845e-05	0.0112729	0.00552695	9.39485e-05	0.000115604	0.000117161	0.00654554	2.53988e-05	0.0132834	0.000262284	0.000218158	0.000190478	3.81643e-05	0.000114666	6.01611e-05	7.36938e-05	8.85624e-05	0.000129879
215.6(6.7172,Unknown)	0.1693	<.0001	0.0037	215.6(6.7172,Unknown)	5.93244e-05	0.000120878	9.36857e-05	5.97957e-05	0.000107981	9.14591e-05	0.000265907	0.000385108	0.000122675	0.000265567	0.000127484	0.000264768	0.000289787	0.000542411	0.000223785	8.96805e-05	0.000194151	0.000197864	8.28487e-06	8.46782e-06	8.63717e-06	6.31025e-06	1.83326e-05	6.01369e-06	3.41734e-05	1.05752e-05	1.22415e-05	3.30607e-05	4.61018e-05	3.09489e-05	3.36887e-05	2.10621e-05	2.4157e-05	5.11922e-05	6.64939e-05	6.05796e-05	2.10908e-05	1.6828e-05	2.28721e-05	8.89974e-05	0.000112711	8.82576e-05	2.48108e-05	2.01083e-05	2.26347e-05
271.6(6.7198,Unknown)	0.1022	0.0021	0.0012	271.6(6.7198,Unknown)	0.00244024	0.00324455	0.0029931	0.00198796	0.0018505	0.0026406	0.00631536	0.00506311	0.00678314	0.00380701	0.00439254	0.00348979	0.0126843	0.0130706	0.0121112	0.0038633	0.00401212	0.00394991	0.000537424	0.000402154	0.000660032	0.000467678	0.000420637	0.000196124	0.00142778	0.00112214	0.00140053	0.00139334	0.00155782	0.00140973	0.00142402	0.00163999	0.00152594	0.00137632	0.00186115	0.00218876	0.00150077	0.00162109	0.00141654	0.11029	0.00193751	0.124871	0.000762111	0.000818259	0.000875907
320.8(6.7209,Unknown)	<.0001	<.0001	<.0001	320.8(6.7209,Unknown)	0.00075129	0.000854316	0.00107789	0.000616799	0.000831909	0.000659052	0.00182239	0.00232436	0.00145068	0.00137752	0.000919715	0.00124849	0.00383965	0.00448878	0.00373505	0.00147973	0.00169382	0.00198653	0.000141012	0.00012113	0.000120833	0.000165668	0.000123718	0.00013898	0.000321872	0.000224557	0.000355882	0.000233288	0.000317839	0.000264728	0.000291194	0.000267194	0.000347325	0.000312006	0.000326747	0.000465671	0.000282109	0.000291704	0.000351458	0.000381436	0.000521937	0.000436955	0.00017466	0.000192655	0.000240078
454(6.7219,Unknown)	0.1802	<.0001	0.0573	454(6.7219,Unknown)	2.83527e-05	1.99479e-05	3.58093e-05	3.10634e-05	1.95482e-05	5.9186e-05	9.71454e-05	0.000119954	6.02542e-05	6.73988e-05	9.67311e-05	5.46025e-05	7.38701e-05	7.64559e-05	5.59382e-05	0.000105117	4.2157e-05	6.75282e-05	8.00144e-06	3.34925e-06	2.57385e-06	1.11506e-06	1.34141e-06	6.16534e-06	4.1501e-06	7.44298e-06	1.17807e-05	1.64447e-05	7.62219e-06	1.46621e-05	7.8083e-06	7.27139e-06	8.2068e-06	7.77654e-06	1.6476e-05	1.70075e-05	7.68902e-06	8.54421e-06	8.97133e-06	1.53898e-05	1.4797e-05	2.29774e-05	5.66114e-06	4.44954e-06	8.0546e-06
363.8(6.7232,Unknown)	<.0001	<.0001	<.0001	363.8(6.7232,Unknown)	0.00747481	0.0106042	0.0112666	0.00880768	0.0061309	0.00690193	0.027375	0.0254771	0.0275181	0.0113781	0.0100961	0.0114797	0.0333238	0.0330895	0.0335187	0.0191562	0.0152203	0.0212722	0.00122597	0.00128168	0.00130217	0.00106497	0.0011635	0.000966967	0.00214755	0.00187972	0.00246171	0.00247795	0.00271373	0.00233807	0.00206578	0.00213282	0.0020973	0.00221874	0.00299854	0.00283173	0.00202076	0.00204838	0.00203792	0.00770545	0.00813755	0.00919929	0.00108333	0.00114986	0.00136596
215.6(6.7246,Unknown)	0.1009	<.0001	0.0041	215.6(6.7246,Unknown)	5.93244e-05	0.000120878	9.36857e-05	5.97957e-05	0.000107981	9.14591e-05	0.000265907	0.000385108	0.000122675	0.000265567	0.000127484	0.000214994	0.000289787	0.000542411	0.000223785	8.96805e-05	0.000194151	0.000197864	8.28487e-06	8.46782e-06	1.17567e-05	6.31025e-06	1.83326e-05	6.01369e-06	3.41734e-05	1.05752e-05	1.22415e-05	3.30607e-05	4.61018e-05	3.09489e-05	3.36887e-05	2.10621e-05	2.4157e-05	5.11922e-05	6.64939e-05	4.09712e-05	2.10908e-05	1.6828e-05	2.28721e-05	8.89974e-05	7.313e-05	8.82576e-05	2.48108e-05	2.01083e-05	2.26347e-05
363.8(6.7269,Unknown)	<.0001	<.0001	<.0001	363.8(6.7269,Unknown)	0.00747481	0.0106042	0.0112666	0.00880768	0.0061309	0.00690193	0.027375	0.0254771	0.0275181	0.0113781	0.0100961	0.0114797	0.0333238	0.0330895	0.0335187	0.0191562	0.0152203	0.0212722	0.00122597	0.00128168	0.00130217	0.00106497	0.0011635	0.000966967	0.00214755	0.00187972	0.00246171	0.00247795	0.00273528	0.00236071	0.00206578	0.00213282	0.0020973	0.00221874	0.00299854	0.00283173	0.00202076	0.00204838	0.00203792	0.00770545	0.00850384	0.00919929	0.00108333	0.00114986	0.00136596
454(6.728,Unknown)	0.1268	<.0001	0.1012	454(6.728,Unknown)	2.83527e-05	1.99479e-05	3.58093e-05	3.10634e-05	1.95482e-05	5.9186e-05	9.71454e-05	0.000106664	6.02542e-05	7.5392e-05	9.67311e-05	5.46025e-05	7.38701e-05	7.64559e-05	5.59382e-05	0.000105117	3.7746e-05	6.75282e-05	8.00144e-06	3.34925e-06	2.57385e-06	1.11506e-06	2.40015e-06	6.16534e-06	4.1501e-06	7.44298e-06	1.17807e-05	1.64447e-05	7.62219e-06	1.46621e-05	7.8083e-06	7.27139e-06	8.2068e-06	7.77654e-06	1.6476e-05	1.70075e-05	7.68902e-06	8.54421e-06	1.05678e-05	1.53898e-05	1.4797e-05	2.29774e-05	5.66114e-06	8.00206e-06	8.0546e-06
204.6(6.7294,Unknown)	<.0001	<.0001	<.0001	204.6(6.7294,Unknown)	0.0165496	0.0191386	0.0212448	0.0196468	0.0191215	0.0226048	0.0431166	0.0453262	0.0456873	0.0451228	0.0508699	0.0505615	0.0902626	0.09412	0.090644	0.0564437	0.0548059	0.0556582	0.00104086	0.00101524	0.00156102	0.00280362	0.00246355	0.00177415	0.00179648	0.00226795	0.00241409	0.00609141	0.00707075	0.00634388	0.0013708	0.00148229	0.0016244	0.00435309	0.00402565	0.0047727	0.00166153	0.00160839	0.00179013	0.00332076	0.00365233	0.00387477	0.00153993	0.0013188	0.00215396
320.8(6.7327,Unknown)	<.0001	<.0001	<.0001	320.8(6.7327,Unknown)	0.00075129	0.000854316	0.00107789	0.000616799	0.000831909	0.000659052	0.00182239	0.00232436	0.00145068	0.00137752	0.000919715	0.00124849	0.00383965	0.00448878	0.00373505	0.00147973	0.00169382	0.00198653	0.000141012	0.00012113	0.000120833	0.000165668	0.000123718	0.00013898	0.000321872	0.000224557	0.000355882	0.000233288	0.000263392	0.000207533	0.000291194	0.000267194	0.000347325	0.000308182	0.000326747	0.000386331	0.000282109	0.000291704	0.000351458	0.000381436	0.000521937	0.000436955	0.00017466	0.000192655	0.000240078
363.8(6.734,Unknown)	<.0001	<.0001	<.0001	363.8(6.734,Unknown)	0.00747481	0.0106042	0.0112666	0.00880768	0.0061309	0.00690193	0.027375	0.0254771	0.0275181	0.0113781	0.0100961	0.0114797	0.0333238	0.0330895	0.0335187	0.0191562	0.0152203	0.0212722	0.00122597	0.00128168	0.00130217	0.00106497	0.0011635	0.000966967	0.00214755	0.00187972	0.00246171	0.00195366	0.00278411	0.002412	0.00206578	0.00213282	0.0020973	0.00221874	0.00299854	0.00283173	0.00202076	0.00204838	0.00203792	0.00770545	0.00850384	0.00902059	0.00108333	0.00114986	0.00136596
439.8(6.7376,Unknown)	0.2386	<.0001	<.0001	439.8(6.7376,Unknown)	0.0010266	0.00118769	0.000940007	0.00106612	0.000963315	0.000861937	0.00217815	0.00166945	0.00273027	0.0018894	0.00190342	0.00179446	0.00153537	0.00215391	0.00173642	0.00197378	0.00103682	0.00130959	6.18586e-05	4.98952e-05	8.85783e-05	4.90881e-05	8.63384e-05	4.60913e-05	0.000173427	0.000215973	0.000229249	0.000377623	0.000286757	0.000362535	0.000138578	0.000130503	0.000172825	0.000619237	0.000717945	0.000740827	0.000157088	0.000156439	0.000118771	0.000670392	0.000782731	0.000737473	0.000136274	0.000158635	0.000124707
278.6(6.7382,Unknown)	0.528	<.0001	0.4323	278.6(6.7382,Unknown)	8.77584e-05	0.000102056	0.000130773	7.45736e-05	5.15861e-05	7.78798e-05	0.000196612	0.000322542	0.000129176	0.000214602	0.000156797	0.000193198	0.000184259	0.000223592	0.000268347	0.000243628	0.000202839	0.000268111	8.75635e-06	1.38488e-05	9.96003e-06	1.22454e-05	9.70851e-06	7.18609e-06	3.58298e-05	1.94826e-05	2.30164e-05	2.49103e-05	2.40887e-05	2.1999e-05	1.8993e-05	1.64697e-05	1.58908e-05	2.48758e-05	1.69424e-05	2.55823e-05	1.7804e-05	2.0305e-05	1.89666e-05	3.08831e-05	2.97167e-05	3.66941e-05	1.65287e-05	1.60673e-05	1.20921e-05
215.6(6.7386,Unknown)	0.1322	<.0001	0.0034	215.6(6.7386,Unknown)	5.93244e-05	8.90898e-05	9.36857e-05	3.69232e-05	0.000107981	9.14591e-05	0.000265907	0.000385108	0.000122675	0.000265567	0.000127484	0.000214994	0.000289787	0.000542411	0.000223785	8.96805e-05	0.000194151	0.000197864	8.28487e-06	8.46782e-06	1.17567e-05	4.18656e-06	1.83326e-05	6.01369e-06	3.41734e-05	1.05752e-05	1.22415e-05	3.30607e-05	5.85038e-05	4.47009e-05	3.36887e-05	2.10621e-05	2.4157e-05	5.11922e-05	6.64939e-05	5.61264e-05	2.10908e-05	1.6828e-05	1.64612e-05	8.89974e-05	7.313e-05	8.82576e-05	2.48108e-05	2.01083e-05	1.74012e-05
361.8(6.739,Unknown)	<.0001	<.0001	<.0001	361.8(6.739,Unknown)	0.0710134	0.0750875	0.078478	0.0565367	0.0568343	0.0498764	0.18866	0.17317	0.191692	0.102387	0.0878718	0.0954075	0.243465	0.259504	0.235659	0.156398	0.151276	0.162888	0.0100575	0.0094415	0.0101328	0.00880462	0.00887264	0.00823106	0.0171951	0.0152955	0.0180506	0.675315	0.702764	0.664111	0.0142944	0.015047	0.0152478	1.259	1.33261	1.24306	0.0148623	0.0145177	0.0146989	1.26061	1.28049	1.28344	0.0090743	0.00935465	0.0101954
320.8(6.7398,Unknown)	<.0001	<.0001	<.0001	320.8(6.7398,Unknown)	0.00075129	0.000854316	0.00107789	0.000616799	0.000831909	0.000659052	0.00182239	0.00232436	0.00145068	0.00137752	0.000919715	0.00124849	0.00383965	0.00448878	0.00373505	0.00147973	0.00169382	0.00198653	0.000141012	0.00012113	0.000120833	0.000165668	0.000123718	0.00013898	0.000321872	0.000224557	0.000355882	0.000233288	0.000263392	0.000207533	0.000291194	0.000267194	0.000347325	0.000308182	0.000326747	0.000386331	0.000282109	0.000291704	0.000351458	0.000381436	0.000521937	0.000436955	0.00017466	0.000192655	0.000240078
319.6(6.7408,Unknown)	<.0001	<.0001	<.0001	319.6(6.7408,Unknown)	0.00488462	0.00555375	0.00618753	0.00410912	0.00366709	0.00421135	0.0130384	0.0125272	0.0118637	0.00901577	0.00898983	0.00752896	0.0244199	0.023294	0.0240829	0.0105453	0.0113683	0.0080422	0.000946072	0.000843449	0.000881838	0.000792937	0.000898025	0.000719904	0.00150997	0.00137933	0.00179458	0.00105466	0.00145583	0.00115334	0.00143273	0.00145735	0.00168752	0.0014715	0.00152599	0.00166013	0.00151436	0.00141246	0.00136438	0.00185627	0.00200112	0.00236638	0.00107429	0.00119847	0.00121647
438.8(6.7432,Unknown)	0.9123	<.0001	0.0477	438.8(6.7432,Unknown)	0.00203694	0.00277974	0.00263352	0.00206472	0.00159903	0.00216863	0.00379853	0.00404118	0.00437855	0.0054515	0.00263579	0.00310751	0.00401544	0.00558014	0.00376258	0.00408428	0.00382474	0.00422791	0.000152959	0.000211766	0.000168961	0.00013178	0.000102276	0.000168494	0.000534068	0.000454196	0.000563578	0.000561944	0.000585504	0.000545682	0.00029042	0.000294799	0.000309055	0.000820276	0.00093966	0.00103655	0.000251855	0.000302352	0.000264162	0.00124982	0.00116389	0.00103312	0.000242418	0.000232167	0.000312897
361.6(6.7469,Unknown)	<.0001	<.0001	<.0001	361.6(6.7469,Unknown)	0.0694371	0.0751717	0.0677814	0.0486233	0.0412098	0.0420376	0.18866	0.172001	0.188264	0.102387	0.0878718	0.0954075	0.243465	0.259504	0.235659	0.156398	0.151276	0.162888	0.0100575	0.0094415	0.0101328	0.00880462	0.00887264	0.00823106	0.0171951	0.0152955	0.0180506	0.0113908	0.0113137	0.0114104	0.0142944	0.015047	0.0152478	1.25946	1.33261	1.24306	0.0148623	0.0145177	0.0146989	1.26061	1.28049	1.28443	0.0090743	0.00935465	0.0101954
361.8(6.7515,Unknown)	<.0001	<.0001	<.0001	361.8(6.7515,Unknown)	0.049543	0.0545078	0.058045	0.0407713	0.0412098	0.0420376	0.186034	0.155936	0.145828	0.102387	0.0878718	0.0954075	0.24293	0.259504	0.235659	0.154478	0.151276	0.161141	0.0100575	0.0094415	0.0101328	0.00880462	0.00887264	0.00823106	0.0171951	0.0152955	0.0180506	0.0113908	0.0113137	0.0114104	0.0142944	0.015047	0.0152478	0.652096	1.33326	1.24306	0.0148623	0.0145177	0.0146989	1.26061	1.28049	1.28443	0.0090743	0.00935465	0.0101954
218.6(6.7531,Unknown)	0.009	<.0001	<.0001	218.6(6.7531,Unknown)	0.00351338	0.00303225	0.00259005	0.00316473	0.00240158	0.00264846	0.00342852	0.00522678	0.00655087	0.00723117	0.00356251	0.00433785	0.00980369	0.0105207	0.00985071	0.00567458	0.00572032	0.00547322	0.000225992	0.000317132	0.00046562	0.000380323	0.000318819	0.000293072	0.000609863	0.000592417	0.00069077	0.000895625	0.00106256	0.000965522	0.000631403	0.000660121	0.000537867	0.000819348	0.00104045	0.00106905	0.000684859	0.000870863	0.000707325	0.000825586	0.00141773	0.00151569	0.000415922	0.000579696	0.000905535
362.6(6.7573,Unknown)	<.0001	<.0001	<.0001	362.6(6.7573,Unknown)	0.0131813	0.0124945	0.0143541	0.00847008	0.0107473	0.0094788	0.0297534	0.0332367	0.0276968	0.0243751	0.0198477	0.0166492	0.05288	0.0544016	0.0516478	0.0221769	0.0264031	0.0204664	0.00199021	0.00195924	0.00199188	0.00178728	0.00150955	0.00116438	0.00373838	0.00370558	0.00407985	0.0025957	0.00226523	0.00246699	0.0034801	0.00328069	0.00377608	0.00265849	0.00426232	0.00373567	0.00311166	0.00345135	0.00335219	0.0042754	0.0035602	0.00351364	0.00214842	0.00225159	0.00173711
361.6(6.759,Unknown)	<.0001	<.0001	<.0001	361.6(6.759,Unknown)	0.049543	0.0545078	0.058045	0.0407713	0.0412098	0.0420376	0.144556	0.136378	0.145828	0.102387	0.0878718	0.0954075	0.239892	0.255873	0.233375	0.111937	0.109063	0.115039	0.0100575	0.0094415	0.0101328	0.00880462	0.00887264	0.00823106	0.0171951	0.0152955	0.0180506	0.0113908	0.0113137	0.0114104	0.0142944	0.015047	0.0152478	0.652544	0.681426	1.24448	0.0148623	0.0145177	0.0146989	1.26085	0.648922	1.28633	0.0090743	0.00935465	0.0101954
440.6(6.7672,Unknown)	0.4667	<.0001	0.3782	440.6(6.7672,Unknown)	0.000110141	9.49294e-05	0.000113059	9.53075e-05	0.000126261	0.000152019	0.000331471	0.000260661	0.000367609	0.000440714	0.000177713	0.000240601	0.000327868	0.000216068	0.000210556	0.000201063	0.000379312	0.000208136	2.46829e-05	2.078e-05	1.86132e-05	1.16727e-05	1.84765e-05	2.62362e-05	3.60821e-05	1.53974e-05	4.39571e-05	4.81069e-05	5.64079e-05	5.84568e-05	2.26746e-05	2.87647e-05	1.43903e-05	5.19206e-05	4.0848e-05	8.6721e-05	2.33031e-05	2.02675e-05	3.48502e-05	5.72997e-05	7.77567e-05	7.18761e-05	1.73764e-05	2.09678e-05	1.96786e-05
218.6(6.7875,Unknown)	0.7018	<.0001	<.0001	218.6(6.7875,Unknown)	0.00277876	0.00303225	0.00259005	0.00277748	0.00240158	0.00264846	0.00207909	0.00378182	0.00655087	0.00749284	0.00356251	0.00433785	0.00502605	0.00543338	0.00308177	0.00623066	0.00572032	0.00478064	0.00021853	0.000317132	0.000432673	0.000263302	0.000283233	0.000265815	0.000609863	0.000611109	0.00069077	0.000895625	0.00106256	0.000965522	0.000631403	0.000660121	0.000537867	0.000819348	0.00104045	0.00106905	0.000684859	0.000870863	0.000707325	0.000825586	0.00141773	0.00151569	0.000393535	0.000561475	0.000460089
364.8(6.7921,Unknown)	<.0001	<.0001	<.0001	364.8(6.7921,Unknown)	0.000746703	0.000749895	0.0010436	0.000933635	0.00054431	0.000847867	0.0023353	0.00252535	0.00205981	0.0010246	0.000900339	0.00111099	0.00204441	0.00200799	0.00189702	0.00180016	0.00144203	0.00190363	4.2291e-05	5.55522e-05	7.80779e-05	6.54187e-05	0.000113496	7.44099e-05	0.000263102	0.000256518	0.00024621	0.000164789	0.000224487	0.000214431	0.000157573	0.000193562	0.000142169	0.000146543	0.000173992	0.000219778	0.000145578	0.000247031	0.000217301	0.000259157	0.000206009	0.0002392	0.000133716	0.000175863	0.0001776
218.6(6.7948,Unknown)	0.7733	<.0001	<.0001	218.6(6.7948,Unknown)	0.00220813	0.00303225	0.00259005	0.00277748	0.00240158	0.00264846	0.00207909	0.00378182	0.00655087	0.00749284	0.00356251	0.00433785	0.00534	0.00543338	0.00308177	0.00623066	0.00572032	0.00478064	0.000193097	0.000235176	0.000286493	0.000263302	0.000283233	0.000265815	0.000609863	0.000611109	0.00069077	0.000895625	0.00106256	0.000965522	0.000631403	0.000660121	0.000537867	0.000819348	0.000789136	0.00106905	0.000684859	0.000870863	0.000707325	0.000825586	0.00141773	0.00151569	0.000393535	0.000561475	0.000460089
362.6(6.8068,Unknown)	<.0001	<.0001	<.0001	362.6(6.8068,Unknown)	0.00970148	0.0124945	0.0143541	0.00847008	0.0107473	0.0094788	0.0297534	0.0332367	0.0276968	0.0243751	0.015335	0.0163816	0.0299193	0.0376831	0.0330466	0.0221769	0.0223541	0.0204664	0.000935444	0.000901185	0.000997347	0.00100258	0.000855413	0.00103164	0.00373838	0.00370558	0.00407985	0.00231944	0.00202826	0.00229767	0.0034801	0.00328069	0.00377608	0.001555	0.00212919	0.00208969	0.00311166	0.00345135	0.00335219	0.00243683	0.00210811	0.00248275	0.00214842	0.00225159	0.00173711
437.6(6.8222,Unknown)	0.3245	<.0001	<.0001	437.6(6.8222,Unknown)	0.00589167	0.00707775	0.00682315	0.00574899	0.00524788	0.00566047	0.0154198	0.0137011	0.0142887	0.0120441	0.009877	0.0103581	0.0118063	0.0142566	0.0103771	0.0124747	0.0103386	0.0110569	0.000576335	0.000416768	0.000504813	0.000348675	0.000557517	0.000298509	0.00121949	0.00114318	0.00119493	0.00181146	0.00187101	0.00181733	0.000819271	0.00080732	0.000798609	0.00173863	0.00188614	0.00193649	0.000725087	0.00065284	0.000781876	0.0022643	0.00227435	0.00236893	0.000561391	0.000529658	0.000580651
364.6(6.84,Unknown)	<.0001	<.0001	<.0001	364.6(6.84,Unknown)	0.00051235	0.000471767	0.000532514	0.000376311	0.00054431	0.000432214	0.00229635	0.00158305	0.00189597	0.000967754	0.000877784	0.00098101	0.00145001	0.00113475	0.00154443	0.00174282	0.00118053	0.00181733	3.97265e-05	4.90512e-05	7.85624e-05	6.19468e-05	4.55e-05	4.40498e-05	0.00026127	0.000247226	0.00024108	0.000161228	0.000210138	0.000200768	0.000117055	0.000186572	0.000100731	0.000104747	0.000171443	0.000210243	0.000143773	0.000182026	0.000213799	0.000177159	0.000221074	0.0002392	0.00013332	0.000161511	0.000148211
362.6(6.8439,Unknown)	<.0001	<.0001	<.0001	362.6(6.8439,Unknown)	0.00999591	0.0114333	0.00954054	0.00660418	0.00783463	0.00736272	0.0282925	0.03281	0.0289522	0.0243751	0.015335	0.0168301	0.0290333	0.0372225	0.0295608	0.0221769	0.0223541	0.0204664	0.000935444	0.000901185	0.000921742	0.00100258	0.000855413	0.000602821	0.00385988	0.00358355	0.00399791	0.00231944	0.00202826	0.00229767	0.00341968	0.00316896	0.00377909	0.00171517	0.0018474	0.00181541	0.00314127	0.003406	0.00342122	0.00201041	0.00210811	0.00188814	0.00113148	0.00123814	0.00136589
437.6(6.8471,Unknown)	0.1947	<.0001	<.0001	437.6(6.8471,Unknown)	0.00489233	0.006648	0.00635047	0.00475654	0.00524788	0.00505303	0.0125833	0.0118745	0.0142887	0.00878889	0.00521081	0.0089362	0.0122139	0.012182	0.00916564	0.0120766	0.0066132	0.010964	0.000416307	0.000416768	0.00046587	0.000348675	0.000335558	0.000298509	0.00121949	0.00115267	0.00120574	0.00181146	0.00187101	0.00181733	0.000683094	0.000740914	0.000612433	0.00173863	0.00188614	0.00193649	0.000677839	0.000652324	0.000622248	0.0022643	0.00227435	0.00236893	0.000548028	0.000424382	0.00054233
362.6(6.8498,Unknown)	0.0001	<.0001	0.0011	362.6(6.8498,Unknown)	0.0077585	0.00881912	0.00954054	0.00660418	0.00783463	0.00736272	0.0282925	0.0279941	0.0189537	0.0194645	0.015335	0.0153863	0.0224282	0.0385583	0.0185819	0.0192403	0.0213602	0.0187109	0.000935444	0.000901185	0.000921742	0.00100258	0.000855413	0.000602821	0.00372438	0.00341644	0.00393518	0.00231944	0.00202826	0.00229767	0.00223951	0.00214095	0.00230116	0.00171517	0.0018474	0.00181541	0.00306492	0.000918245	0.00106027	0.00201041	0.00210811	0.00188814	0.00113148	0.00123814	0.00136589
362.6(6.9502,Unknown)	<.0001	<.0001	<.0001	362.6(6.9502,Unknown)	0.0049196	0.00450684	0.00595622	0.00483301	0.00392308	0.00475616	0.0135896	0.0136826	0.0174929	0.00942752	0.012342	0.0107973	0.014616	0.0114113	0.0102798	0.011573	0.00945503	0.0113942	0.000568394	0.00064946	0.000684722	0.000617938	0.00069265	0.000529105	0.000800589	0.000766351	0.00105669	0.00199925	0.0019888	0.0020004	0.000619256	0.000673732	0.00072061	0.00171517	0.0018474	0.00181541	0.000791345	0.000752187	0.00083786	0.00173143	0.00155503	0.0015996	0.000529964	0.000581151	0.000692279
362.6(6.956,Unknown)	0.0241	<.0001	<.0001	362.6(6.956,Unknown)	0.0049196	0.00450684	0.00595622	0.00483301	0.00392308	0.00475616	0.0135896	0.0136826	0.0174929	0.00942752	0.012342	0.0107973	0.014616	0.0114113	0.0102798	0.011573	0.00945503	0.0113942	0.000568394	0.00064946	0.000684722	0.000617938	0.00069265	0.000529105	0.000800589	0.000766351	0.00105669	0.0018878	0.00198172	0.00187912	0.000619256	0.000673732	0.00072061	0.0016763	0.0018474	0.00181541	0.000791345	0.000752187	0.00083786	0.00173143	0.00155503	0.0015996	0.000529964	0.000581151	0.000692279
362.6(6.9643,Unknown)	0.0174	<.0001	<.0001	362.6(6.9643,Unknown)	0.0049196	0.00450684	0.00595622	0.00483301	0.00392308	0.00475616	0.0135896	0.0136826	0.0174929	0.00942752	0.012342	0.0107973	0.014616	0.0114113	0.0102798	0.011573	0.00945503	0.0113942	0.000559564	0.00064946	0.000687966	0.000236363	0.00069265	0.000529105	0.000800589	0.000766351	0.00105669	0.00173349	0.00188957	0.0017202	0.000619256	0.000673732	0.00072061	0.00170675	0.00168753	0.00181541	0.000791345	0.000752187	0.00083786	0.00173143	0.00155503	0.0015996	0.000529964	0.000581151	0.000692279
411.8(6.9898,Unknown)	0.9493	<.0001	0.4537	411.8(6.9898,Unknown)	9.02147e-05	0.000126749	0.00010548	5.55185e-05	0.000151743	7.12018e-05	0.000188572	0.000533699	0.000371359	0.000335203	0.000266545	0.0002085	0.00029982	0.000230052	0.000278358	0.000314302	0.000259306	0.000362945	1.39126e-05	1.60185e-05	1.60633e-05	2.72126e-05	2.45617e-05	3.32415e-05	1.43188e-05	1.33675e-05	3.15003e-05	2.43391e-05	1.85108e-05	2.06435e-05	1.5325e-05	1.86207e-05	1.23263e-05	2.04274e-05	1.82546e-05	1.62843e-05	1.20652e-05	1.28138e-05	1.54535e-05	3.14256e-05	2.91346e-05	3.29074e-05	1.0419e-05	1.17519e-05	5.68115e-06
362.6(7.0082,Unknown)	0.0002	<.0001	0.0003	362.6(7.0082,Unknown)	0.0049196	0.00450684	0.00595622	0.00483301	0.00392308	0.00475616	0.0135896	0.0136826	0.0174929	0.00942752	0.012342	0.0107973	0.014616	0.0114113	0.0102798	0.011573	0.00945503	0.0113942	0.000409714	0.000398797	0.000493139	0.000236363	0.000538774	0.000453955	0.000800589	0.000766351	0.00105669	0.00061981	0.000726504	0.000543777	0.000619256	0.000673732	0.00072061	0.000708446	0.000846923	0.000662537	0.000791345	0.000726505	0.00083786	0.00079747	0.000898674	0.00101734	0.000525084	0.000573351	0.000706691
218.4(7.0143,Unknown)	0.0112	<.0001	0.0111	218.4(7.0143,Unknown)	0.00180021	0.00173122	0.00289684	0.00208991	0.00169167	0.00211697	0.0047118	0.00500058	0.00477108	0.0042905	0.00292802	0.00370292	0.00528411	0.00765144	0.0051766	0.00532878	0.0041759	0.00435976	0.000254553	0.000202419	0.000242152	0.000232192	0.000329036	0.000152086	0.000392768	0.000349722	0.000508913	0.000318112	0.000337533	0.000335231	0.000199286	0.000411841	0.000303526	0.000304135	0.000358951	0.000404728	0.000204079	0.000232124	0.000343078	0.00037492	0.000457764	0.000443034	0.000180408	0.000162424	0.000330414
361.6(7.0487, Trehalose)	0.008	<.0001	<.0001	361.6(7.0487, Trehalose)	0.0159105	0.0269028	0.0192668	0.0219138	0.0147998	0.0235843	0.0529464	0.0497579	0.0556491	0.0427976	0.0340296	0.0382486	0.0460981	0.0484871	0.0461143	0.0465303	0.0424902	0.0480715	0.00277071	0.00266952	0.00289333	0.0025119	0.00249319	0.00239398	0.00357765	0.00369781	0.0056004	0.00306463	0.00304381	0.00295863	0.00238657	0.00244348	0.0025384	0.00331279	0.00358383	0.00393127	0.00276733	0.00253851	0.0026647	0.00403872	0.00427561	0.00450703	0.0019805	0.00218212	0.00246159
362.6(7.0622,Unknown)	0.0924	<.0001	0.0029	362.6(7.0622,Unknown)	0.00289128	0.00312596	0.00407231	0.00336258	0.0033804	0.00367321	0.00773417	0.00981541	0.0107894	0.0059504	0.00492389	0.00778611	0.00814053	0.00744875	0.00821036	0.00723811	0.0056312	0.00977183	0.00108992	0.000765145	0.000881817	0.000665779	0.00100127	0.000710805	0.00054593	0.000562738	0.000658852	0.00061981	0.000569117	0.000543777	0.00046336	0.000472457	0.000376715	0.000708446	0.000846923	0.000662537	0.000536476	0.000537773	0.000616843	0.00079747	0.000898674	0.00101734	0.000350557	0.00042933	0.000386024
399.8(7.0761,Unknown)	0.0183	<.0001	0.0218	399.8(7.0761,Unknown)	0.000197818	0.000179788	0.00028547	0.000128071	0.000123606	0.000214599	0.00223343	0.00147867	0.00154202	0.00141774	0.00117876	0.00133034	0.00147917	0.00120619	0.0020479	0.000899045	0.0012731	0.00115531	7.39506e-05	6.26105e-05	6.56771e-05	9.22208e-05	6.73326e-05	5.15567e-05	4.69272e-05	3.26786e-05	3.16551e-05	2.66081e-05	3.8769e-05	3.3317e-05	3.47869e-05	1.34885e-05	3.96167e-05	2.74675e-05	3.20539e-05	2.54118e-05	3.67595e-05	4.69994e-05	3.24461e-05	4.11684e-05	5.17655e-05	7.13159e-05	2.46572e-05	4.22504e-05	2.07743e-05
362.6(7.1406,Unknown)	<.0001	<.0001	<.0001	362.6(7.1406,Unknown)	0.0041131	0.00467237	0.00558032	0.00380914	0.00277445	0.00442951	0.0134127	0.0111373	0.0136169	0.0074351	0.0053612	0.00575469	0.0108677	0.0103502	0.00893493	0.0071806	0.012553	0.00858374	0.00110606	0.00077305	0.000898985	0.000665779	0.000980005	0.000728315	0.00201638	0.00211524	0.00241229	0.000467617	0.000484745	0.000451308	0.00154433	0.00178931	0.00197014	0.000716081	0.000846923	0.000662537	0.00209586	0.00219686	0.00142063	0.00079747	0.000898674	0.00101734	0.00114722	0.00130211	0.00140679
160.4(7.1437,Unknown)	0.6105	<.0001	0.0383	160.4(7.1437,Unknown)	0.00013163	0.00015746	9.89969e-05	0.000149457	0.000191701	0.00016131	0.000571931	0.000446228	0.000267185	0.000456189	0.000283039	0.000213356	0.000517611	0.000453263	0.000429466	0.000241703	0.000327054	0.000517867	5.79396e-06	1.03805e-05	1.42241e-05	1.04563e-05	1.77621e-05	2.9386e-05	2.57635e-05	2.66016e-05	2.07457e-05	3.79474e-05	3.39985e-05	4.32118e-05	1.88054e-05	1.54901e-05	8.04725e-06	3.20605e-05	4.7289e-05	3.46435e-05	2.70308e-05	1.70834e-05	2.27671e-05	6.11901e-05	7.02019e-05	4.00731e-05	8.58516e-06	1.68942e-05	1.94803e-05
204.4(7.2263, Maltose)	0.0389	<.0001	<.0001	204.4(7.2263, Maltose)	0.00916208	0.0114047	0.00898311	0.00598286	0.00805473	0.00623502	0.0345291	0.0301422	0.0289065	0.0219606	0.0216694	0.023398	0.0264025	0.0324035	0.0303118	0.0287865	0.0290122	0.0352689	0.00128544	0.00121762	0.00122998	0.00162315	0.00133347	0.00130935	0.00162388	0.00160243	0.00175905	0.00189256	0.0012207	0.00151616	0.000696714	0.000720623	0.000768225	0.00144462	0.00124911	0.00199202	0.000869243	0.000712616	0.000683483	0.00190606	0.00156345	0.00210151	0.000418837	0.000490522	0.000472987
362.6(7.235,Unknown)	<.0001	<.0001	<.0001	362.6(7.235,Unknown)	0.0041131	0.00467237	0.00558032	0.00380914	0.00277445	0.00442951	0.0134127	0.0111373	0.0136169	0.0074351	0.0053612	0.00575469	0.0108677	0.0103502	0.00893493	0.0071806	0.012553	0.00858374	0.000863474	0.000738348	0.000849672	0.000218294	0.000927829	0.000728023	0.00201638	0.00211524	0.00241229	0.00129292	0.00117155	0.00126138	0.00154433	0.00178931	0.00197014	0.000841595	0.000865451	0.00109101	0.00209586	0.00219686	0.00142063	0.000494506	0.000710707	0.000623325	0.00114722	0.00130211	0.00140679
369.6(7.2963,Unknown)	0.0006	<.0001	<.0001	369.6(7.2963,Unknown)	0.000617335	0.000924777	0.00832419	0.00227399	0.000718497	0.000854411	0.10225	0.10197	0.119598	0.0732835	0.00396106	0.00557725	0.090496	0.0916435	0.0861289	0.0845838	0.0801425	0.0444678	0.000112459	0.000152026	9.83946e-05	0.00013622	0.000125913	0.00014231	5.70191e-05	6.71552e-05	6.0555e-05	0.000496555	0.000496314	0.000484057	0.000421933	0.000326866	0.000121434	0.000352827	0.000308007	0.000349289	0.000230564	0.000243218	0.000152153	0.000407135	0.000337125	0.000473924	3.81043e-05	8.29208e-05	7.41534e-05
180.4(7.3502,Unknown)	0.0417	<.0001	0.5634	180.4(7.3502,Unknown)	4.93204e-05	1.82909e-05	3.34657e-05	4.55525e-05	6.24967e-05	4.75944e-05	0.000125742	8.63667e-05	6.41711e-05	8.09553e-05	7.29333e-05	0.000199748	0.000137673	0.00014592	0.000176493	0.000153318	0.000146304	0.00010386	7.22201e-06	5.54061e-06	6.12986e-06	9.05736e-06	9.21512e-06	7.0811e-06	9.60921e-06	1.10199e-05	2.2791e-05	3.02165e-05	3.14768e-05	2.37591e-05	6.45093e-06	6.75358e-06	1.49284e-05	4.38286e-05	2.18293e-05	3.0034e-05	8.643e-06	1.51953e-05	1.41934e-05	3.58873e-05	3.96606e-05	4.24714e-05	6.91198e-06	7.44648e-06	1.15708e-05
369.6(7.3534,Unknown)	0.1669	<.0001	0.0109	369.6(7.3534,Unknown)	0.000409561	0.000405424	0.000256312	0.000226512	0.000301884	0.00036922	0.00551425	0.00375093	0.00663496	0.00159436	0.00135861	0.00454835	0.00632159	0.00448278	0.00558085	0.00540393	0.0060757	0.00290779	9.79005e-05	8.60904e-05	9.52032e-05	0.000161603	0.000115454	0.00011902	5.40427e-05	3.98007e-05	6.0296e-05	0.000496555	0.000496314	0.000484057	7.55115e-05	4.18814e-05	6.46292e-05	0.000352827	0.000308007	0.000349289	0.000230564	0.000243218	0.000134244	0.000407135	0.000337125	0.000473924	3.81043e-05	6.25886e-05	3.23308e-05
268.6(7.3558,Unknown)	0.4876	<.0001	0.0007	268.6(7.3558,Unknown)	9.2183e-05	7.37106e-05	9.72011e-05	9.04956e-05	6.91962e-05	7.42951e-05	0.000279086	0.000347295	0.000465116	0.000168369	0.000269525	0.000202233	0.000285309	0.000402495	0.000195962	0.000231937	0.000330892	0.000322836	1.34084e-05	1.34105e-05	1.819e-05	2.40702e-05	1.7058e-05	1.84435e-05	1.7222e-05	2.04896e-05	2.50213e-05	9.35568e-05	0.000101138	0.000112125	2.12985e-05	2.25119e-05	2.06995e-05	4.98817e-05	4.83646e-05	6.29168e-05	2.06262e-05	2.39035e-05	3.54277e-05	7.11524e-05	9.3973e-05	0.000139482	1.73431e-05	1.62873e-05	2.01999e-05
369.6(7.3585,Unknown)	0.1403	<.0001	0.0004	369.6(7.3585,Unknown)	0.000409561	0.00031841	0.000256312	0.000226512	0.000301884	0.00036922	0.00551425	0.00375093	0.00537637	0.00159436	0.00135861	0.0036532	0.00470266	0.00448278	0.00559807	0.00540393	0.00545523	0.00290779	9.79005e-05	8.60904e-05	9.52032e-05	0.000161603	0.000115454	0.00011902	5.40427e-05	3.98007e-05	6.0296e-05	0.000496555	0.000496314	0.000484057	7.55115e-05	4.18814e-05	5.26271e-05	0.000352827	0.000308007	0.000349289	0.000230564	0.000243218	0.000134244	0.000407135	0.000337125	0.000473924	3.81043e-05	6.83042e-05	3.23308e-05
471.6(7.3626,Unknown)	0.8188	<.0001	0.2111	471.6(7.3626,Unknown)	1.64944e-05	1.85805e-05	2.00124e-05	1.44677e-05	1.29444e-05	2.16978e-05	0.000202911	5.92152e-05	6.36711e-05	4.55933e-05	7.18403e-05	4.00061e-05	0.000106258	4.51439e-05	0.000103263	6.45475e-05	0.000199943	0.000132186	3.97619e-06	2.53223e-06	3.89405e-06	2.57478e-06	3.36637e-06	6.84779e-06	8.88158e-06	1.25956e-05	1.89392e-05	1.91254e-05	1.68481e-05	1.25302e-05	3.82485e-06	9.56333e-06	8.63115e-06	1.17957e-05	8.18665e-06	2.35768e-05	1.25061e-05	1.26711e-05	1.14217e-05	7.57875e-06	2.51746e-05	2.18457e-05	3.34535e-06	5.95739e-06	2.49406e-06
250.4(7.3639, Catechine)	0.2082	<.0001	0.9813	250.4(7.3639, Catechine)	2.94101e-05	2.35996e-05	2.6526e-05	3.33517e-05	4.82842e-05	3.73653e-05	8.91881e-05	0.000102817	1.9668e-05	0.000111969	7.11945e-05	6.45687e-05	0.000100738	0.000142196	0.000110869	0.000115023	9.78838e-05	0.000150956	4.63299e-06	8.27574e-06	1.22624e-05	4.43998e-06	1.04023e-05	1.27856e-05	1.19384e-05	1.21381e-05	1.88282e-05	9.35982e-06	9.8176e-06	9.42233e-06	8.2977e-06	7.1865e-06	2.17094e-06	9.08211e-06	8.20754e-06	1.14062e-05	1.39607e-05	8.90356e-06	6.86477e-06	1.99533e-05	1.60059e-05	2.38185e-05	6.15925e-06	1.14233e-05	8.68016e-06
368.6(7.3648,Unknown)	0.0613	0.0009	0.03	368.6(7.3648,Unknown)	0.00145333	0.00259897	0.00227136	0.000949129	0.00176044	0.0016634	0.0275159	3.29886	3.47819	0.015124	0.016609	0.015143	1.37398	0.0320658	2.71155	0.0111407	1.1844	1.39318	0.000350464	0.000448922	0.000507845	0.000580411	0.000426979	0.000456999	0.000148972	0.000142236	0.000185312	0.00137095	0.00136235	0.00136934	0.000257294	0.000217103	0.000228163	0.00097794	0.000949034	0.00111151	0.000499748	0.000520985	0.000344464	0.00100375	0.0011242	0.00117797	5.53454e-05	0.000139106	0.000100122
369.6(7.3745,Unknown)	0.1434	<.0001	0.0008	369.6(7.3745,Unknown)	0.000275768	0.00031841	0.000256312	0.000233366	0.000301884	0.000277794	0.00551425	0.00313787	0.00537637	0.00159436	0.00135861	0.0036532	0.0035727	0.00448278	0.00246004	0.00317813	0.00344018	0.00218065	5.37018e-05	7.87183e-05	7.0037e-05	0.000149778	0.000115454	0.000117859	5.40427e-05	3.98007e-05	4.11448e-05	0.000496708	0.000498454	0.000495095	5.74751e-05	4.18814e-05	5.26271e-05	0.000347626	0.000308007	0.000349289	0.000230564	0.000169463	0.000132576	0.000407135	0.000337125	0.000473924	2.58788e-05	6.51247e-05	3.23308e-05
369.6(7.3817,Unknown)	0.2697	<.0001	0.0315	369.6(7.3817,Unknown)	0.000275768	0.000285576	0.000256312	0.000221924	0.000301884	0.000262551	0.00283388	0.00240604	0.00537637	0.00159436	0.00135861	0.00260429	0.0035727	0.00448278	0.00246004	0.00317813	0.00333525	0.00218065	5.37018e-05	7.87183e-05	6.60205e-05	0.000149778	0.000115454	0.000117859	5.40427e-05	4.34603e-05	4.70856e-05	0.000279475	0.00029639	0.000278394	5.74751e-05	4.18814e-05	4.66676e-05	0.000346535	0.000311557	0.000346522	0.000193756	9.8589e-05	0.000132576	0.000407135	0.000337125	0.000473924	2.58788e-05	6.51247e-05	3.23308e-05
369.6(7.3954,Unknown)	0.0446	<.0001	<.0001	369.6(7.3954,Unknown)	0.00025114	0.000285576	0.000256312	0.000245353	0.000301884	0.000240764	0.00283388	0.00240604	0.00325523	0.00159436	0.00135861	0.00239946	0.00284702	0.00239483	0.00246004	0.00230285	0.00221664	0.00218065	5.37018e-05	7.87183e-05	6.60205e-05	0.000149778	0.000115454	0.000117859	3.90219e-05	4.34603e-05	4.70856e-05	5.83373e-05	5.24963e-05	6.09954e-05	5.74751e-05	4.18814e-05	4.66676e-05	3.09566e-05	2.91876e-05	0.000342293	0.000124977	9.8589e-05	9.4494e-05	0.000412864	0.000337503	0.000481773	2.58788e-05	0.000103123	8.37719e-05
458.6(7.4518,Unknown)	0.001	<.0001	0.0001	458.6(7.4518,Unknown)	0.000258769	0.000219073	0.000253709	0.000162984	0.00014703	0.000134888	0.0039508	0.00444236	0.00403078	0.00317913	0.00174747	0.00284721	0.00376515	0.00516214	0.00379603	0.004244	0.00425082	0.00422701	9.78977e-05	6.33896e-05	7.14131e-05	5.61688e-05	7.71182e-05	6.81454e-05	3.51424e-05	2.93272e-05	4.464e-05	1.52767e-05	2.47744e-05	1.96521e-05	4.71226e-05	4.96723e-05	5.86731e-05	2.52839e-05	2.19163e-05	2.69467e-05	0.000644792	0.000552734	0.000570736	4.03792e-05	4.27977e-05	4.17442e-05	4.43808e-05	8.89414e-05	0.000105609
458.6(7.4603,Unknown)	0.0011	<.0001	0.0001	458.6(7.4603,Unknown)	0.000258769	0.000219073	0.000253709	0.000162984	0.00014703	0.000134888	0.0039508	0.00444236	0.00403078	0.00317913	0.00174747	0.00284721	0.00376515	0.00516214	0.00379603	0.004244	0.00425082	0.00422701	9.78977e-05	6.33896e-05	7.14131e-05	5.61688e-05	7.71182e-05	9.84938e-05	3.51424e-05	2.93272e-05	4.464e-05	1.52767e-05	2.47744e-05	1.96521e-05	4.71226e-05	4.96723e-05	5.86731e-05	2.52839e-05	2.19163e-05	2.69467e-05	0.000644792	0.000552734	0.000570736	4.03792e-05	4.27977e-05	4.17442e-05	4.43808e-05	8.89414e-05	0.000105609
356.6(7.4643,Unknown)	0.0842	<.0001	<.0001	356.6(7.4643,Unknown)	0.000149767	0.000130112	0.000177251	0.000218342	0.000230391	0.000128601	0.00108319	0.00117265	0.00171845	0.000763959	0.000840075	0.000776744	0.000723149	0.00100745	0.00081814	0.00115548	0.000949442	0.00143939	3.8928e-05	3.66416e-05	3.88872e-05	5.04516e-05	7.26777e-05	3.72487e-05	3.59907e-05	3.89271e-05	6.86958e-05	3.41224e-05	3.05754e-05	3.30963e-05	3.45516e-05	4.62106e-05	5.71065e-05	3.97119e-05	3.97394e-05	4.99677e-05	0.000358526	0.000360801	0.000414933	5.23702e-05	9.52728e-05	9.00634e-05	3.45842e-05	3.68821e-05	8.56854e-05
458.6(7.4696,Unknown)	0.0011	<.0001	0.0001	458.6(7.4696,Unknown)	0.000258769	0.000219073	0.000253709	0.000162984	0.00014703	0.000134888	0.0039508	0.00444236	0.00403078	0.00317913	0.00174747	0.00284721	0.00376515	0.00516214	0.00379603	0.004244	0.00425082	0.00422701	9.78977e-05	6.33896e-05	7.14131e-05	5.61688e-05	7.71182e-05	9.84938e-05	3.51424e-05	2.93272e-05	4.464e-05	1.52767e-05	2.47744e-05	1.96521e-05	4.71226e-05	4.96723e-05	5.86731e-05	2.52839e-05	2.19163e-05	2.69467e-05	0.000644792	0.000552734	0.000570736	4.03792e-05	4.40066e-05	4.17442e-05	4.43808e-05	8.89414e-05	0.000105609
458.8(7.4723,Unknown)	0.0013	<.0001	<.0001	458.8(7.4723,Unknown)	0.000294589	0.000238474	0.000281879	0.000201693	0.000174235	0.000170444	0.0040201	0.00458425	0.00409678	0.00322868	0.00174747	0.00290652	0.00381813	0.00516594	0.00392773	0.00437051	0.0043485	0.00442778	0.000103588	7.44411e-05	8.09259e-05	7.97575e-05	8.08443e-05	0.000104443	4.65213e-05	3.87016e-05	5.24579e-05	2.61709e-05	3.71063e-05	3.07165e-05	5.46905e-05	5.17554e-05	6.27604e-05	3.16557e-05	2.85767e-05	3.80514e-05	0.000662723	0.000564501	0.000575509	5.13201e-05	5.45485e-05	6.07727e-05	5.56495e-05	9.79233e-05	0.00010714
458.6(7.4786,Unknown)	0.0011	<.0001	0.0001	458.6(7.4786,Unknown)	0.000233394	0.000242109	0.000253709	0.000162984	0.00014703	0.000134888	0.0039508	0.00444236	0.00403078	0.00317913	0.00174747	0.00284721	0.00376515	0.00516214	0.00379603	0.004244	0.00425082	0.00422701	9.78977e-05	6.33896e-05	7.14131e-05	5.61688e-05	7.71182e-05	9.84938e-05	3.51424e-05	2.93272e-05	4.464e-05	1.52767e-05	2.32223e-05	1.80217e-05	4.71226e-05	4.96723e-05	5.86731e-05	2.52839e-05	2.19163e-05	3.3445e-05	0.000644792	0.000552734	0.000570736	4.03792e-05	4.40066e-05	4.17442e-05	4.43808e-05	8.89414e-05	0.000105609
456.8(7.4805,Unknown)	<.0001	<.0001	<.0001	456.8(7.4805,Unknown)	0.00206593	0.00256226	0.00343984	0.00140426	0.00123443	0.0017058	0.0298125	0.030551	0.0329106	0.0218147	0.0163455	0.0203243	0.0292684	0.0323937	0.0288476	0.0297377	0.029343	0.0321633	0.000947678	0.000872841	0.000918575	0.000810535	0.000801212	0.000933947	0.000378606	0.000275806	0.000324197	0.000134794	0.000188306	0.000157914	0.000469587	0.000422012	0.000529012	0.000169383	0.000180508	0.000165437	0.00315794	0.00322072	0.0031637	0.000346298	0.000467682	0.000381966	0.00043848	0.000588719	0.000546104
458.6(7.4831,Unknown)	0.0011	<.0001	0.0001	458.6(7.4831,Unknown)	0.000233394	0.000242109	0.000253709	0.000162984	0.00014703	0.000134888	0.0039508	0.00444236	0.00403078	0.00317913	0.00174747	0.00284721	0.00376515	0.00516214	0.00379603	0.004244	0.00425082	0.00422701	9.78977e-05	6.33896e-05	7.14131e-05	5.61688e-05	7.71182e-05	9.84938e-05	3.51424e-05	2.93272e-05	4.464e-05	1.52767e-05	2.32223e-05	1.80217e-05	4.71226e-05	4.96723e-05	5.86731e-05	2.52839e-05	2.10618e-05	3.3445e-05	0.000644792	0.000552734	0.000570736	4.03792e-05	4.40066e-05	4.17442e-05	4.43808e-05	8.89414e-05	0.000105609
361.8(7.4849,Unknown)	0.0012	<.0001	<.0001	361.8(7.4849,Unknown)	0.00600912	0.00825512	0.0100769	0.00756907	0.00782915	0.00860857	0.0260103	0.0247483	0.026738	0.0226218	0.0178599	0.0195898	0.0199878	0.0207437	0.0191342	0.0185562	0.0192801	0.0201624	0.000564453	0.000733433	0.000667612	0.000797032	0.000542443	0.000825887	0.00116194	0.00131086	0.00171229	0.000726975	0.000889422	0.000801677	0.00105097	0.0011598	0.00118513	0.000751364	0.000974652	0.00086934	0.00107754	0.00120621	0.00128129	0.000935012	0.00105827	0.00123993	0.000702426	0.000818524	0.00102026
356.6(7.488,Unknown)	0.0647	<.0001	<.0001	356.6(7.488,Unknown)	0.000149767	0.000135099	0.000177251	0.000195865	0.000230391	0.00010257	0.00108319	0.00117265	0.00171845	0.000763959	0.000840075	0.000716975	0.000723149	0.00100745	0.00081814	0.00115548	0.000949442	0.00143939	3.8928e-05	3.66416e-05	3.4405e-05	5.04516e-05	7.26777e-05	3.72487e-05	3.59907e-05	3.36665e-05	6.86958e-05	3.41224e-05	3.05754e-05	3.30963e-05	4.49229e-05	4.62106e-05	5.71065e-05	4.14581e-05	3.97394e-05	4.99677e-05	0.000358526	0.000360801	0.000414933	5.13376e-05	9.52728e-05	6.03505e-05	3.45842e-05	3.68821e-05	8.56854e-05
362.6(7.4933,Unknown)	0.4852	<.0001	0.6496	362.6(7.4933,Unknown)	0.000873892	0.000986583	0.00119312	0.00110966	0.00116126	0.00142891	0.00368009	0.0029611	0.0037926	0.00376781	0.00183665	0.00305568	0.00253269	0.00141124	0.00243193	0.00174569	0.0025606	0.00160039	6.20003e-05	6.22128e-05	0.000104011	5.84091e-05	0.000109636	6.91953e-05	0.000184005	8.53004e-05	0.000207504	9.49986e-05	0.00010674	8.59008e-05	0.00015644	0.000148255	0.000192925	0.000111062	0.000146041	0.000102871	0.000150034	0.000168982	0.000148057	0.000181519	0.000153295	0.000187944	0.000118101	0.000130138	0.000161309
458.8(7.5057,Unknown)	0.0013	<.0001	<.0001	458.8(7.5057,Unknown)	0.000249026	0.000264888	0.000281879	0.000201693	0.000174235	0.000170444	0.0040201	0.00458425	0.00409678	0.00322868	0.00174747	0.00290652	0.00381813	0.00516594	0.00392773	0.00437051	0.0043485	0.00442778	0.000103588	7.44411e-05	8.09259e-05	8.34422e-05	8.08443e-05	0.000104443	4.58558e-05	3.87016e-05	3.81307e-05	2.61709e-05	2.54694e-05	2.57033e-05	5.46905e-05	5.17554e-05	6.27604e-05	2.20289e-05	2.06198e-05	3.80514e-05	0.000662723	0.000564501	0.000575509	4.78545e-05	5.45485e-05	6.68132e-05	5.56495e-05	9.79233e-05	0.00010714
458.6(7.5268,Unknown)	0.0012	<.0001	0.0001	458.6(7.5268,Unknown)	0.000233394	0.000242109	0.000239525	0.000162984	0.00014703	0.000134888	0.0039508	0.00444236	0.00403078	0.00317913	0.00174747	0.00284721	0.00376515	0.00516214	0.00379603	0.004244	0.00425082	0.00422701	5.70402e-05	4.95246e-05	5.95313e-05	5.41465e-05	3.52724e-05	9.84938e-05	2.10686e-05	2.19795e-05	3.58062e-05	1.68938e-05	1.65974e-05	1.80217e-05	4.71226e-05	4.96723e-05	5.86731e-05	1.90243e-05	1.94938e-05	3.55184e-05	0.000644792	0.000552734	0.000570736	3.77903e-05	2.96721e-05	5.58029e-05	4.43808e-05	8.89414e-05	0.000105609
456.8(7.5321,Unknown)	<.0001	<.0001	<.0001	456.8(7.5321,Unknown)	0.00195673	0.00256226	0.00343984	0.00140426	0.00123443	0.0017058	0.0298125	0.030551	0.0329106	0.0218147	0.0163455	0.0203243	0.0292684	0.0323937	0.0288476	0.0297377	0.029343	0.0321633	0.000976427	0.000851062	0.000940624	0.000275233	0.000871541	0.000893881	0.000211768	0.000201872	0.000211467	0.000134794	0.000188306	0.000157914	0.000469587	0.000422012	0.000529012	0.000124431	0.000180508	0.000165437	0.00315794	0.00322072	0.0031637	0.000327702	0.000338491	0.000376897	0.00043848	0.000588719	0.000546104
456.8(7.5369,Unknown)	<.0001	<.0001	<.0001	456.8(7.5369,Unknown)	0.00195673	0.00256226	0.00343984	0.00140426	0.00123443	0.0017058	0.0298125	0.030551	0.0329106	0.0218147	0.0163455	0.0203243	0.0292684	0.0323937	0.0288476	0.0297377	0.029343	0.0321633	0.000976427	0.000864354	0.000958974	0.000275233	0.000871541	0.000910353	0.000211768	0.000201872	0.000211467	0.000134794	0.000188306	0.000157914	0.000469587	0.000422012	0.000529012	0.000124431	0.000180508	0.000165437	0.00315794	0.00322072	0.0031637	0.000327702	0.000338491	0.000376897	0.00043848	0.000588719	0.000546104
456.6(7.5455,Unknown)	<.0001	<.0001	<.0001	456.6(7.5455,Unknown)	0.00191567	0.00241582	0.00340683	0.00138296	0.00119639	0.00162626	0.0294484	0.0303493	0.0329106	0.0218147	0.0163455	0.0203243	0.0295971	0.0323937	0.0288476	0.0297377	0.0292556	0.031957	0.000962067	0.000854915	0.000989304	0.000254488	0.000832167	0.000884333	0.000191544	0.000183314	0.000203602	0.000130734	0.000175039	0.000147427	0.000456121	0.000408247	0.000523402	0.000111307	0.000171081	0.000155433	0.00317358	0.00324605	0.0031637	0.000308307	0.000298185	0.00035808	0.000429288	0.000576388	0.000531765
456.6(7.5863,Unknown)	<.0001	<.0001	<.0001	456.6(7.5863,Unknown)	0.00131665	0.00054958	0.00256319	0.00044911	0.00111676	0.000567873	0.030246	0.0310617	0.0319571	0.0219726	0.0186984	0.0203216	0.0301252	0.0308931	0.0297842	0.0300082	0.0296945	0.0317301	0.000221449	0.000196602	0.00026812	0.000254488	0.000144209	0.000332001	0.000155631	0.000135756	0.000108145	0.000127334	0.000175039	0.000147427	0.000377332	0.000317916	0.00048548	0.000111307	0.000177008	0.000155433	0.00328016	0.00340788	0.00335225	0.000308307	0.000298185	0.00035808	0.000113143	0.000147332	0.00057018
456.6(7.7836,Unknown)	0.0327	<.0001	<.0001	456.6(7.7836,Unknown)	0.000637928	0.000595766	0.000901671	0.000352829	0.0002536	0.000335037	0.0119839	0.011495	0.0132492	0.00942637	0.00783715	0.00871203	0.0129546	0.0102976	0.0115855	0.0139928	0.0120564	0.0149276	0.000160105	9.7334e-05	6.15834e-05	0.000129854	0.000141994	0.000259417	7.35463e-05	5.00932e-05	5.81161e-05	2.88063e-05	3.92114e-05	2.95857e-05	0.000105135	9.72241e-05	0.000124604	3.9772e-05	3.77484e-05	5.12531e-05	0.000689329	0.000738865	0.000783676	0.000128255	7.96162e-05	0.000122595	0.000328097	0.000322021	0.000319582
457.6(7.7864,Unknown)	0.9068	<.0001	0.0021	457.6(7.7864,Unknown)	0.000129027	0.000116759	0.000229862	0.000106845	7.30723e-05	8.93038e-05	0.0028052	0.0025549	0.00325281	0.00314543	0.00188678	0.00229717	0.0025489	0.00225894	0.00253799	0.00327512	0.00292365	0.00325306	2.65143e-05	2.89989e-05	2.43039e-05	1.70807e-05	3.05543e-05	4.55839e-05	2.41035e-05	2.45876e-05	3.07569e-05	9.06437e-06	1.26342e-05	1.26212e-05	1.57479e-05	1.89552e-05	3.27746e-05	5.3296e-06	1.05518e-05	1.29365e-05	0.00018256	0.000173671	0.000178596	4.04667e-05	4.13639e-05	4.33976e-05	7.12648e-05	9.61451e-05	0.00010658
369.6(7.7904,Unknown)	0.2011	<.0001	0.8747	369.6(7.7904,Unknown)	4.92065e-05	7.76358e-05	8.44936e-05	9.87613e-05	0.000163539	0.00011328	0.000672309	0.000499769	0.000310605	0.000907646	0.000460007	0.000393059	0.000619738	0.000226784	0.000450138	0.000652161	0.000434164	0.000648656	1.61146e-05	2.23193e-05	2.56108e-05	4.70253e-05	2.35595e-05	4.37348e-05	3.04621e-05	3.42447e-05	2.50549e-05	1.71991e-05	1.81734e-05	1.93346e-05	1.27177e-05	2.16291e-05	2.01461e-05	2.03787e-05	1.23078e-05	2.48465e-05	2.25553e-05	3.46113e-05	3.2001e-05	2.76737e-05	3.09177e-05	4.00025e-05	1.58952e-05	2.66972e-05	2.23628e-05
489.8(7.8687,Unknown)	0.5553	<.0001	0.2188	489.8(7.8687,Unknown)	0.000137713	0.00018981	0.000270632	0.000168961	0.000223356	0.000219301	0.000478599	0.000488193	0.000286687	0.000363787	0.000244535	0.000286451	0.000444852	0.000420051	0.000273905	0.000316717	0.000322474	0.000475643	2.35846e-05	3.11876e-05	3.11896e-05	3.4942e-05	4.15477e-05	4.64588e-05	6.08145e-05	6.85402e-05	0.000102514	5.53632e-05	5.95379e-05	6.00446e-05	4.30744e-05	4.32175e-05	6.17556e-05	4.34725e-05	7.49677e-05	6.04549e-05	6.19096e-05	6.53625e-05	7.27045e-05	8.5029e-05	7.89735e-05	9.94525e-05	3.39678e-05	3.90087e-05	6.28811e-05
489(7.8755,Unknown)	0.6994	<.0001	0.016	489(7.8755,Unknown)	4.64412e-05	5.93128e-05	3.88987e-05	3.09458e-05	3.83067e-05	3.75328e-05	0.00018194	0.000154417	8.55059e-05	7.87811e-05	0.000136576	9.89282e-05	8.61933e-05	6.92359e-05	0.000135116	0.000149923	0.000123138	0.000217918	5.04723e-06	1.68437e-05	1.08144e-05	7.86627e-06	9.66226e-06	1.07091e-05	1.41213e-05	1.55562e-05	8.06682e-06	9.78132e-06	9.23326e-06	1.19841e-05	5.77906e-06	9.14908e-06	8.03707e-06	1.2077e-05	9.34921e-06	8.2353e-06	8.80076e-06	5.05967e-06	8.33999e-06	5.09971e-06	5.91049e-06	7.13046e-06	6.87561e-06	6.51197e-06	7.12444e-06
489.8(7.8826,Unknown)	0.4738	<.0001	0.2135	489.8(7.8826,Unknown)	0.000137713	0.000206991	0.000312072	0.000168961	0.000223356	0.000179534	0.000478599	0.000488193	0.000286687	0.000363787	0.000244535	0.000286451	0.000444852	0.000420051	0.000273905	0.000317522	0.000322474	0.000475643	2.35846e-05	2.83875e-05	3.11896e-05	3.4942e-05	4.15477e-05	4.64588e-05	6.08145e-05	6.85402e-05	0.000102514	4.79316e-05	5.95379e-05	6.00446e-05	4.30744e-05	4.4175e-05	6.17556e-05	4.34725e-05	7.70736e-05	6.04549e-05	6.19096e-05	6.2827e-05	7.27045e-05	8.5029e-05	0.000107824	9.94525e-05	2.77227e-05	3.70962e-05	5.80728e-05
220.6(8.2426,Unknown)	0.27	0.0119	0.2822	220.6(8.2426,Unknown)	4.76937e-05	3.56005e-05	0.000753792	2.40274e-05	5.43137e-06	0.00189739	0.00107606	0.000852737	0.00454082	0.00112225	3.15481e-05	0.000656811	3.06519e-05	0.00250123	0.000874794	0.000801104	6.14509e-05	3.49726e-05	4.36046e-06	7.087e-05	2.98109e-06	3.59861e-06	3.45888e-06	0.000121545	0.000195237	4.18052e-05	0.000245164	6.0502e-05	0.000103925	9.0186e-05	5.14471e-06	4.24399e-05	5.43686e-05	9.60337e-05	0.000142746	5.26412e-05	4.30908e-06	5.3539e-06	2.92543e-06	0.000161262	0.000151265	0.000345784	4.8685e-05	7.52425e-05	1.53528e-06
503.8(8.5414,Unknown)	0.9492	<.0001	0.0012	503.8(8.5414,Unknown)	2.41722e-05	5.70927e-05	4.99018e-05	6.75375e-05	1.72751e-05	7.836e-05	0.000152018	0.000172848	0.000150844	0.000116253	6.45371e-05	9.97752e-05	9.508e-05	0.000125704	8.51586e-05	8.46749e-05	0.000138694	0.000156659	6.81322e-06	4.93731e-06	6.94434e-06	1.23873e-05	1.60095e-05	1.19457e-05	1.10608e-05	8.54529e-06	2.10114e-05	9.54496e-06	1.15503e-05	1.1258e-05	6.58223e-06	6.77226e-06	1.30715e-05	1.20038e-05	1.74332e-05	1.75192e-05	9.22682e-06	1.12124e-05	1.0279e-05	1.09823e-05	2.30375e-05	2.2133e-05	5.23274e-06	5.40082e-06	1.68758e-05
503.8(8.552,Unknown)	0.9708	<.0001	0.0071	503.8(8.552,Unknown)	2.41722e-05	3.97349e-05	4.99018e-05	6.75375e-05	1.72751e-05	6.36193e-05	0.000152018	0.000132711	0.000150844	0.000116253	6.45371e-05	9.97752e-05	0.000106535	0.000125704	0.00010258	8.46749e-05	0.000138694	0.000156659	6.81322e-06	4.93731e-06	7.27971e-06	1.23873e-05	1.60095e-05	1.19457e-05	1.02089e-05	7.73841e-06	2.4473e-05	9.54496e-06	1.1484e-05	1.11883e-05	6.58223e-06	6.77226e-06	1.30715e-05	1.20038e-05	1.74332e-05	1.75192e-05	9.22682e-06	1.12124e-05	1.0279e-05	1.09823e-05	2.30375e-05	2.2133e-05	5.23274e-06	5.40082e-06	1.68758e-05
308.6(8.8517,Unknown)	0.2433	<.0001	0.7916	308.6(8.8517,Unknown)	2.40421e-05	3.00666e-05	3.34505e-05	4.05375e-05	5.75439e-05	2.70022e-05	6.20007e-05	6.64125e-05	4.3503e-05	0.000132751	3.3138e-05	6.54439e-05	0.000116672	0.000138624	8.31759e-05	0.000123109	8.82873e-05	8.39948e-05	5.69312e-06	6.95822e-06	5.20892e-06	3.12218e-06	8.41336e-06	1.14441e-05	2.46081e-06	5.04458e-06	9.19376e-06	8.95604e-06	1.31835e-05	1.25186e-05	2.93472e-06	5.15771e-06	7.92165e-06	9.78774e-06	1.02438e-05	1.16668e-05	4.36622e-06	7.41734e-06	1.01265e-05	1.27676e-05	1.03872e-05	1.1341e-05	2.77146e-06	6.02745e-06	2.73734e-06
308.4(8.8566,Unknown)	0.6595	<.0001	0.9564	308.4(8.8566,Unknown)	5.9243e-05	0.000103407	0.000118279	8.3235e-05	0.000150332	3.87612e-05	0.000112148	0.000200532	0.000361692	0.00018621	0.000193164	0.000188652	0.000196304	0.00026866	0.000201488	0.000198158	0.000230955	0.000151032	4.92187e-06	4.30155e-06	8.71969e-06	1.1698e-05	9.53891e-06	9.65923e-06	1.31523e-05	1.25447e-05	1.84817e-05	1.51427e-05	1.70158e-05	1.27839e-05	1.341e-05	1.20777e-05	1.27727e-05	9.339e-06	1.5383e-05	1.79771e-05	1.9266e-05	9.21533e-06	1.58298e-05	1.45306e-05	2.56595e-05	3.20325e-05	8.22749e-06	9.80595e-06	1.17753e-05
150.6(9.8641,Unknown)	0.0096	0.1459	0.1459	150.6(9.8641,Unknown)	0	0	0	0	0	0	0	0	0	0	0	0	0	0	0	0	0	0	0	0	0	0	0	0	0	0	0	2.81464e-06	1.98085e-05	1.92087e-06	0	0	0	4.33132e-06	4.15772e-06	5.27438e-06	0	0	0	3.93179e-06	3.03499e-06	5.46583e-06	0	0	0
397.8(9.8681,Unknown)	<.0001	<.0001	<.0001	397.8(9.8681,Unknown)	0	0	0	0	0	0	0	0	0	0	0	0	0	0	0	0	0	0	0	0	0	0	0	0	0	0	0	1.98226e-05	2.48113e-05	1.97819e-05	0	0	0	2.84349e-05	1.8225e-05	3.29175e-05	0	0	0	4.31271e-05	0.000124001	0.000102191	0	0	0
358.8(9.8706,Unknown)	<.0001	<.0001	<.0001	358.8(9.8706,Unknown)	0	0	0	0	0	0	0	0	0	0	0	0	0	0	0	0	0	0	0	0	0	0	0	0	0	0	0	2.0841e-05	2.53993e-05	1.50184e-05	0	0	0	1.77382e-05	1.75341e-05	3.35887e-05	0	0	0	4.37875e-05	4.404e-05	8.09955e-05	0	0	0
397.8(9.873,Unknown)	<.0001	<.0001	<.0001	397.8(9.873,Unknown)	0	0	0	0	0	0	0	0	0	0	0	0	0	0	0	0	0	0	0	0	0	0	0	0	0	0	0	1.98226e-05	2.40426e-05	1.89744e-05	0	0	0	2.70675e-05	1.8225e-05	3.29175e-05	0	0	0	4.31271e-05	7.47153e-05	0.000102191	0	0	0
397.8(9.8777,Unknown)	0.0067	0.0363	0.0363	397.8(9.8777,Unknown)	0	0	0	0	0	0	0	0	0	0	0	0	0	0	0	0	0	0	0	0	0	0	0	0	0	0	0	1.98226e-05	0.000470412	0.00048787	0	0	0	0.000501757	1.8225e-05	3.29175e-05	0	0	0	4.31271e-05	7.47153e-05	9.89629e-05	0	0	0
487.8(9.886,Unknown)	<.0001	<.0001	<.0001	487.8(9.886,Unknown)	0	0	0	0	0	0	0	0	0	0	0	0	0	0	0	0	0	0	0	0	0	0	0	0	0	0	0	1.23813e-05	1.10324e-05	8.33797e-06	0	0	0	1.36411e-05	8.94023e-06	1.97868e-05	0	0	0	1.29665e-05	1.64078e-05	2.69905e-05	0	0	0
356.8(9.8908,Unknown)	0.0469	0.2945	0.2945	356.8(9.8908,Unknown)	0	0	0	0	0	0	0	0	0	0	0	0	0	0	0	0	0	0	0	0	0	0	0	0	0	0	0	0.000516303	2.74288e-05	1.9474e-05	0	0	0	2.03689e-05	3.5117e-05	4.40379e-05	0	0	0	3.98811e-05	6.06264e-05	5.90519e-05	0	0	0
397.8(9.8934,Unknown)	<.0001	<.0001	<.0001	397.8(9.8934,Unknown)	0	0	0	0	0	0	0	0	0	0	0	0	0	0	0	0	0	0	0	0	0	0	0	0	0	0	0	0.000674634	0.00046123	0.000484373	0	0	0	0.000501757	1.8225e-05	2.56281e-05	0	0	0	4.31271e-05	5.4204e-05	5.51255e-05	0	0	0
356.8(9.8955,Unknown)	<.0001	<.0001	<.0001	356.8(9.8955,Unknown)	0	0	0	0	0	0	0	0	0	0	0	0	0	0	0	0	0	0	0	0	0	0	0	0	0	0	0	0.000516303	0.000573707	0.00059332	0	0	0	2.03689e-05	3.5117e-05	4.40379e-05	0	0	0	3.98811e-05	6.06264e-05	5.26694e-05	0	0	0
358.8(9.898,Unknown)	<.0001	<.0001	<.0001	358.8(9.898,Unknown)	0	0	0	0	0	0	0	0	0	0	0	0	0	0	0	0	0	0	0	0	0	0	0	0	0	0	0	7.15971e-06	9.22773e-06	7.03867e-06	0	0	0	1.69676e-05	1.23426e-05	1.82108e-05	0	0	0	4.37875e-05	1.58049e-05	2.39357e-05	0	0	0
[truncated: 9 more columns]
