# Supplementary material for: Integrated metabolomics and genomics analysis provides new insights into the fiber elongation process in Ligon lintless-2 mutant cotton (Gossypium hirsutum L.)
Source: BMC Genomics. 2013 Mar 7;14:155. doi: 10.1186/1471-2164-14-155 (PMC3605188; doi:10.1186/1471-2164-14-155)
Supplement: Additional file 4 — The list of annotated probesets used for parametric analysis of gene set enrichment. [file 1471-2164-14-155-S4.xlsx]

## Sheet: Selections
Probesets	GO:	Description	Public ID	Li2_8DPA-1	Li2_8DPA-2	Li2_12DPA-1	Li2_12DPA-2	WT_8DPA-1	WT_8DPA-2	WT_12DPA-1	WT_12DPA-2	Li2_8DPA-1	Li2_8DPA-2	Li2_12DPA-1	Li2_12DPA-2	WT_8DPA-1	WT_8DPA-2	WT_12DPA-1	WT_12DPA-2		Ave W8	SD W8	Ave L8	SD L8	Pts	Pta	Ratio(L8/W8)		Ave W12	SD W12	Ave L12	SD L12	Pts	Pta	Ratio(L12/W12)		Ave W8	Ave W12	Ave L8	Ave L12		Ratio(L8/W8)	Ratio(L12/W12)	Log2(L8/W8)	Log2(L12/W12)
GarAffx.14011.1.S1_s_at	GO:0007047 GO:0005982 GO:0005985 GO:0004650	protein	BQ411592	269.563	674.638	99.1599	266.453	130.806	43.7612	25.4366	55.9786	P	P	P	P	P	P	P	P		87.2834	61.5497	472.1	286.432	0.204345	9.41407e-19	5.40882		40.7076	21.5965	182.807	118.294	0.236645	1.3383e-20	4.49073		87.2834	40.7076	472.1	182.807		5.40882	4.49073	2.43532	2.16695
GarAffx.17438.1.S1_s_at	GO:0005575	conserved hypothetical protein [Ricinus communis]	BE053864	1117.86	1256.36	209.335	528.49	1339.03	1311.22	1001.24	1334.35	P	P	P	P	P	P	P	P		1325.12	19.6631	1187.11	97.9289	0.189896	0	0.895848		1167.79	235.546	368.912	225.677	0.0742069	5.55091e-07	0.315905		1325.12	1167.79	1187.11	368.912		0.895848	0.315905	-0.158674	-1.66244
GarAffx.19281.1.S1_at	GO:0008150	glycosyltransferase family 21 protein	AF367245.1	172.824	123.848	209.796	222.208	575.668	607.369	644.299	539.673	P	P	P	P	P	P	P	P		591.518	22.4161	148.336	34.6316	0.00430436	0	0.250771		591.986	73.9816	216.002	8.77669	0.0190714	0	0.364876		591.518	591.986	148.336	216.002		0.250771	0.364876	-1.99556	-1.45452
GarAffx.19281.1.S1_x_at	GO:0008150	glycosyltransferase family 21 protein	AF367245.1	283.931	187.312	323.823	374.78	823.65	905.812	747.895	810.927	P	P	P	P	P	P	P	P		864.731	58.0974	235.622	68.3201	0.0100086	0	0.27248		779.411	44.5699	349.301	36.032	0.00876155	0	0.448161		864.731	779.411	235.622	349.301		0.27248	0.448161	-1.87578	-1.15791
GarAffx.19282.1.S1_s_at	GO:0006952 GO:0009607	pathogenesis-related protein 10	AF416652.1	405.826	106.609	9.42952	13.0707	10.4021	8.17994	9.94934	66.1574	P	P	A	A	A	A	P	A		9.29101	1.57129	256.218	211.578	0.240641	0	27.577		38.0534	39.7451	11.2501	2.57467	0.441685	4.73351e-49	0.29564		9.29101	38.0534	256.218	11.2501		27.577	0.29564	4.78539	-1.75809
GarAffx.19282.1.S1_x_at	GO:0006952 GO:0009607	pathogenesis-related protein 10	AF416652.1	142.774	23.6344	6.10542	5.88163	6.24841	6.63108	9.66356	17.9168	P	P	A	A	A	A	A	P		6.43974	0.27059	83.2044	84.2447	0.326472	0	12.9204		13.7902	5.83594	5.99352	0.158242	0.199536	0	0.434622		6.43974	13.7902	83.2044	5.99352		12.9204	0.434622	3.69158	-1.20217
GarAffx.20157.1.S1_s_at	GO:0009793	mee14 (maternal effect embryo arrest 14)	BG443096	926.593	822.564	367.553	353.15	726.173	1061.12	1836.53	2740.76	P	P	P	P	P	P	P	P		893.648	236.845	874.579	73.5591	0.923336	0.713905	0.978661		2288.64	639.39	360.352	10.1846	0.0508316	0	0.157452		893.648	2288.64	874.579	360.352		0.978661	0.157452	-0.0311184	-2.66701
GarAffx.24390.1.S1_s_at	GO:0046872 GO:0006810 GO:0009735	a chain x-ray structural investigation of structure of acetate-ferrileghemoglobin at a resolution of angstroms	BF273948	89.7129	119.883	1141.46	1215.17	111.657	94.2551	100.216	61.784	P	P	P	P	P	P	P	P		102.956	12.3053	104.798	21.3336	0.925421	0.832357	1.01789		81.0001	27.1755	1178.31	52.1192	0.00143157	0	14.5471		102.956	81.0001	104.798	1178.31		1.01789	14.5471	0.0255813	3.86266
GarAffx.24670.1.S1_at	GO:0004497 GO:0006118 GO:0020037	trans-cinnamate 4-hydroxylase	AF286647.1	413.878	728.784	400.058	394.751	277.224	110.425	79.49	170.741	P	A	P	A	A	P	P	P		193.825	117.944	571.331	222.672	0.168264	5.99731e-06	2.94767		125.115	64.5241	397.405	3.75244	0.027035	0	3.1763		193.825	125.115	571.331	397.405		2.94767	3.1763	1.55957	1.66735
GarAffx.24670.1.S1_s_at	GO:0005783	trans-cinnamate 4-hydroxylase	AF286647.1	1012.17	1953.25	932.709	760.068	591.729	236.929	144.34	344.275	P	P	P	P	P	P	P	P		414.329	250.881	1482.71	665.44	0.167557	1.71794e-09	3.57858		244.308	141.376	846.388	122.075	0.0449065	3.05977e-12	3.46443		414.329	244.308	1482.71	846.388		3.57858	3.46443	1.83939	1.79262
GarAffx.29310.2.S1_s_at	GO:0008152 GO:0008270 GO:0004022	alcohol dehydrogenase a	BE054959	2561.37	3283.52	6170.23	4392.73	1113.4	617.687	917.182	3291.73	P	P	P	P	P	P	P	P		865.544	350.523	2922.44	510.632	0.0424681	1.05229e-16	3.37642		2104.46	1679.06	5281.48	1256.88	0.165456	0.000350616	2.50967		865.544	2104.46	2922.44	5281.48		3.37642	2.50967	1.7555	1.3275
GarAffx.37202.1.S1_x_at	GO:0016114 GO:0000287 GO:0047461	(+)-delta-cadinene synthase	U23205.1	160.149	106.145	52.0381	141.827	617.026	617.617	92.814	106.15	P	P	P	P	P	P	P	P		617.321	0.418126	133.147	38.1864	0.00309611	0	0.215685		99.4823	9.43031	96.9328	63.4907	0.960312	0.70222	0.974373		617.321	99.4823	133.147	96.9328		0.215685	0.974373	-2.213	-0.0374544
GarAffx.37324.1.S1_at	GO:0005886	calmodulin-binding protein	BG445035	55.9999	53.2712	85.3524	71.4397	52.0326	63.6442	276.232	231.026	P	P	P	P	P	P	P	P		57.8384	8.21065	54.6355	1.92944	0.644993	0.0189072	0.944624		253.629	31.9659	78.396	9.83779	0.0177314	5.14284e-140	0.309097		57.8384	253.629	54.6355	78.396		0.944624	0.309097	-0.0821878	-1.69387
GarAffx.37324.1.S1_s_at	GO:0005516	calmodulin-binding protein	BG445035	76.1509	66.2286	95.1017	72.667	65.0804	65.2633	296.035	209.652	P	P	P	P	P	P	P	P		65.1719	0.129306	71.1898	7.01614	0.34902	0	1.09234		252.844	61.082	83.8843	15.8637	0.0632132	2.86664e-51	0.331763		65.1719	252.844	71.1898	83.8843		1.09234	0.331763	0.12742	-1.59177
GarAffx.38922.1.S1_s_at	GO:0005575	leucoanthocyanidin reductase	BN000695.1	2558.96	2992.57	2824.66	2041.55	662.734	321.674	316.705	540.509	P	P	P	P	P	P	P	P		492.204	241.165	2775.76	306.607	0.0142788	0	5.63946		428.607	158.253	2433.11	553.741	0.0388819	9.33187e-72	5.67677		492.204	428.607	2775.76	2433.11		5.63946	5.67677	2.49556	2.50507
GarAffx.5818.1.S1_s_at	GO:0003700	dna-binding protein	BF278946	53.8207	55.7225	22.1513	19.6574	19.0997	24.9504	52.0583	54.2678	P	P	P	P	A	P	P	P		22.0251	4.13707	54.7716	1.34476	0.00870852	0	2.48678		53.163	1.5623	20.9044	1.76351	0.0026564	0	0.393212		22.0251	53.163	54.7716	20.9044		2.48678	0.393212	1.31428	-1.34662
GbaAffx.183.1.S1_s_at	GO:0016023 GO:0012505	fiber protein fb34	AY429438.1	873.477	889.912	1020.77	1252.31	1805.51	1718.12	1657.56	1485.4	P	P	P	P	P	P	P	P		1761.81	61.7958	881.694	11.6209	0.00254238	0	0.500448		1571.48	121.738	1136.54	163.726	0.09466	4.35864e-07	0.723231		1761.81	1571.48	881.694	1136.54		0.500448	0.723231	-0.998709	-0.467473
GbaAffx.197.1.S1_s_at	GO:0005515	polygalacturonase-inhibiting protein	AY279356.1	588.479	481.79	538.766	589.254	1477.73	1360.61	1953.15	1782.95	P	P	P	P	P	P	P	P		1419.17	82.816	535.134	75.4403	0.00793363	0	0.377075		1868.05	120.35	564.01	35.7006	0.00460152	0	0.301925		1419.17	1868.05	535.134	564.01		0.377075	0.301925	-1.40708	-1.72774
GbaAffx.198.1.S1_s_at	GO:0005199	proline-rich protein	AY560547.1	406.025	154.088	135.378	149.667	61.5809	56.7143	69.7784	198.772	P	P	P	P	P	P	P	P		59.1476	3.44116	280.057	178.146	0.221634	0	4.73487		134.275	91.2119	142.522	10.1033	0.91049	0.248323	1.06142		59.1476	134.275	280.057	142.522		4.73487	1.06142	2.24333	0.0859985
GbaAffx.201.1.S1_at	GO:0006952	pathogenesis-related protein 10	AY560553.1	112.395	53.2181	16.7163	28.5282	40.0285	46.3339	38.1459	53.4021	P	P	A	A	P	A	A	P		43.1812	4.45863	82.8067	41.8445	0.314457	3.14986e-36	1.91766		45.774	10.7878	22.6222	8.35227	0.138464	8.85328e-05	0.494215		43.1812	45.774	82.8067	22.6222		1.91766	0.494215	0.939344	-1.01679
GbaAffx.201.1.S1_s_at	GO:0006952 GO:0009607	pathogenesis-related protein 10	AY560553.1	439.459	253.863	30.2135	47.0462	109.627	81.4081	59.6876	153.978	P	P	P	P	P	P	A	P		95.5175	19.9538	346.661	131.236	0.115901	7.10906e-71	3.62929		106.833	66.6736	38.6298	11.9025	0.290425	5.33558e-16	0.361591		95.5175	106.833	346.661	38.6298		3.62929	0.361591	1.85969	-1.46757
GbaAffx.207.1.S1_s_at	GO:0006952 GO:0009607	pathogenesis-related protein 10	AY560551.1	466.015	120.815	10.3813	7.33407	14.2782	12.6659	10.4416	83.7249	P	P	A	P	A	A	P	M		13.472	1.14011	293.415	244.093	0.246284	0	21.7796		47.0832	51.8192	8.85767	2.1547	0.4067	7.23575e-139	0.188128		13.472	47.0832	293.415	8.85767		21.7796	0.188128	4.4449	-2.41021
Ghi.10001.1.A1_at	GO:0004497 GO:0009978 GO:0020037 GO:0031408 GO:0006952 GO:0047987 GO:0006118 GO:0009507	allene oxide synthase	DT465861	73.0955	134.89	281.672	236.681	142.405	141.116	119.937	127.871	P	P	P	P	P	P	P	P		141.761	0.911622	103.993	43.6954	0.346154	0	0.733579		123.904	5.61018	259.176	31.8136	0.0273507	7.71191e-255	2.09175		141.761	123.904	103.993	259.176		0.733579	2.09175	-0.446975	1.06471
Ghi.10002.1.S1_at	GO:0007047 GO:0009835 GO:0005618 GO:0005982 GO:0005985 GO:0004650 GO:0048046 GO:0012505	polygalacturonase-1 non-catalytic subunit beta	DN758503	270.087	385.839	397.205	531.013	141.083	81.64	99.5619	97.5354	P	P	P	P	P	P	P	P		111.361	42.0322	327.963	81.8494	0.0796008	3.1514e-13	2.94504		98.5487	1.43297	464.109	94.6171	0.0319086	0	4.70944		111.361	98.5487	327.963	464.109		2.94504	4.70944	1.55829	2.23556
Ghi.10009.2.A1_s_at	GO:0007033 GO:0000325 GO:0005770 GO:0000903 GO:0006896 GO:0030140 GO:0016020 GO:0009959 GO:0006623 GO:0045324 GO:0010118 GO:0005484 GO:0009660	syntaxin related protein am3p	DT461203	25.6366	20.5773	13.9922	18.2968	24.1599	32.7358	41.4609	36.6422	A	P	A	A	A	A	P	A		28.4479	6.0641	23.1069	3.57747	0.395633	0.0347485	0.812255		39.0515	3.40733	16.1445	3.04382	0.0193165	0	0.413416		28.4479	39.0515	23.1069	16.1445		0.812255	0.413416	-0.299996	-1.27433
Ghi.10009.2.S1_s_at	GO:0007033 GO:0000325 GO:0005770 GO:0000903 GO:0006896 GO:0030140 GO:0016020 GO:0009959 GO:0006623 GO:0045324 GO:0010118 GO:0005484 GO:0009660	syntaxin related protein am3p	DT563791	764.297	811.013	402.241	647.861	1099.15	1024.26	1406.08	1194.06	P	P	P	P	P	P	P	P		1061.7	52.9492	787.655	33.0332	0.024963	8.68092e-32	0.741878		1300.07	149.919	525.051	173.68	0.0411343	2.65343e-13	0.403863		1061.7	1300.07	787.655	525.051		0.741878	0.403863	-0.430746	-1.30806
Ghi.10027.1.S1_s_at	GO:0005737	dna-directed rna polymerase third largest subunit	DT051097	932.155	1163.29	1314.08	1284.73	695.395	661.976	562.003	616.989	P	P	P	P	P	P	P	P		678.686	23.6308	1047.72	163.437	0.0872196	4.37019e-108	1.54375		589.496	38.8809	1299.4	20.7536	0.00192161	0	2.20426		678.686	589.496	1047.72	1299.4		1.54375	2.20426	0.62644	1.14029
Ghi.10031.1.S1_s_at	GO:0046982 GO:0008152 GO:0019781	protein	DR457987	1012.48	931.962	403.656	434.589	437.336	419.841	450.361	413.806	P	P	P	P	P	P	P	P		428.588	12.3705	972.22	56.9329	0.00569378	0	2.26842		432.084	25.8482	419.122	21.8732	0.642508	0.402014	0.970002		428.588	432.084	972.22	419.122		2.26842	0.970002	1.18169	-0.04394
Ghi.10033.2.S1_at	GO:0006528 GO:0006522 GO:0006516 GO:0006531 GO:0008233 GO:0004067	l-asparaginase	AJ513807	555.198	503.953	4647.15	4508.26	2567.7	3151.2	4334.25	4141.87	P	P	P	P	P	P	P	P		2859.45	412.597	529.576	36.2361	0.0154365	0	0.185202		4238.06	136.035	4577.7	98.2114	0.103432	1.00474e-06	1.08014		2859.45	4238.06	529.576	4577.7		0.185202	1.08014	-2.43283	0.111219
Ghi.10033.3.S1_s_at	GO:0008415 GO:0042967	beta-ketoacyl-coa synthase family protein	CO499381	878.645	719.645	1052.31	778.447	1340.48	1261.41	3107.6	2614.25	P	P	P	P	P	P	P	P		1300.94	55.9093	799.145	112.43	0.0299095	0	0.614281		2860.93	348.853	915.38	193.653	0.0203885	8.17293e-46	0.319959		1300.94	2860.93	799.145	915.38		0.614281	0.319959	-0.70303	-1.64404
Ghi.10039.1.A1_s_at	GO:0009536	heat shock protein 70 -interacting	DT463981	14.2443	10.5491	8.25702	9.14572	9.22731	13.305	21.9604	17.9405	P	A	P	P	P	A	P	M		11.2662	2.88338	12.3967	2.61285	0.720996	0.540623	1.10035		19.9505	2.84247	8.70137	0.628405	0.0318919	6.70483e-141	0.436149		11.2662	19.9505	12.3967	8.70137		1.10035	0.436149	0.13796	-1.19711
Ghi.10039.1.S1_s_at	GO:0009536 GO:0005488	heat shock protein 70 -interacting	DT527074	552.11	504.536	228.146	285.302	454.095	472.355	666.655	614.146	P	P	P	P	P	P	P	P		463.225	12.9114	528.323	33.6405	0.125088	1.00149e-12	1.14053		640.401	37.1296	256.724	40.4154	0.0100761	0	0.40088		463.225	640.401	528.323	256.724		1.14053	0.40088	0.189708	-1.31876
Ghi.1004.1.A1_at	GO:0043169 GO:0005975 GO:0004553	beta- -glucanase	DT051302	26.7744	34.5645	291.451	231.983	515.07	388.961	2202.57	1686.67	P	P	P	P	P	P	P	P		452.016	89.1728	30.6694	5.50837	0.02175	0	0.0678504		1944.62	364.794	261.717	42.0503	0.022988	0	0.134585		452.016	1944.62	30.6694	261.717		0.0678504	0.134585	-3.8815	-2.89341
Ghi.1004.1.S1_at	GO:0016023 GO:0043169 GO:0005975 GO:0005739 GO:0004553	beta- -glucanase	D88416.1	8.11208	6.54195	11.6348	10.2439	12.8916	12.8972	27.585	19.9521	P	A	P	P	P	P	P	P		12.8944	0.00395273	7.32701	1.11025	0.0193104	0	0.568232		23.7686	5.39729	10.9393	0.983479	0.0805418	6.93231e-76	0.460243		12.8944	23.7686	7.32701	10.9393		0.568232	0.460243	-0.815449	-1.11953
Ghi.10059.1.A1_s_at	GO:0004674	at1g27930 f13k9_4	DR462402	162.624	261.51	579.606	531.895	67.3648	77.0547	171.087	267.982	P	P	P	P	P	P	P	P		72.2097	6.85183	212.067	69.923	0.106416	3.17179e-183	2.93682		219.535	68.5149	555.751	33.7369	0.0248408	0	2.53149		72.2097	219.535	212.067	555.751		2.93682	2.53149	1.55425	1.33999
Ghi.10061.1.S1_s_at	GO:0003700 GO:0043565 GO:0005667 GO:0006355	protein	DT049928	83.5619	158.895	52.7965	53.9728	34.0093	24.9786	20.5337	63.9661	P	P	P	P	P	P	A	P		29.4939	6.38564	121.229	53.2687	0.136788	9.26433e-92	4.11029		42.2499	30.7113	53.3846	0.831727	0.65926	0	1.26354		29.4939	42.2499	121.229	53.3846		4.11029	1.26354	2.03924	0.337477
Ghi.10074.2.S1_at	GO:0050832 GO:0006470 GO:0008287 GO:0004722 GO:0009611	protein phosphatase	DT461698	27.798	73.6805	11.0176	15.0746	8.11665	5.66522	4.50963	6.59263	P	P	M	A	A	A	A	A		6.89094	1.73342	50.7392	32.4439	0.19653	3.31634e-280	7.36318		5.55113	1.4729	13.0461	2.86871	0.0814151	6.2919e-13	2.35017		6.89094	5.55113	50.7392	13.0461		7.36318	2.35017	2.88033	1.23277
Ghi.10089.1.S1_s_at	GO:0016023	protein	DT465308	886.324	982.379	234.202	596.259	2464.33	3374.21	1270.63	1731.73	P	P	P	P	P	P	P	P		2919.27	643.384	934.352	67.9211	0.0492283	0	0.320064		1501.18	326.049	415.23	256.014	0.0657573	1.98848e-09	0.276603		2919.27	1501.18	934.352	415.23		0.320064	0.276603	-1.64357	-1.85411
Ghi.10092.1.S1_at	GO:0005634 GO:0009987	cyclin b	DT053988	177.214	354.005	1226.65	458.556	450.633	421.68	278.541	314.199	P	P	P	P	P	P	P	P		436.157	20.4731	265.609	125.011	0.197219	0	0.608977		296.37	25.2137	842.601	543.121	0.291257	3.87588e-206	2.84307		436.157	296.37	265.609	842.601		0.608977	2.84307	-0.715541	1.50745
Ghi.10095.1.S1_x_at	GO:0005737 GO:0051258 GO:0005200 GO:0007018 GO:0003924 GO:0005874 GO:0005525	tubulin beta-2 beta-3 chain	DT465449	961.796	1095.64	4986.77	1994.89	1733.15	1523.99	974.569	924.545	P	P	P	P	P	P	P	P		1628.57	147.895	1028.72	94.6452	0.0402718	3.15722e-19	0.631672		949.557	35.3724	3490.83	2115.58	0.231503	0	3.67627		1628.57	949.557	1028.72	3490.83		0.631672	3.67627	-0.662753	1.87824
Ghi.10103.1.A1_s_at	GO:0004252	xylem serine proteinase 1	DT543201	1453.85	1574.05	1662.31	1188.77	1078.3	858.474	186.117	417.844	P	P	P	P	P	P	P	P		968.385	155.438	1513.95	84.9898	0.0488879	0	1.56338		301.981	163.856	1425.54	334.843	0.050878	3.09751e-22	4.72064		968.385	301.981	1513.95	1425.54		1.56338	4.72064	0.644665	2.23898
Ghi.10106.1.S1_s_at	GO:0009536 GO:0004222 GO:0005743 GO:0005741 GO:0005758 GO:0005759 GO:0006508 GO:0046872 GO:0016491	mitochondrial processing peptidase alpha	DN804720	389.579	361.479	177.069	132.943	323.372	363.544	350.053	304.649	P	P	P	P	P	P	P	P		343.458	28.4064	375.529	19.8702	0.320905	0.0224561	1.09338		327.351	32.1056	155.006	31.2016	0.0321226	5.64966e-15	0.473516		343.458	327.351	375.529	155.006		1.09338	0.473516	0.12879	-1.07851
Ghi.10109.2.S1_at	GO:0005634	trfl6 (trf-like 6) dna binding transcription factor	DT557589	190.431	203.34	251.812	149.895	104.112	87.0201	135.395	131.182	P	P	P	P	P	P	P	P		95.5659	12.0856	196.885	9.12782	0.0109884	0	2.0602		133.289	2.97928	200.854	72.066	0.316353	1.17704e-225	1.50691		95.5659	133.289	196.885	200.854		2.0602	1.50691	1.04279	0.591591
Ghi.1011.1.A1_s_at	GO:0051607 GO:0042742	nhl3	DT463974	203.806	308.954	36.5814	80.2446	16.1675	16.2846	15.9623	19.1018	P	P	P	P	A	P	A	P		16.2261	0.0828623	256.38	74.3511	0.044734	0	15.8005		17.532	2.21996	58.413	30.8745	0.202756	1.78287e-149	3.33179		16.2261	17.532	256.38	58.413		15.8005	3.33179	3.9819	1.7363
Ghi.10112.4.S1_s_at	GO:0005886	protein	DV849717	44.4534	42.3121	49.0697	76.3621	79.1453	100.789	51.7434	49.2291	P	P	P	P	P	P	P	P		89.9671	15.3044	43.3827	1.51414	0.0504093	0	0.482207		50.4862	1.77792	62.7159	19.2987	0.466338	2.34381e-22	1.24224		89.9671	50.4862	43.3827	62.7159		0.482207	1.24224	-1.05228	0.312941
Ghi.10117.1.S1_at	GO:0004190	protein	CO492036	237.449	186.101	87.2806	86.8751	50.4328	59.3638	134.98	152.821	P	P	P	P	P	P	P	P		54.8983	6.31513	211.775	36.3087	0.0265022	2.29567e-270	3.85758		143.901	12.615	87.0779	0.286749	0.0237803	0	0.605125		54.8983	143.901	211.775	87.0779		3.85758	0.605125	1.9477	-0.724694
Ghi.10117.2.A1_s_at	GO:0004190	protein	DT462947	1122.74	1096.33	419.425	539.696	252.076	294.431	642.817	663.42	P	P	P	P	P	P	P	P		273.254	29.9495	1109.54	18.6702	0.000889295	0	4.06046		653.119	14.5684	479.56	85.044	0.104551	0	0.734262		273.254	653.119	1109.54	479.56		4.06046	0.734262	2.02164	-0.445633
Ghi.10117.4.A1_at	GO:0004190	nucellin-like protein	DT463718	32.6297	32.9273	15.244	14.7693	15.5284	18.2971	29.6819	30.4312	P	P	P	P	P	P	P	P		16.9128	1.95781	32.7785	0.210396	0.00761373	0	1.93809		30.0565	0.529851	15.0066	0.335649	0.000867309	0	0.49928		16.9128	30.0565	32.7785	15.0066		1.93809	0.49928	0.954637	-1.00208
Ghi.10117.4.S1_at	GO:0008233	nucellin-like protein	DT462946	522.221	560.832	191.47	270.765	128.207	148.811	279.195	271.207	P	P	P	P	P	P	P	P		138.509	14.569	541.527	27.3021	0.00293506	0	3.90969		275.201	5.64854	231.117	56.07	0.383863	0	0.839814		138.509	275.201	541.527	231.117		3.90969	0.839814	1.96705	-0.251858
Ghi.10132.3.S1_x_at	GO:0016023 GO:0005488 GO:0008152 GO:0016491	b-keto acyl reductase	CO498723	2826.98	2276.67	3745.91	4796.65	5221.65	5005.73	5254.48	4494.31	P	P	P	P	P	P	P	P		5113.69	152.676	2551.83	389.123	0.0130512	0	0.499019		4874.4	537.519	4271.28	742.98	0.450507	0.112558	0.876269		5113.69	4874.4	2551.83	4271.28		0.499019	0.876269	-1.00283	-0.190555
Ghi.10134.3.S1_s_at	GO:0042967 GO:0016210 GO:0008415 GO:0009813	chalcone synthase	DT459739	85.091	86.9169	76.5181	80.9004	36.2417	39.1459	34.2171	31.2353	P	P	P	P	P	P	M	P		37.6938	2.05355	86.0039	1.2911	0.00125819	0	2.28165		32.7262	2.1085	78.7092	3.09878	0.00330551	0	2.40508		37.6938	32.7262	86.0039	78.7092		2.28165	2.40508	1.19008	1.26609
Ghi.10143.1.S1_at	GO:0006869	lipid binding protein	DT554276	48.677	79.6334	81.0598	101.037	237.254	226.062	120.183	114.026	A	P	P	P	P	P	P	P		231.658	7.91431	64.1552	21.8895	0.00951739	0	0.276939		117.104	4.3533	91.0482	14.1257	0.130209	0	0.777496		231.658	117.104	64.1552	91.0482		0.276939	0.777496	-1.85236	-0.363093
Ghi.10155.1.S1_at	GO:0016758 GO:0008152	tetrahydroxychalcone 2 -glucosyltransferase	CD486357	13.0161	13.6222	93.8065	114.542	25.27	31.7218	19.2863	15.7621	P	A	P	P	P	P	A	P		28.4959	4.56212	13.3192	0.428574	0.042682	0	0.467406		17.5242	2.49202	104.174	14.6625	0.0144127	0	5.9446		28.4959	17.5242	13.3192	104.174		0.467406	5.9446	-1.09725	2.57158
Ghi.10159.1.A1_s_at	GO:0003677	unknown [Glycine max]	DT049826	93.1702	124.055	176.663	171.479	79.1565	61.6282	22.071	30.3927	P	P	P	P	P	P	P	P		70.3923	12.3944	108.613	21.8391	0.164242	1.29474e-05	1.54296		26.2318	5.88438	174.071	3.66562	0.0010977	0	6.63586		70.3923	26.2318	108.613	174.071		1.54296	6.63586	0.625703	2.73028
Ghi.1016.4.S1_s_at	GO:0009407	glutathione s-transferase	DT468576	768.108	241.587	17.3868	63.0851	18.4769	17.7345	19.4367	104.246	P	P	P	P	P	P	P	P		18.1057	0.524924	504.848	372.306	0.205715	0	27.8834		61.8412	59.9691	40.2359	32.3136	0.69768	0.344372	0.650633		18.1057	61.8412	504.848	40.2359		27.8834	0.650633	4.80133	-0.620085
Ghi.10161.1.S1_at	GO:0006633 GO:0040007 GO:0016165 GO:0005506 GO:0006118 GO:0009507	protein	DT565463	84.5508	74.2059	98.7505	78.1672	210.409	185.524	269.897	245.507	P	P	P	P	P	P	P	P		197.967	17.5963	79.3784	7.315	0.0126662	0	0.400968		257.702	17.2463	88.4588	14.5546	0.00877305	0	0.34326		197.967	257.702	79.3784	88.4588		0.400968	0.34326	-1.31844	-1.54263
Ghi.10165.1.S1_at	GO:0005516 GO:0005739	iq-domain 26	DV849805	35.2555	61.1454	563.687	348.062	12.0946	7.88332	21.2397	24.739	P	P	P	P	A	A	P	P		9.98896	2.97782	48.2004	18.307	0.100378	1.36961e-73	4.82537		22.9894	2.47435	455.875	152.47	0.0568096	0	19.8298		9.98896	22.9894	48.2004	455.875		4.82537	19.8298	2.27064	4.3096
Ghi.10166.1.A1_x_at	GO:0003824	metal-dependent phosphohydrolase hd domain-containing protein	DT046943	219.512	190.666	192.9	182.871	101.457	76.609	77.9786	74.0461	P	P	P	P	P	P	P	P		89.0329	17.57	205.089	20.397	0.0258649	9.51254e-21	2.30352		76.0123	2.78073	187.885	7.09134	0.00230986	0	2.47178		89.0329	76.0123	205.089	187.885		2.30352	2.47178	1.20384	1.30555
Ghi.10173.1.S1_s_at	GO:0005737 GO:0016301 GO:0006099 GO:0004612 GO:0015976 GO:0005515 GO:0005524 GO:0006094	phosphoenolpyruvate carboxykinase	DT466176	874.729	1420.03	1289.15	954.729	299.653	145.685	96.4986	182.682	P	P	P	P	P	P	P	P		222.669	108.872	1147.38	385.584	0.0824272	3.08362e-33	5.15284		139.59	60.9406	1121.94	236.475	0.029536	4.927e-115	8.0374		222.669	139.59	1147.38	1121.94		5.15284	8.0374	2.36537	3.00673
Ghi.10183.1.S1_at	GO:0009536	kinesin-related protein	DT562914	170.913	156.126	205.14	178.499	388.229	379.255	507.596	455.508	P	P	P	P	P	P	P	P		383.742	6.34511	163.52	10.456	0.00153867	0	0.42612		481.552	36.8318	191.819	18.8384	0.0100407	0	0.398335		383.742	481.552	163.52	191.819		0.42612	0.398335	-1.23067	-1.32794
Ghi.10190.1.A1_at	GO:0016607 GO:0005515 GO:0000398	arginine serine-rich splicing	DT466795	221.6	244.029	247.335	251.178	128.104	132.062	104.934	92.0488	P	P	P	P	P	P	P	P		130.083	2.79895	232.815	15.8595	0.0120655	0	1.78974		98.4914	9.11131	249.257	2.71703	0.0019826	0	2.53074		130.083	98.4914	232.815	249.257		1.78974	2.53074	0.839752	1.33956
Ghi.10190.3.S1_at	GO:0016607 GO:0005515 GO:0003723 GO:0000398 GO:0000166	arginine serine-rich splicing factor	DT563311	216.421	254.23	212.07	233.54	135.031	123.822	99.5239	85.925	P	P	P	P	M	P	P	P		129.427	7.926	235.325	26.7348	0.0329635	1.25275e-79	1.81821		92.7245	9.61592	222.805	15.1817	0.00940847	0	2.40287		129.427	92.7245	235.325	222.805		1.81821	2.40287	0.862519	1.26476
Ghi.102.1.S1_x_at	GO:0016114 GO:0000287 GO:0047461	(+)-delta-cadinene synthase	U88318.1	316.22	177.937	135.923	380.577	1132.38	1105.18	193.096	212.401	P	P	P	P	P	P	P	P		1118.78	19.2276	247.079	97.781	0.00647126	0	0.220847		202.749	13.6507	258.25	172.997	0.69537	8.92648e-09	1.27375		1118.78	202.749	247.079	258.25		0.220847	1.27375	-2.17888	0.349079
Ghi.10212.1.S1_x_at	GO:0005528 GO:0006457 GO:0006950 GO:0003755 GO:0005516	peptidylprolyl isomerase	CA993490	73.1053	139.648	317.026	129.428	169.699	193.015	426.852	480.668	P	P	P	P	M	P	P	P		181.357	16.4871	106.377	47.0528	0.167288	1.26295e-10	0.58656		453.76	38.0538	223.227	132.652	0.141987	0	0.49195		181.357	453.76	106.377	223.227		0.58656	0.49195	-0.76965	-1.02342
Ghi.10228.1.S1_at	GO:0016787	gibberellin receptor	DT560413	99.615	71.9611	34.7321	32.9309	14.7675	21.2141	16.5705	34.148	P	P	P	P	A	P	P	P		17.9908	4.5585	85.7881	19.5543	0.0411652	3.2839e-98	4.76844		25.3593	12.4292	33.8315	1.27363	0.43877	0	1.33409		17.9908	25.3593	85.7881	33.8315		4.76844	1.33409	2.25352	0.415855
Ghi.1023.1.A1_s_at	GO:0005737	early response to dehydration 15-like protein	DR457656	37.1308	42.5634	88.4345	65.607	22.7306	21.4745	25.4366	37.2854	P	M	P	P	A	P	A	P		22.1026	0.888227	39.8471	3.84147	0.0238082	1.92758e-175	1.80283		31.361	8.37837	77.0207	16.1415	0.0709805	1.28817e-14	2.45594		22.1026	31.361	39.8471	77.0207		1.80283	2.45594	0.850261	1.29628
Ghi.10241.1.S1_at	GO:0005634 GO:0000786 GO:0006334 GO:0003677	histone 2	DR453107	1863.06	2208.79	3823.5	2739.77	1740.14	1526.73	1364.23	1641.45	P	P	P	P	P	P	P	P		1633.43	150.905	2035.93	244.467	0.186073	0.000161967	1.24641		1502.84	196.022	3281.64	766.316	0.086267	1.06807e-37	2.18363		1633.43	1502.84	2035.93	3281.64		1.24641	2.18363	0.317776	1.12673
Ghi.10251.1.S1_s_at	GO:0008483 GO:0009058	transaminase transferring nitrogenous groups	DT557811	143.467	173.077	290.271	284.279	108.966	100.327	119.979	106.073	P	P	P	P	P	P	P	P		104.647	6.10875	158.272	20.9376	0.0736861	2.18291e-35	1.51244		113.026	9.83316	287.275	4.23751	0.00188263	0	2.54168		104.647	113.026	158.272	287.275		1.51244	2.54168	0.596877	1.34578
Ghi.10251.4.A1_x_at	GO:0008483 GO:0009058 GO:0030170	aspartate aminotransferase	DR461837	221.061	283.317	533.379	493.923	164.803	182.239	195.497	185.082	P	P	P	P	P	P	P	P		173.521	12.3289	252.189	44.0214	0.135388	1.81728e-19	1.45336		190.289	7.36497	513.651	27.8997	0.00395791	0	2.69931		173.521	190.289	252.189	513.651		1.45336	2.69931	0.539394	1.43259
Ghi.10251.4.S1_s_at	GO:0008483 GO:0009058	aspartate aminotransferase	DT543102	21.369	22.1045	42.3092	40.6455	14.022	19.0028	16.2413	18.54	P	P	P	P	P	P	P	P		16.5124	3.52191	21.7368	0.520065	0.173627	0	1.31639		17.3907	1.62542	41.4773	1.17638	0.00345162	0	2.38503		16.5124	17.3907	21.7368	41.4773		1.31639	2.38503	0.396589	1.25401
Ghi.10263.1.S1_s_at	GO:0005509	calcium-binding ef hand family protein	DR454484	2367.29	2091.08	1292.59	1632.2	771.551	865.408	890.283	918.151	P	P	P	P	P	P	P	P		818.48	66.3669	2229.18	195.313	0.0105225	0	2.72357		904.217	19.7061	1462.39	240.137	0.0818859	0	1.6173		818.48	904.217	2229.18	1462.39		2.72357	1.6173	1.4455	0.693591
Ghi.10267.1.S1_s_at	GO:0006468 GO:0016023 GO:0009610 GO:0004674 GO:0005515 GO:0005886 GO:0007169 GO:0009069 GO:0009505 GO:0005524	atp binding	AI731705	70.4175	55.4834	34.9617	33.9126	93.9406	114.565	87.1349	76.1568	P	P	P	P	P	P	P	P		104.253	14.5839	62.9505	10.56	0.0833202	3.17877e-08	0.603824		81.6458	7.76271	34.4372	0.741831	0.0133697	0	0.421787		104.253	81.6458	62.9505	34.4372		0.603824	0.421787	-0.727799	-1.24541
Ghi.10272.1.A1_at	GO:0004194 GO:0006508 GO:0044464	aspartyl protease family protein	DT049998	129.951	189.978	198.599	162.289	74.1894	60.4325	28.3299	22.3572	P	P	P	P	P	P	P	P		67.311	9.72758	159.965	42.4458	0.0949723	2.34524e-41	2.3765		25.3436	4.22337	180.444	25.6749	0.0137817	0	7.11992		67.311	25.3436	159.965	180.444		2.3765	7.11992	1.24884	2.83186
Ghi.10275.1.S1_s_at	GO:0005737 GO:0004356 GO:0009399 GO:0009252 GO:0006542	glutamine synthetase	DT553960	504.189	766.726	1841.36	1145.98	175.84	68.9511	128.094	286.432	P	P	P	P	P	P	P	P		122.395	75.5819	635.458	185.642	0.068557	8.00098e-22	5.19184		207.263	111.962	1493.67	491.713	0.0689838	2.2745e-59	7.20663		122.395	207.263	635.458	1493.67		5.19184	7.20663	2.37625	2.84933
Ghi.10286.1.S1_s_at	GO:0004674 GO:0009069 GO:0006468 GO:0005524	serine threonine-protein kinase mak (male germ cell-associated kinase)-like protein	AI726276	430.895	457.326	362.075	352.004	576.967	619.225	821.033	711.759	P	P	P	P	P	P	P	P		598.096	29.8811	444.111	18.6895	0.0252074	2.24397e-31	0.742541		766.396	77.2686	357.04	7.12113	0.0174957	0	0.465869		598.096	766.396	444.111	357.04		0.742541	0.465869	-0.429458	-1.102
Ghi.10287.1.S1_s_at	GO:0004641 GO:0006189 GO:0006144 GO:0005739 GO:0009507	phosphoribosylformylglycinamidine cyclo-ligase precursor	DN758310	482.907	563.645	636.128	576.657	326.312	351.126	255.565	232.635	P	P	P	P	P	P	P	P		338.719	17.546	523.276	57.0904	0.04858	4.76454e-50	1.54487		244.1	16.2145	606.392	42.0521	0.00764923	0	2.4842		338.719	244.1	523.276	606.392		1.54487	2.4842	0.627483	1.31278
Ghi.10296.2.S1_s_at	GO:0046872	metal ion binding	DT565894	514.813	1389.48	377.872	603.711	404.254	284.981	111.499	322.272	P	P	P	P	P	P	M	P		344.617	84.3383	952.144	618.48	0.302531	2.26162e-24	2.7629		216.886	149.039	490.792	159.692	0.218173	0.00934796	2.2629		344.617	216.886	952.144	490.792		2.7629	2.2629	1.46618	1.17818
Ghi.10296.3.S1_x_at	GO:0046872	---NA---	DT468127	46.8766	87.0037	42.6986	54.6006	48.3445	34.5747	20.6672	25.8698	P	P	P	P	P	P	A	P		41.4596	9.73675	66.9402	28.3741	0.352616	0.000214827	1.61459		23.2685	3.67883	48.6496	8.41596	0.0596771	1.73054e-22	2.09079		41.4596	23.2685	66.9402	48.6496		1.61459	2.09079	0.691166	1.06405
Ghi.10299.1.S1_s_at	GO:0005575	fh protein interacting protein fip1	DR459024	499.598	470.24	411.835	434.146	716.863	765.552	951.122	907.122	P	P	P	P	P	P	P	P		741.208	34.4279	484.919	20.7592	0.0120806	0	0.654228		929.122	31.1128	422.99	15.7756	0.00236671	0	0.455258		741.208	929.122	484.919	422.99		0.654228	0.455258	-0.612134	-1.13524
Ghi.10310.1.A1_s_at	GO:0016023 GO:0006468 GO:0005524 GO:0009507	protein	DT466753	154.729	160.613	171.639	219.602	350.479	386.46	344.518	334.788	P	P	P	P	P	P	P	P		368.469	25.4427	157.671	4.16102	0.00739581	0	0.427908		339.653	6.88006	195.621	33.9149	0.0276709	0	0.575943		368.469	339.653	157.671	195.621		0.427908	0.575943	-1.22463	-0.796003
Ghi.10310.2.S1_s_at	GO:0003674	protein	DT565060	104.484	110.761	123.868	141.025	282.63	305.731	251.987	237.042	P	P	P	P	P	P	P	P		294.181	16.335	107.622	4.4382	0.00409108	0	0.365838		244.515	10.5675	132.447	12.1316	0.0101485	0	0.541672		294.181	244.515	107.622	132.447		0.365838	0.541672	-1.45072	-0.88451
Ghi.10311.1.S1_s_at	GO:0010363 GO:0009863 GO:0006612 GO:0009867 GO:0051245 GO:0050832 GO:0005886 GO:0005484 GO:0005622 GO:0043069 GO:0031201 GO:0016192	syp121 (syntaxin of plants 121) snap receptor protein anchor	AI729154	184.183	161.052	130.979	198.978	709.914	676.878	880.289	701.997	P	P	P	P	P	P	P	P		693.396	23.3605	172.618	16.3558	0.00149589	0	0.248945		791.143	126.071	164.978	48.0826	0.0224385	9.62162e-76	0.208531		693.396	791.143	172.618	164.978		0.248945	0.208531	-2.0061	-2.26166
Ghi.10319.1.S1_s_at	GO:0048046 GO:0004869	protein z	DT463418	1575.24	1471.21	768.516	796.28	651.878	675.638	725.07	723.267	P	P	P	P	P	P	P	P		663.758	16.8006	1523.22	73.5611	0.00383169	0	2.29485		724.168	1.27478	782.398	19.6321	0.0526109	0	1.08041		663.758	724.168	1523.22	782.398		2.29485	1.08041	1.1984	0.111578
Ghi.10327.1.S1_s_at	GO:0009555	jaz1 (jasmonate-zim-domain protein 1) protein binding	DT463653	13.1982	22.0038	9.40762	11.6345	6.77474	9.45987	7.56553	9.73994	P	P	P	P	P	A	P	A		8.11731	1.89868	17.601	6.22649	0.175533	1.62806e-12	2.16833		8.65273	1.53754	10.5211	1.57464	0.352824	0.085804	1.21592		8.11731	8.65273	17.601	10.5211		2.16833	1.21592	1.11658	0.282053
Ghi.10329.1.S1_at	GO:0005515	gras family transcription factor	DT466921	77.5326	211.24	47.9363	53.9956	63.0123	67.3537	66.1014	70.4634	P	P	P	P	P	P	P	P		65.183	3.06983	144.386	94.5455	0.358028	1.84327e-291	2.21509		68.2824	3.08441	50.9659	4.28454	0.0434657	1.9984e-15	0.746399		65.183	68.2824	144.386	50.9659		2.21509	0.746399	1.14737	-0.42198
Ghi.10332.1.A1_x_at	GO:0003700	wrky transcription	DT465694	66.8953	98.4312	53.6708	51.625	39.1106	34.9287	28.0928	67.009	P	P	P	P	P	P	P	P		37.0196	2.95703	82.6632	22.2993	0.103015	1.24826e-105	2.23296		47.5509	27.5179	52.6479	1.44662	0.818118	6.32239e-07	1.10719		37.0196	47.5509	82.6632	52.6479		2.23296	1.10719	1.15895	0.146902
Ghi.10341.1.S1_s_at	GO:0005488	gata domain class transcription factor	DT564850	36.6519	59.0673	51.5639	60.8031	15.4112	11.1814	13.8936	12.1671	P	P	P	P	P	P	P	P		13.2963	2.99092	47.8596	15.8501	0.0938192	4.95061e-60	3.59948		13.0303	1.22082	56.1835	6.53308	0.0116532	0	4.31174		13.2963	13.0303	47.8596	56.1835		3.59948	4.31174	1.84779	2.10827
Ghi.10341.2.A1_x_at	GO:0043565 GO:0005730 GO:0003700 GO:0005739 GO:0006355 GO:0008270 GO:0005667	gata domain class transcription factor	DT468553	60.3796	97.9713	124.364	126.055	22.6535	16.8648	21.5277	32.6699	P	P	P	P	P	P	P	P		19.7592	4.0932	79.1755	26.5813	0.0889833	1.20929e-93	4.00702		27.0988	7.87868	125.21	1.19552	0.00328237	0	4.62049		19.7592	27.0988	79.1755	125.21		4.00702	4.62049	2.00253	2.20804
Ghi.10344.1.S1_s_at	GO:0005516	calmodulin-binding protein	DT467135	161.713	239.603	136.514	197.057	84.1045	98.0027	40.4112	49.6903	P	P	P	P	P	P	P	P		91.0536	9.82746	200.658	55.0765	0.109324	4.81541e-56	2.20373		45.0508	6.56128	166.785	42.8108	0.0578518	9.75117e-152	3.70217		91.0536	45.0508	200.658	166.785		2.20373	3.70217	1.13995	1.88837
Ghi.10345.1.S1_at	GO:0005737	protein	DT047250	597.539	604.276	618.74	481.978	232.479	174.143	113.339	108.912	P	P	P	P	P	P	P	P		203.311	41.2493	600.908	4.76363	0.00540925	0	2.95561		111.126	3.13008	550.359	96.7048	0.0234135	0	4.95258		203.311	111.126	600.908	550.359		2.95561	4.95258	1.56346	2.30818
Ghi.10354.1.S1_s_at	GO:0005975 GO:0012505	polygalacturonase	AI730528	352.852	238.905	218.307	289.229	721.95	805.645	735.145	648.703	P	P	P	P	P	P	P	P		763.797	59.1818	295.879	80.573	0.0220711	0	0.387379		691.924	61.1237	253.768	50.1495	0.0158933	0	0.366756		763.797	691.924	295.879	253.768		0.387379	0.366756	-1.36818	-1.44711
Ghi.10359.1.S1_at	GO:0006950 GO:0005740 GO:0046537 GO:0006096 GO:0030145	#NAME?	DT549998	548.95	490.916	190.312	152.421	158.695	154.895	187.068	185.254	P	P	P	P	A	P	A	P		156.795	2.68691	519.933	41.0359	0.00635127	0	3.316		186.161	1.28325	171.367	26.7926	0.517042	0	0.920529		156.795	186.161	519.933	171.367		3.316	0.920529	1.72944	-0.119464
Ghi.10359.2.S1_at	GO:0005737	#NAME?	CO491972	5651.13	4865.48	2477.65	2132.73	1483.31	1454.26	1657.51	1670.18	P	P	P	P	P	P	P	P		1468.79	20.5412	5258.3	555.538	0.0105897	0	3.58003		1663.85	8.96259	2305.19	243.889	0.0653826	0	1.38546		1468.79	1663.85	5258.3	2305.19		3.58003	1.38546	1.83997	0.470364
Ghi.10360.1.S1_a_at	GO:0005634 GO:0045449 GO:0003677	protein	AF336283.1	293.646	343.415	51.0049	136.979	119.549	122.81	25.4781	39.4346	P	P	P	P	P	P	P	P		121.18	2.30543	318.53	35.1922	0.0155953	0	2.62858		32.4564	9.86871	93.9918	60.7926	0.293198	1.16384e-18	2.89594		121.18	32.4564	318.53	93.9918		2.62858	2.89594	1.39428	1.53403
Ghi.10366.2.S1_at	GO:0005575	conserved hypothetical protein [Ricinus communis]	AW561926	35.6983	111.567	22.9634	26.0616	31.7585	20.8709	38.6283	39.7771	P	P	M	P	P	P	A	P		26.3147	7.69871	73.6324	53.6469	0.342316	3.562e-18	2.79815		39.2027	0.812329	24.5125	2.19075	0.0124138	0	0.625276		26.3147	39.2027	73.6324	24.5125		2.79815	0.625276	1.48447	-0.677435
Ghi.1037.2.S1_x_at	GO:0046872	af118230_1metallothionein-like protein	CA993067	58.4022	64.0715	107.082	73.4969	29.8844	17.5758	30.201	64.242	P	P	P	P	P	A	P	P		23.7301	8.70354	61.2369	4.00879	0.0311206	0	2.58056		47.2215	24.0706	90.2896	23.7485	0.213458	0.0103269	1.91204		23.7301	47.2215	61.2369	90.2896		2.58056	1.91204	1.36768	0.935116
Ghi.10373.2.A1_s_at	GO:0016301	serine-threonine protein plant-	DT468444	44.812	45.723	57.6065	69.5386	51.898	53.1331	18.5849	31.7188	P	P	P	P	P	P	P	P		52.5155	0.87335	45.2675	0.644167	0.0110239	0	0.861983		25.1519	9.28709	63.5726	8.43722	0.049408	1.19582e-10	2.52755		52.5155	25.1519	45.2675	63.5726		0.861983	2.52755	-0.214268	1.33774
Ghi.10374.1.S1_at	GO:0009706	protein	AW186750	21.6703	22.9947	27.2466	29.041	59.7112	50.7743	46.9696	42.7344	P	P	P	M	P	M	A	P		55.2427	6.31936	22.3325	0.936501	0.0183241	0	0.404261		44.852	2.99472	28.1438	1.2688	0.0184243	2.43267e-77	0.627482		55.2427	44.852	22.3325	28.1438		0.404261	0.627482	-1.30664	-0.672353
Ghi.10376.1.S1_at	GO:0006468 GO:0005524 GO:0004672	protein	DN803578	398.054	363.843	205.729	196.821	427.537	496.395	451.916	440.134	P	P	P	P	P	P	P	P		461.966	48.6903	380.948	24.1909	0.169641	2.17603e-06	0.824624		446.025	8.3307	201.275	6.29879	0.000909194	0	0.451263		461.966	446.025	380.948	201.275		0.824624	0.451263	-0.278192	-1.14796
Ghi.10383.1.S1_s_at	GO:0008270	---NA---	DT455955	719.562	507.145	1317.65	1261.48	1235.82	1245.51	1468.44	1342.84	P	P	P	P	P	P	P	P		1240.66	6.84996	613.354	150.201	0.0275436	0	0.494376		1405.64	88.8077	1289.56	39.7116	0.233576	3.56984e-05	0.917422		1240.66	1405.64	613.354	1289.56		0.494376	0.917422	-1.01632	-0.124343
Ghi.10388.1.S1_at	GO:0006468 GO:0004674 GO:0007165 GO:0005515 GO:0009069 GO:0005524	protein kinase	DT558776	192.182	209.15	251.049	155.562	36.0954	13.4033	19.9008	159.612	P	P	P	P	P	P	P	P		24.7493	16.0457	200.666	11.9983	0.00642334	0	8.10793		89.7563	98.7906	203.305	67.5193	0.311657	0.0173917	2.26508		24.7493	89.7563	200.666	203.305		8.10793	2.26508	3.01933	1.17956
Ghi.10388.2.S1_at	GO:0004674	protein kinase	DT469076	106.729	155.303	228.568	181.694	20.9767	15.2905	27.146	149.839	P	P	P	P	P	P	P	P		18.1336	4.0208	131.016	34.347	0.0438613	0	7.22502		88.4927	86.7573	205.131	33.1453	0.217703	6.47071e-07	2.31805		18.1336	88.4927	131.016	205.131		7.22502	2.31805	2.853	1.21291
Ghi.1039.1.S1_s_at	GO:0050832 GO:0020037 GO:0004601 GO:0006804 GO:0005509 GO:0006979 GO:0006118	cationic peroxidase	L08199.1	3563.8	5530.42	8169.52	8775.23	1279.47	488.822	472.897	849.367	P	P	P	P	P	P	P	P		884.146	559.073	4547.11	1390.61	0.0744798	1.93773e-20	5.14294		661.132	266.204	8472.37	428.301	0.00207746	0	12.8149		884.146	661.132	4547.11	8472.37		5.14294	12.8149	2.36259	3.67976
Ghi.10392.1.S1_at	GO:0012505	carboxyl-terminal proteinase	AI729570	277.933	236.415	177.647	245.384	795.062	746.324	540.508	491.79	P	P	P	P	P	P	P	P		770.693	34.4632	257.174	29.3577	0.00386368	0	0.333691		516.149	34.4487	211.516	47.897	0.0182426	0	0.409796		770.693	516.149	257.174	211.516		0.333691	0.409796	-1.58341	-1.28702
Ghi.10399.1.S1_s_at	GO:0005575	protein	DV848701	64.8427	87.8869	126.565	96.9935	42.6591	44.2147	55.7779	53.0619	P	P	P	P	P	P	P	P		43.4369	1.09999	76.3648	16.2948	0.104139	0	1.75806		54.4199	1.92048	111.779	20.91	0.0609454	0	2.05401		43.4369	54.4199	76.3648	111.779		1.75806	2.05401	0.813988	1.03844
Ghi.104.1.A1_s_at	GO:0008168	protein	DT052500	1490.24	1438.5	1607.43	1388.49	364.769	346.932	260.936	309.374	P	P	P	P	P	P	P	P		355.851	12.6128	1464.37	36.5906	0.000608953	0	4.11513		285.155	34.2505	1497.96	154.81	0.0084375	0	5.25315		355.851	285.155	1464.37	1497.96		4.11513	5.25315	2.04094	2.39318
Ghi.10402.1.S1_at	GO:0006355 GO:0005634 GO:0005739 GO:0003677	asymmetric leaves1 and rough	DV848879	14.8314	18.3802	22.8966	22.738	7.35166	9.63012	8.96387	10.8943	P	P	P	P	A	P	A	A		8.49089	1.61111	16.6058	2.50934	0.0613688	1.06242e-12	1.95572		9.9291	1.36504	22.8173	0.112119	0.00559934	0	2.29802		8.49089	9.9291	16.6058	22.8173		1.95572	2.29802	0.9677	1.20039
Ghi.10403.1.S1_s_at	GO:0005575	calcium-binding ef hand family protein	DR462714	245.979	274.289	278.519	257.229	172.904	144.814	110.02	126.878	P	P	P	P	P	P	P	P		158.859	19.8624	260.134	20.0188	0.0366503	5.5607e-13	1.63752		118.449	11.9204	267.874	15.0546	0.00815643	0	2.26151		158.859	118.449	260.134	267.874		1.63752	2.26151	0.711511	1.17729
Ghi.10406.1.S1_s_at	GO:0003674	predicted protein [Populus trichocarpa]	DR460119	5728.23	5950.38	299.324	1345.64	1064.54	756.315	482.931	700.554	P	P	P	P	P	P	P	P		910.428	217.949	5839.31	157.088	0.00148222	0	6.41381		591.743	153.882	822.484	739.86	0.707972	0.0339578	1.38994		910.428	591.743	5839.31	822.484		6.41381	1.38994	2.68118	0.475019
Ghi.10414.1.S1_s_at	GO:0003674	conserved hypothetical protein [Ricinus communis]	DV848754	423.603	746.728	1286.81	1603.3	194.087	189.625	121.552	80.0118	P	P	P	P	P	P	P	P		191.856	3.15511	585.166	228.484	0.135337	0	3.05003		100.782	29.3733	1445.06	223.791	0.0138049	0	14.3385		191.856	100.782	585.166	1445.06		3.05003	14.3385	1.60882	3.84182
Ghi.10425.3.A1_s_at	GO:0051607 GO:0042742	nhl3	DN827840	14.1875	13.8568	5.53522	7.19856	7.59292	6.2106	8.84222	6.04121	P	P	A	A	P	A	P	A		6.90176	0.977445	14.0222	0.233832	0.00981478	0	2.03168		7.44171	1.98062	6.36689	1.17616	0.577164	0.196459	0.855568		6.90176	7.44171	14.0222	6.36689		2.03168	0.855568	1.02268	-0.225046
Ghi.10425.3.S1_s_at	GO:0051607 GO:0042742	nhl3	DN827840	1471.16	1107.97	69.6941	167.261	13.5866	9.71945	13.3932	18.9987	P	P	P	P	P	A	P	P		11.653	2.73451	1289.56	256.811	0.0196032	0	110.663		16.1959	3.96363	118.478	68.9905	0.171392	1.4719e-291	7.31527		11.653	16.1959	1289.56	118.478		110.663	7.31527	6.79003	2.87091
Ghi.1043.4.S1_at	GO:0020037 GO:0016023 GO:0006804 GO:0042744 GO:0005509 GO:0005576 GO:0004601 GO:0006118 GO:0012505	cationic peroxidase	DT463348	37.2514	19.9405	140.325	139.392	17.1807	14.7367	15.0999	39.465	P	P	P	P	A	A	A	P		15.9587	1.72817	28.5959	12.2406	0.285153	4.63772e-25	1.79187		27.2824	17.2287	139.859	0.659584	0.0115255	0	5.12633		15.9587	27.2824	28.5959	139.859		1.79187	5.12633	0.841467	2.35793
Ghi.10430.5.S1_at	GO:0017119 GO:0016023 GO:0005802 GO:0006623 GO:0007165 GO:0005887 GO:0004872 GO:0008233 GO:0005509	vacuolar sorting receptor-like protein	DN762180	294.229	293.602	66.4213	90.6181	78.1479	77.1453	188.837	422.062	P	P	P	P	P	P	P	P		77.6466	0.708985	293.915	0.443302	7.47421e-06	0	3.78529		305.449	164.915	78.5197	17.1097	0.192553	1.69722e-78	0.257063		77.6466	305.449	293.915	78.5197		3.78529	0.257063	1.92041	-1.95981
Ghi.10436.1.S1_s_at	GO:0006090 GO:0004473 GO:0051287 GO:0006099 GO:0015976 GO:0046872 GO:0006108 GO:0009507	protein	DN757648	104.714	110.979	105.758	70.4978	42.9638	46.7782	46.1333	49.6356	P	P	P	P	P	P	P	P		44.871	2.69724	107.846	4.42997	0.00337425	0	2.40347		47.8845	2.47653	88.128	24.9328	0.151087	7.69417e-117	1.84043		44.871	47.8845	107.846	88.128		2.40347	1.84043	1.26512	0.880042
Ghi.10439.1.S1_s_at	GO:0005575	ran binding protein	DN757800	48.7937	47.9657	43.2037	48.6683	2312.17	2408.64	2357.26	2415.23	P	P	P	P	P	P	P	P		2360.41	68.2158	48.3797	0.585484	0.000435014	0	0.0204963		2386.25	40.9884	45.936	3.864	0.000154699	0	0.0192503		2360.41	2386.25	48.3797	45.936		0.0204963	0.0192503	-5.60849	-5.69897
Ghi.10443.1.S1_at	GO:0003700	ap2 erf domain-containing transcription factor	DT049130	27.7916	130.08	12.1063	16.2792	22.5214	17.9433	21.565	25.3325	A	P	A	A	A	A	A	A		20.2324	3.23719	78.9359	72.329	0.3702	4.85821e-145	3.90147		23.4487	2.66403	14.1928	2.9507	0.081162	8.96507e-07	0.605268		20.2324	23.4487	78.9359	14.1928		3.90147	0.605268	1.96402	-0.724355
Ghi.10446.1.S1_s_at	GO:0008270	protein	DN757548	312.708	328.243	596.923	403.6	209.303	188.062	176.569	215.797	P	P	P	P	P	P	P	P		198.682	15.0197	320.476	10.9847	0.0114708	0	1.61301		196.183	27.738	500.261	136.7	0.0910672	3.29389e-54	2.54997		198.682	196.183	320.476	500.261		1.61301	2.54997	0.689751	1.35048
Ghi.10450.1.S1_s_at	GO:0009863 GO:0009867 GO:0030508 GO:0005515 GO:0045454 GO:0015035 GO:0006118 GO:0009055	grx_i1 - glutaredoxin subgroup iii	DN757535	77.7294	267.145	39.914	51.9997	58.5571	51.5959	33.8755	55.8709	P	P	P	P	P	P	P	P		55.0765	4.9223	172.437	133.937	0.34122	3.13326e-249	3.13087		44.8732	15.5531	45.9569	8.5459	0.939048	0.857678	1.02415		55.0765	44.8732	172.437	45.9569		3.13087	1.02415	1.64656	0.0344268
Ghi.10461.1.S1_at	GO:0003682 GO:0005634 GO:0005085 GO:0000785 GO:0010224 GO:0043087 GO:0005829	uvb-resistance protein	DT467356	418.864	516.106	346.107	390.895	187.45	239.249	225.007	252.942	P	P	P	P	P	P	P	P		213.349	36.6272	467.485	68.7607	0.043917	9.95602e-23	2.19117		238.975	19.7533	368.501	31.6697	0.0391008	1.80504e-20	1.54201		213.349	238.975	467.485	368.501		2.19117	1.54201	1.1317	0.624812
Ghi.10463.1.S1_s_at	GO:0016567 GO:0004842 GO:0000151	receptor protein	DN758040	291.642	375.729	385.858	347.062	153.13	168.118	135.239	187.508	P	P	P	P	P	P	P	P		160.624	10.5978	333.685	59.4583	0.0558427	5.33846e-118	2.07743		161.374	36.9599	366.46	27.433	0.024272	0	2.27088		160.624	161.374	333.685	366.46		2.07743	2.27088	1.0548	1.18325
Ghi.10467.1.S1_x_at	GO:0016021 GO:0006810	---NA---	DN758504	218.334	192.418	222.855	116.136	295.191	320.22	422.561	402.205	P	P	P	P	P	P	P	P		307.706	17.6981	205.376	18.3258	0.0296219	2.22045e-16	0.667443		412.383	14.3935	169.496	75.4619	0.0465539	0	0.411015		307.706	412.383	205.376	169.496		0.667443	0.411015	-0.583284	-1.28274
Ghi.10468.1.S1_at	GO:0009507	ORF126 [Jatropha curcas]	DN758243	211.668	281.895	42.4424	76.6245	187.21	255.916	208.746	250.445	P	P	P	P	P	P	P	P		221.563	48.5824	246.782	49.6579	0.658776	0.462887	1.11382		229.595	29.4858	59.5334	24.1704	0.0242215	2.51328e-23	0.259297		221.563	229.595	246.782	59.5334		1.11382	0.259297	0.155517	-1.94732
Ghi.10471.1.A1_s_at	GO:0005575	protein	DN758327	11.6992	18.6333	29.1447	25.2982	10.3679	10.8995	10.1123	10.2643	P	P	P	P	A	P	P	P		10.6337	0.375901	15.1662	4.90315	0.322262	7.13428e-65	1.42625		10.1883	0.107415	27.2215	2.71989	0.0125296	0	2.67183		10.6337	10.1883	15.1662	27.2215		1.42625	2.67183	0.512222	1.41783
Ghi.10472.2.S1_s_at	GO:0005488	gata-4 5 6 transcription factor	AJ513465	252.172	270.165	191.524	162.902	69.4786	29.149	100.792	247.171	P	P	P	P	P	P	P	P		49.3138	28.5173	261.168	12.7223	0.0106889	0	5.29605		173.981	103.506	177.213	20.2389	0.969373	0.821348	1.01857		49.3138	173.981	261.168	177.213		5.29605	1.01857	2.40492	0.0265515
Ghi.10475.1.S1_at	GO:0006468 GO:0005524 GO:0004672	serine threonine-protein kinase	DN758153	62.8881	98.4341	88.7765	76.882	27.7058	15.8152	16.0272	14.3979	P	P	P	P	P	P	P	P		21.7605	8.4079	80.6611	25.1348	0.08807	3.87877e-23	3.70677		15.2125	1.15213	82.8293	8.41072	0.00778941	0	5.4448		21.7605	15.2125	80.6611	82.8293		3.70677	5.4448	1.89016	2.44488
Ghi.10476.2.S1_s_at	GO:0004091 GO:0009536 GO:0012505	pectin acetylesterase	DV850025	237.684	343.291	1138.31	880.386	115.181	28.7121	53.2911	79.6059	P	P	P	P	P	P	A	P		71.9463	61.1424	290.488	74.6754	0.0852336	4.30787e-07	4.03756		66.4485	18.6074	1009.35	182.381	0.0183819	0	15.1899		71.9463	66.4485	290.488	1009.35		4.03756	15.1899	2.01349	3.92504
Ghi.10481.2.S1_s_at	GO:0044238 GO:0009987 GO:0005515	ap2 erf domain-containing transcription factor	DT563717	91.8718	158.928	99.2681	150.101	79.1453	67.8509	44.0831	64.1599	P	P	P	P	P	P	P	P		73.4981	7.98635	125.4	47.4162	0.266427	3.90271e-20	1.70617		54.1215	14.1965	124.684	35.9439	0.122927	2.0764e-12	2.30379		73.4981	54.1215	125.4	124.684		1.70617	2.30379	0.770761	1.20401
Ghi.10481.3.S1_s_at	GO:0006350 GO:0003677	ap2 erf domain-containing transcription factor	DN758487	212.673	410.093	230.866	388.955	175.295	110.369	74.8953	139.289	P	P	P	P	P	P	P	P		142.832	45.9096	311.383	139.597	0.246249	2.07918e-07	2.18007		107.092	45.5334	309.911	111.786	0.140667	2.99012e-10	2.89387		142.832	107.092	311.383	309.911		2.18007	2.89387	1.12438	1.533
Ghi.10485.1.S1_s_at	GO:0005488	zinc finger	DV849736	94.2117	132.368	25.0435	36.4594	57.0659	74.3361	61.8766	258.808	P	P	P	P	P	P	P	P		65.701	12.2118	113.29	26.9809	0.150982	3.56525e-08	1.72433		160.343	139.252	30.7515	8.07226	0.319355	4.15037e-114	0.191786		65.701	160.343	113.29	30.7515		1.72433	0.191786	0.786034	-2.38243
Ghi.10487.3.A1_s_at	GO:0004527	3 exoribonuclease	DT046914	44.812	38.0523	76.0059	76.5435	27.8674	25.664	32.0267	31.562	P	P	P	P	P	P	P	P		26.7657	1.55806	41.4322	4.77983	0.0540314	2.01331e-40	1.54796		31.7944	0.328581	76.2747	0.380138	6.37975e-05	0	2.399		26.7657	31.7944	41.4322	76.2747		1.54796	2.399	0.630366	1.26243
Ghi.10489.1.S1_x_at	GO:0003824	---NA---	DT544528	4751.45	4602.31	3091.31	3710.94	2081.21	2277.11	680.487	900.951	P	P	P	P	P	P	P	P		2179.16	138.521	4676.88	105.457	0.00242034	0	2.14619		790.719	155.892	3401.12	438.145	0.0155013	0	4.30131		2179.16	790.719	4676.88	3401.12		2.14619	4.30131	1.10178	2.10478
Ghi.1049.1.S1_at	GO:0016020 GO:0009536	atp adp transporter	DN802307	240.332	325.599	422.024	282.491	194.007	181.93	178.171	137.293	P	P	P	P	P	P	P	P		187.968	8.54001	282.966	60.293	0.158118	9.22908e-56	1.50539		157.732	28.9048	352.257	98.6651	0.115889	1.77483e-21	2.23326		187.968	157.732	282.966	352.257		1.50539	2.23326	0.590136	1.15915
Ghi.10490.1.A1_at	GO:0003674	---NA---	DT561367	6.20645	7.43108	11.7915	13.6975	19.2421	19.554	16.1283	11.9809	P	P	M	P	M	P	A	P		19.3981	0.220569	6.81876	0.865946	0.00251362	0	0.351518		14.0546	2.93266	12.7445	1.34772	0.623879	0.169366	0.906782		19.3981	14.0546	6.81876	12.7445		0.351518	0.906782	-1.50833	-0.141172
Ghi.10493.1.S1_s_at	GO:0009733	xyloglucan endotransglucosylase hydrolase protein 22	DT466412	149.006	753.978	126.838	152.022	114.837	85.6008	12.4009	33.2571	P	P	P	P	P	P	A	P		100.219	20.6732	451.492	427.78	0.365829	1.3559e-127	4.50506		22.829	14.7475	139.43	17.8075	0.0190989	0	6.10759		100.219	22.829	451.492	139.43		4.50506	6.10759	2.17155	2.6106
Ghi.1053.1.A1_at	GO:0004842	ubiquitin-conjugating enzyme family protein	DT457804	97.717	92.0787	95.1261	76.0005	74.7143	79.8592	198.145	219.405	P	P	P	P	P	P	P	P		77.2868	3.63805	94.8978	3.98686	0.043893	7.60787e-12	1.22787		208.775	15.0329	85.5633	13.5238	0.0132007	0	0.409835		77.2868	208.775	94.8978	85.5633		1.22787	0.409835	0.296154	-1.28689
Ghi.10530.1.S1_at	GO:0016459 GO:0009536 GO:0003774 GO:0005739 GO:0005524	myosin	DN759338	171.513	160.996	376.345	346.137	373.914	322.016	864.652	673.757	P	P	P	P	P	P	P	P		347.965	36.6975	166.255	7.4364	0.0205774	1.13821e-261	0.477791		769.205	134.983	361.241	21.3599	0.0517883	1.10398e-160	0.469629		347.965	769.205	166.255	361.241		0.477791	0.469629	-1.06555	-1.09041
Ghi.10535.1.S1_x_at	GO:0009507 GO:0010236 GO:0051741 GO:0010189	mpbq msbq methyltransferase 2	DT051328	133.762	172.688	193.118	172.535	66.4979	55.4888	27.5903	54.2826	P	P	P	P	P	P	P	P		60.9934	7.78466	153.225	27.5246	0.0448792	5.17874e-63	2.51216		40.9365	18.8743	182.826	14.5547	0.0138166	0	4.4661		60.9934	40.9365	153.225	182.826		2.51216	4.4661	1.32893	2.15902
Ghi.10537.1.S1_at	GO:0005215 GO:0016021 GO:0006810 GO:0005886	plasma membrane intrinsic protein	DT544051	455.568	505.461	4241.53	2366.62	113.018	144.239	216.088	816.92	P	P	P	P	P	P	P	P		128.628	22.0766	480.515	35.2797	0.0069214	0	3.73568		516.504	424.852	3304.07	1325.76	0.105365	1.71024e-20	6.397		128.628	516.504	480.515	3304.07		3.73568	6.397	1.90137	2.6774
Ghi.10547.1.S1_at	GO:0005507	blue copper protein	DN758139	65.0287	54.0934	973.39	392.16	75.3946	49.7043	116.913	144.069	P	P	P	P	P	P	P	P		62.5494	18.1658	59.561	7.73236	0.85034	0.58468	0.952223		130.491	19.2021	682.775	410.992	0.198072	0	5.23234		62.5494	130.491	59.561	682.775		0.952223	5.23234	-0.070628	2.38746
Ghi.10547.3.S1_a_at	GO:0016023 GO:0005507 GO:0006118 GO:0009055	blue copper protein	DR458023	34.0511	27.905	572.85	244.792	30.0366	20.5013	60.4537	58.7755	P	A	P	P	P	P	P	P		25.2689	6.74247	30.978	4.34601	0.420156	0.0632061	1.22593		59.6146	1.18666	408.821	231.972	0.167038	0	6.85773		25.2689	59.6146	30.978	408.821		1.22593	6.85773	0.293881	2.77773
Ghi.10552.1.S1_at	GO:0005743	protein	DN759944	49.8658	69.6811	232.288	172.816	57.5158	45.6058	80.7964	68.0214	P	P	P	P	P	P	P	P		51.5608	8.4216	59.7734	14.0115	0.55109	0.167859	1.15928		74.4089	9.03332	202.552	42.0527	0.0519794	1.60879e-89	2.72215		51.5608	74.4089	59.7734	202.552		1.15928	2.72215	0.21323	1.44474
Ghi.10553.1.S1_s_at	GO:0005319	lipid binding	DN760229	853.251	1159.48	2009.36	2168.26	415.831	225.817	792.689	1036.68	P	P	P	P	P	P	P	P		320.824	134.36	1006.37	216.536	0.0626659	5.36589e-13	3.13681		914.686	172.53	2088.81	112.357	0.0150293	0	2.28363		320.824	914.686	1006.37	2088.81		3.13681	2.28363	1.6493	1.19133
Ghi.10554.1.S1_s_at	GO:0005856 GO:0005737 GO:0005515 GO:0005524 GO:0005198	actin- expressed	DN760043	568.798	632.237	1466.22	809.405	256.217	228.688	149.825	202.004	P	P	P	P	P	P	P	P		242.453	19.4654	600.518	44.8577	0.00919651	0	2.47685		175.914	36.896	1137.81	464.439	0.100012	1.43468e-297	6.468		242.453	175.914	600.518	1137.81		2.47685	6.468	1.3085	2.69332
Ghi.10557.1.S1_s_at	GO:0006529 GO:0006522 GO:0006541 GO:0009063 GO:0006531 GO:0004066	asparagine synthetase	DN758244	200.283	265.041	163.307	115.483	106.741	53.2026	46.9748	91.692	P	P	P	P	P	P	P	P		79.9719	37.8575	232.662	45.7908	0.0680658	1.17077e-08	2.9093		69.3334	31.6198	139.395	33.8167	0.165698	0.00172714	2.0105		79.9719	69.3334	232.662	139.395		2.9093	2.0105	1.54067	1.00755
Ghi.10559.1.A1_at	GO:0043190 GO:0042626 GO:0016021 GO:0006810 GO:0005739 GO:0005524	abc transporter family protein	DT462851	95.7418	161.151	95.2644	118.284	55.2145	31.8222	14.2781	24.2742	P	P	P	P	P	P	P	P		43.5183	16.5409	128.446	46.2513	0.134358	3.83748e-13	2.95155		19.2761	7.06834	106.774	16.277	0.0199526	1.28762e-68	5.53918		43.5183	19.2761	128.446	106.774		2.95155	5.53918	1.56147	2.46967
Ghi.10569.1.S1_s_at	GO:0009725 GO:0005634 GO:0006355	auxin response factor 9	DR463352	319.069	463.349	879.391	566.465	265.528	258.454	215.816	239.203	P	P	P	P	P	P	P	P		261.991	5.00166	391.209	102.022	0.2155	2.99923e-292	1.49322		227.509	16.5369	722.928	221.272	0.0873565	0	3.17757		261.991	227.509	391.209	722.928		1.49322	3.17757	0.578424	1.66793
Ghi.10579.1.S1_at	GO:0016757	galactinol synthase	CO492491	52.2286	64.2602	56.6453	38.3959	123.089	124.768	74.9736	71.4005	P	P	P	P	P	P	P	P		123.928	1.18665	58.2444	8.50764	0.00844324	0	0.469984		73.187	2.52658	47.5206	12.9042	0.109999	0	0.649303		123.928	73.187	58.2444	47.5206		0.469984	0.649303	-1.08932	-0.623035
Ghi.10580.1.S1_s_at	GO:0030755 GO:0006570 GO:0051555 GO:0009809 GO:0016206 GO:0009805 GO:0009811 GO:0047763 GO:0046983	caffeic acid o-methyltransferase	DT053433	1116.73	1043.81	1327.5	936.155	496.645	411.851	332.037	355.979	P	P	P	P	P	P	P	P		454.248	59.9587	1080.27	51.5599	0.00788408	0	2.37815		344.008	16.9291	1131.83	276.721	0.0567037	0	3.29012		454.248	344.008	1080.27	1131.83		2.37815	3.29012	1.24984	1.71814
Ghi.10593.3.A1_s_at	GO:0006163	guanylate kinase	DT464935	107.197	85.0429	118.895	136.061	202.468	193.272	222.998	231.875	P	P	M	M	P	P	P	P		197.87	6.50256	96.1201	15.6656	0.0136113	0	0.485775		227.436	6.27693	127.478	12.1382	0.00921568	0	0.560501		197.87	227.436	96.1201	127.478		0.485775	0.560501	-1.04164	-0.835211
Ghi.10595.1.S1_at	GO:0005886	protein	DN761009	236.895	577.772	73.6377	110.004	30.1825	40.352	17.3285	50.8844	P	P	P	P	A	P	A	P		35.2672	7.19098	407.334	241.036	0.160836	0	11.5499		34.1064	23.7276	91.8208	25.7147	0.144874	0.000581963	2.69218		35.2672	34.1064	407.334	91.8208		11.5499	2.69218	3.52981	1.42878
Ghi.10603.1.S1_s_at	GO:0006013 GO:0012505	glycosyl hydrolase family 38 protein	DN761691	258.562	214.665	102.479	89.2644	167.707	229.26	193.324	199.18	P	P	P	P	P	P	P	P		198.483	43.525	236.614	31.0397	0.419317	0.0823405	1.19211		196.252	4.14102	95.8715	9.34386	0.00514334	0	0.488513		198.483	196.252	236.614	95.8715		1.19211	0.488513	0.253514	-1.03353
Ghi.10607.2.S1_s_at	GO:0016301	kinase family protein	DT460212	134.485	105.609	268.498	263.51	65.4097	97.088	73.5668	64.5348	P	P	P	P	P	P	P	P		81.2489	22.4	120.047	20.4182	0.211958	0.00720397	1.47752		69.0508	6.3866	266.004	3.52728	0.000685419	0	3.8523		81.2489	69.0508	120.047	266.004		1.47752	3.8523	0.563181	1.94572
Ghi.10614.1.S1_s_at	GO:0042720 GO:0006177 GO:0006144 GO:0003938	inosine-5 -monophosphate dehydrogenase	DN762252	338.351	337.191	191.212	181.782	150.507	153.577	162.902	156.751	P	P	P	P	P	P	P	P		152.042	2.1709	337.771	0.820295	7.80544e-05	0	2.22157		159.827	4.34932	186.497	6.66817	0.0417794	4.25214e-18	1.16687		152.042	159.827	337.771	186.497		2.22157	1.16687	1.15158	0.222647
Ghi.10616.1.S1_at	GO:0042967 GO:0008080	silencing group b protein	DN762238	54.7126	75.9869	93.409	85.3953	44.5826	33.9283	31.0691	50.2691	P	P	P	P	P	P	P	P		39.2555	7.5337	65.3497	15.0432	0.159545	9.66465e-07	1.66473		40.6691	13.5764	89.4021	5.66653	0.0426704	0	2.19828		39.2555	40.6691	65.3497	89.4021		1.66473	2.19828	0.735288	1.13638
Ghi.10617.1.A1_s_at	GO:0009524 GO:0005819 GO:0005730 GO:0005739 GO:0003779 GO:0016043	formin-like protein	DN762190	15.7973	14.4247	18.4577	16.5089	22.9358	30.1947	35.7335	36.9796	P	A	P	A	P	A	P	P		26.5652	5.13283	15.111	0.9706	0.0901521	1.74397e-62	0.568825		36.3565	0.881189	17.4833	1.37806	0.00373465	0	0.480885		26.5652	36.3565	15.111	17.4833		0.568825	0.480885	-0.813943	-1.05624
Ghi.10617.1.S1_at	GO:0003779	formin-like protein	DT049325	269.902	202.966	315.437	325.062	489.311	556.973	767.276	661.764	P	P	P	P	P	P	P	P		523.142	47.8441	236.434	47.3305	0.026461	0	0.45195		714.52	74.6081	320.249	6.80603	0.0175785	0	0.448202		523.142	714.52	236.434	320.249		0.45195	0.448202	-1.14577	-1.15778
Ghi.10620.1.S1_at	GO:0005634	myb-related protein	DT465545	80.5347	133.437	45.8081	104.312	22.3375	20.4756	15.8154	29.9778	P	P	P	P	P	P	P	P		21.4066	1.31651	106.986	37.4072	0.0838014	0	4.9978		22.8966	10.0143	75.06	41.3684	0.2252	1.75275e-13	3.27822		21.4066	22.8966	106.986	75.06		4.9978	3.27822	2.32129	1.71291
Ghi.10625.1.S1_at	GO:0003729 GO:0006397	pentatricopeptide repeat-containing	DN762347	23.0926	20.206	31.5793	23.7292	9.55286	8.53657	13.953	16.696	P	A	P	P	P	A	A	P		9.04472	0.718621	21.6493	2.04115	0.014419	0	2.39359		15.3245	1.93961	27.6543	5.55086	0.0973862	2.51281e-19	1.80457		9.04472	15.3245	21.6493	27.6543		2.39359	1.80457	1.25917	0.851659
Ghi.10631.1.S1_s_at	GO:0003674	transposon unclassified	DT456054	547.812	550.428	615.788	564.396	280.509	255.208	304.431	286.201	P	P	P	P	P	P	P	P		267.859	17.8903	549.12	1.84961	0.00203832	0	2.05004		295.316	12.8907	590.092	36.3395	0.00844669	0	1.99817		267.859	295.316	549.12	590.092		2.05004	1.99817	1.03565	0.998683
Ghi.10635.1.S1_x_at	GO:0016168 GO:0009522 GO:0009523 GO:0016021 GO:0000287 GO:0018298 GO:0009765 GO:0009507	light-harvesting complex ii protein lhcb1	DN760160	187.229	140.349	42.3781	29.5458	94.079	47.5903	33.2401	78.2694	P	P	P	P	P	P	A	P		70.8347	32.8724	163.789	33.1488	0.106372	6.36091e-05	2.31227		55.7548	31.8405	35.962	9.07374	0.486879	0.00203659	0.645002		70.8347	55.7548	163.789	35.962		2.31227	0.645002	1.20931	-0.632625
Ghi.10637.1.S1_at	GO:0004365 GO:0047100 GO:0051287 GO:0009744 GO:0009416 GO:0005515 GO:0009570 GO:0006096 GO:0019253 GO:0006094	at3g26650 mlj15_5	DV849063	50.3247	51.0842	14.3091	12.2171	19.8218	16.7964	13.6385	19.1485	P	P	P	P	P	P	P	P		18.3091	2.13933	50.7045	0.537031	0.0023099	0	2.76936		16.3935	3.89613	13.2631	1.47924	0.399416	0.00277329	0.809048		18.3091	16.3935	50.7045	13.2631		2.76936	0.809048	1.46955	-0.305704
Ghi.10639.1.S1_s_at	GO:0006950 GO:0009415	---NA---	DT051576	1503.15	1991.71	9361.1	6666.98	1307.19	1333.09	2148.81	3074.91	P	P	P	P	P	P	P	P		1320.14	18.3145	1747.43	345.465	0.2228	9.748e-239	1.32367		2611.86	654.852	8014.04	1905.03	0.0630239	1.89041e-31	3.06832		1320.14	2611.86	1747.43	8014.04		1.32367	3.06832	0.404542	1.61745
Ghi.10640.1.S1_s_at	GO:0009617 GO:0006457 GO:0042542 GO:0009615 GO:0005829 GO:0016020 GO:0005515 GO:0009644 GO:0005524 GO:0009507	heat shock	DN780720	35.4939	50.29	136.862	48.1104	510.395	523.681	1428.5	1292.46	P	P	P	P	P	P	P	P		517.038	9.39457	42.892	10.4624	0.000439451	0	0.082957		1360.48	96.1928	92.486	62.7566	0.00407723	0	0.0679804		517.038	1360.48	42.892	92.486		0.082957	0.0679804	-3.59149	-3.87874
Ghi.10654.1.S1_s_at	GO:0005634 GO:0003677 GO:0005739 GO:0006950 GO:0000786 GO:0006334	histone h1	DT462506	24.4031	32.3163	45.8016	29.2925	20.4167	19.1485	13.6034	19.0216	A	A	P	P	A	A	A	A		19.7826	0.896749	28.3597	5.59547	0.165657	1.18547e-41	1.43357		16.3125	3.83123	37.5471	11.6737	0.134443	4.58157e-15	2.30174		19.7826	16.3125	28.3597	37.5471		1.43357	2.30174	0.519613	1.20272
Ghi.10656.1.S1_s_at	GO:0009507 GO:0015979 GO:0005515 GO:0009538	psi reaction center subunit ii	DR463281	88.5998	88.6453	109.621	93.2881	445.233	396.702	254.884	238.728	P	P	P	P	P	P	P	P		420.967	34.3162	88.6225	0.0321316	0.00528854	0	0.210521		246.806	11.4239	101.454	11.5489	0.0061872	0	0.411069		420.967	246.806	88.6225	101.454		0.210521	0.411069	-2.24796	-1.28255
Ghi.10670.1.S1_x_at	GO:0010150 GO:0010310 GO:0009816 GO:0009862 GO:0005515 GO:0002213 GO:0001666	phytoalexin deficient 4	DN779635	129.242	79.6061	108.428	127.195	64.1453	65.5348	58.6453	58.0856	P	P	P	P	P	P	P	P		64.84	0.982516	104.424	35.098	0.251895	0	1.61049		58.3654	0.39577	117.811	13.2703	0.024043	0	2.01851		64.84	58.3654	104.424	117.811		1.61049	2.01851	0.687499	1.01329
Ghi.10673.1.S1_at	GO:0010312 GO:0006812 GO:0009705 GO:0008324 GO:0010299	heavy metal transporter mtp1	DN759938	77.0339	60.1964	151.609	164.675	192.627	234.145	103.976	100.274	P	P	P	P	P	P	P	P		213.386	29.3576	68.6151	11.9059	0.0231158	2.83214e-66	0.321554		102.125	2.61825	158.142	9.23916	0.014378	0	1.54851		213.386	102.125	68.6151	158.142		0.321554	1.54851	-1.63687	0.630884
Ghi.10676.1.S1_s_at	GO:0006952 GO:0009607	protein	DT567365	44.8877	30.7052	42.1004	43.7166	7.81043	10.7673	7.8805	59.7424	P	P	P	P	A	P	A	P		9.28885	2.09081	37.7965	10.0286	0.0589177	7.78859e-83	4.06901		33.8115	36.6719	42.9085	1.14276	0.759342	0	1.26905		9.28885	33.8115	37.7965	42.9085		4.06901	1.26905	2.02468	0.34375
Ghi.10678.1.S1_s_at	GO:0009536 GO:0006457 GO:0005524	chl-cpn10	DR458501	805.29	982.752	935.847	711.834	313.296	270.061	277.612	290.906	P	P	P	P	P	P	P	P		291.678	30.5712	894.021	125.484	0.0222246	7.2669e-171	3.06509		284.259	9.39992	823.84	158.401	0.0406246	0	2.8982		291.678	284.259	894.021	823.84		3.06509	2.8982	1.61593	1.53516
Ghi.10684.1.S1_at	GO:0003913	cryptochrome 2	DN758313	372.963	360.18	272.02	295.229	407.974	451.113	534.626	610.49	P	P	P	P	P	P	P	P		429.544	30.5033	366.571	9.0393	0.107443	6.71541e-23	0.853397		572.558	53.644	283.624	16.4109	0.0183315	7.66223e-137	0.495363		429.544	572.558	366.571	283.624		0.853397	0.495363	-0.22871	-1.01344
Ghi.1069.1.S1_x_at	GO:0005507	af101788_1phytocyanin homolog	DN759630	487.79	540.759	85.8528	172.392	23.8409	17.7509	261.738	166.812	P	P	P	P	P	P	P	P		20.7959	4.30626	514.274	37.4548	0.00290573	0	24.7296		214.275	67.1229	129.122	61.1925	0.316059	0.0490737	0.602601		20.7959	214.275	514.274	129.122		24.7296	0.602601	4.62817	-0.730724
Ghi.10709.1.S1_s_at	GO:0008283	tpa_exp: phytosulfokine peptide precursor	DT050206	342.395	235.324	108.812	156.62	371.97	368.575	263.379	414.487	P	P	P	P	P	P	P	P		370.273	2.40078	288.859	75.711	0.267885	0	0.780126		338.933	106.85	132.716	33.8054	0.121367	6.30601e-18	0.39157		370.273	338.933	288.859	132.716		0.780126	0.39157	-0.35822	-1.35266
Ghi.1071.1.A1_s_at	GO:0008152	glycoside hydrolase family 28 expressed	DN818205	13	12.5282	30.105	28.2741	13.3207	11.0069	12.4453	15.6602	P	A	P	P	P	P	P	P		12.1638	1.63607	12.7641	0.333617	0.66166	0.0111954	1.04936		14.0528	2.27331	29.1895	1.29458	0.0146085	0	2.07714		12.1638	14.0528	12.7641	29.1895		1.04936	2.07714	0.069503	1.0546
Ghi.10735.1.S1_s_at	GO:0006950	universal stress protein family protein	DT048743	3607.83	3709.93	1126.61	1323.44	581.584	517.645	1219.73	1278.73	P	P	P	P	P	P	P	P		549.614	45.2113	3658.88	72.1961	0.000375083	0	6.65717		1249.23	41.7185	1225.03	139.185	0.835689	0.411943	0.980625		549.614	1249.23	3658.88	1225.03		6.65717	0.980625	2.73491	-0.0282264
Ghi.1074.1.S1_s_at	GO:0009737 GO:0005667 GO:0017053 GO:0003700 GO:0035264 GO:0009611 GO:0006979 GO:0016564 GO:0009414 GO:0009409 GO:0009651 GO:0010117 GO:0009644 GO:0016481 GO:0015979	zinc finger	DN758679	41.9295	131.62	18.1255	23.6078	21.6067	36.7854	15.004	15.1984	P	P	A	P	A	P	A	A		29.1961	10.733	86.7748	63.4208	0.333032	3.28025e-14	2.97214		15.1012	0.137467	20.8666	3.87652	0.170304	0	1.38179		29.1961	15.1012	86.7748	20.8666		2.97214	1.38179	1.5715	0.466534
Ghi.10747.1.S1_at	GO:0003700 GO:0045449 GO:0005667	ap2 erf domain-containing transcription factor	DV850132	45.3588	23.3778	27.585	16.3748	8.21401	7.73903	6.07818	150.979	P	P	P	P	A	P	A	P		7.97652	0.335857	34.3683	15.5429	0.13838	0	4.30869		78.5284	102.46	21.9799	7.92684	0.517904	6.20497e-24	0.279898		7.97652	78.5284	34.3683	21.9799		4.30869	0.279898	2.10725	-1.83703
Ghi.10750.1.S1_at	GO:0046872	heavy-metal-associated domain-containing protein	DT462864	164.195	185.771	241.145	219.904	82.9128	51.6817	196.122	287.809	P	P	P	P	P	A	P	P		67.2972	22.0837	174.983	15.2569	0.0296881	0	2.60015		241.965	64.8325	230.525	15.0196	0.830572	0.281376	0.952717		67.2972	241.965	174.983	230.525		2.60015	0.952717	1.3786	-0.0698798
Ghi.10750.2.S1_s_at	GO:0030001 GO:0046914	protein	DT553332	51.0449	53.0632	53.7232	49.1191	27.0311	15.4651	66.3324	94.8271	P	P	P	M	P	A	P	P		21.2481	8.17838	52.0541	1.42718	0.0344476	0	2.44982		80.5797	20.1488	51.4211	3.25562	0.180757	9.19468e-37	0.63814		21.2481	80.5797	52.0541	51.4211		2.44982	0.63814	1.29268	-0.648055
Ghi.10753.1.S1_at	GO:0003674	protein	DN760125	647.281	770.991	1006.09	682.462	204.934	356.662	771.303	1342.53	P	P	P	P	P	P	P	P		280.798	107.288	709.136	87.4768	0.0484583	4.36517e-12	2.52543		1056.92	403.916	844.275	228.837	0.583563	0.188808	0.79881		280.798	1056.92	709.136	844.275		2.52543	0.79881	1.33653	-0.324075
Ghi.10754.1.S1_s_at	GO:0009897 GO:0009825 GO:0010215 GO:0015992 GO:0045275 GO:0016023 GO:0008121 GO:0046658 GO:0009060 GO:0005750 GO:0009505 GO:0006118 GO:0006119	phytochelatin synthetase-like protein	DV849226	982.044	1025.74	2085.15	1860.4	2449.28	2192.48	1622.05	1793.54	P	P	P	P	P	P	P	P		2320.88	181.589	1003.89	30.8969	0.00963973	0	0.432548		1707.79	121.258	1972.77	158.92	0.201686	0.00199887	1.15516		2320.88	1707.79	1003.89	1972.77		0.432548	1.15516	-1.20907	0.20809
Ghi.10758.1.A1_at	GO:0005739	protein	DT051149	83.6275	79.5449	1860.24	720.187	25.1321	29.3012	128.206	94.8867	P	P	P	P	P	A	P	P		27.2167	2.94799	81.5862	2.88682	0.00286721	0	2.99766		111.547	23.5606	1290.21	806.138	0.174702	0	11.5666		27.2167	111.547	81.5862	1290.21		2.99766	11.5666	1.58384	3.53189
Ghi.1076.2.S1_s_at	GO:0005737	yth domain-containing	DT459205	193.005	175.637	135.63	81.4388	129.101	166.799	318.846	254.747	P	P	P	P	P	P	P	P		147.95	26.6564	184.321	12.2811	0.221771	2.81066e-05	1.24584		286.796	45.3248	108.534	38.319	0.0512076	4.73701e-11	0.378438		147.95	286.796	184.321	108.534		1.24584	0.378438	0.317116	-1.40187
Ghi.10760.1.S1_s_at	GO:0045430 GO:0005783 GO:0005634 GO:0009813 GO:0009705 GO:0010224	chalcone isomerase	AI731488	1546.03	2427.23	2083.8	2165.56	641.843	294.895	302.898	350.312	P	P	P	P	P	P	P	P		468.369	245.329	1986.63	623.099	0.0850453	2.09415e-18	4.24159		326.605	33.5266	2124.68	57.8075	0.000689919	0	6.50535		468.369	326.605	1986.63	2124.68		4.24159	6.50535	2.08461	2.70163
Ghi.10764.1.S1_s_at	GO:0046872	metallothionein-like protein	CD486686	1568.15	4007.77	6001.13	6331.55	637.282	421.284	483.689	2489.31	P	P	P	P	P	P	P	P		529.283	152.734	2787.96	1725.07	0.206422	4.00317e-97	5.26744		1486.5	1418.19	6166.34	233.641	0.0440692	0	4.14823		529.283	1486.5	2787.96	6166.34		5.26744	4.14823	2.3971	2.0525
Ghi.10768.1.A1_s_at	GO:0005886	protein	DT051209	2487.23	2018.87	5943.22	5438.18	4524.17	4881.37	5940.38	5994.81	P	P	P	P	P	P	P	P		4702.77	252.577	2253.05	331.179	0.0141475	0	0.47909		5967.59	38.4932	5690.7	357.122	0.389465	0	0.9536		4702.77	5967.59	2253.05	5690.7		0.47909	0.9536	-1.06163	-0.0685436
Ghi.10771.2.S1_s_at	GO:0006118 GO:0009055	arogenate prephenate dehydratase	DT572181	138.608	162.952	240.44	243.312	217.312	147.429	79.5619	82.2159	P	P	P	P	P	P	P	P		182.371	49.4144	150.78	17.2135	0.483162	0.00944752	0.826777		80.8889	1.87662	241.876	2.03045	0.000147447	0	2.99023		182.371	80.8889	150.78	241.876		0.826777	2.99023	-0.27443	1.58026
Ghi.10775.1.S1_s_at	GO:0004356 GO:0009252 GO:0006542	glutamine synthetase	DN759794	147.311	208.784	112.853	114.861	41.2633	20.3156	14.6991	28.7743	P	P	P	P	P	P	A	P		30.7894	14.8122	178.048	43.4683	0.0453439	6.72604e-45	5.78275		21.7367	9.95265	113.857	1.42005	0.00590245	0	5.238		30.7894	21.7367	178.048	113.857		5.78275	5.238	2.53176	2.38902
Ghi.10784.1.S1_at	GO:0016787 GO:0015986 GO:0009544 GO:0030234 GO:0016469 GO:0015078	atp synthase gamma chain	CA993222	57.1851	63.3929	36.3313	22.1638	32.8743	25.9873	27.3454	34.641	P	P	P	P	P	P	P	P		29.4308	4.8698	60.289	4.38958	0.0218335	0	2.0485		30.9932	5.15875	29.2475	10.018	0.846906	0.632262	0.943675		29.4308	30.9932	60.289	29.2475		2.0485	0.943675	1.03457	-0.0836372
Ghi.10788.1.A1_x_at	GO:0005575	---NA---	DT463249	1646.94	2122.03	1041.01	1320.77	590.783	628.626	433.87	513.303	P	P	P	P	P	P	P	P		609.705	26.7596	1884.48	335.939	0.0332126	0	3.09081		473.587	56.167	1180.89	197.82	0.0397603	6.01776e-71	2.49351		609.705	473.587	1884.48	1180.89		3.09081	2.49351	1.62799	1.31818
Ghi.10788.2.S1_x_at	GO:0005575	---NA---	DT047911	2475.6	2995.75	1514.31	1862.39	750.804	738.295	492.728	671.455	P	P	P	P	P	P	P	P		744.55	8.84518	2735.68	367.803	0.0166457	0	3.67427		582.091	126.379	1688.35	246.132	0.0298816	3.38214e-35	2.90049		744.55	582.091	2735.68	1688.35		3.67427	2.90049	1.87746	1.53629
Ghi.10795.1.S1_s_at	GO:0008289 GO:0006869	proline-rich protein	CD486563	1868.26	3177.76	9919.68	8147.28	502.215	368.533	369.478	233.283	P	P	P	P	P	P	P	P		435.374	94.5275	2523.01	925.956	0.0866646	3.81195e-214	5.79505		301.38	96.3046	9033.48	1253.27	0.0102023	0	29.9737		435.374	301.38	2523.01	9033.48		5.79505	29.9737	2.53482	4.90562
Ghi.10798.1.S1_s_at	GO:0003735 GO:0022626 GO:0042254 GO:0006412	60s ribosomal protein l30	DN826266	692.979	668.754	146.2	218.812	282.379	272.876	229.981	218.249	P	P	P	P	P	P	P	P		277.628	6.71937	680.866	17.1295	0.00103948	0	2.45244		224.115	8.29576	182.506	51.3444	0.3753	1.31095e-12	0.814342		277.628	224.115	680.866	182.506		2.45244	0.814342	1.29422	-0.296294
Ghi.10798.2.S1_s_at	GO:0003735 GO:0022626 GO:0042254 GO:0006412	60s ribosomal protein l30	DT458289	129.543	95.973	54.6637	57.4786	62.2799	45.8233	70.2891	68.9174	P	P	P	P	P	P	P	P		54.0516	11.6366	112.758	23.7373	0.0881849	9.70241e-13	2.08612		69.6032	0.969906	56.0712	1.99043	0.0131234	0	0.805583		54.0516	69.6032	112.758	56.0712		2.08612	0.805583	1.06082	-0.311896
Ghi.1080.1.S1_s_at	GO:0009579	oxygen-evolving enhancer protein chloroplast	DV849085	53.5074	41.0722	21.5904	16.6547	25.2508	12.5874	11.7179	32.209	P	P	P	P	P	P	P	P		18.9191	8.95436	47.2898	8.79303	0.0854793	5.04421e-06	2.49958		21.9635	14.4894	19.1225	3.49013	0.812754	0.249697	0.870652		18.9191	21.9635	47.2898	19.1225		2.49958	0.870652	1.32169	-0.199831
Ghi.10801.1.S1_s_at	GO:0016717 GO:0016020 GO:0006629	delta-12 fatty acid desaturase	DT049822	1309.35	1249.88	2135.85	1860.96	3186.16	3102.32	3483.08	3120.25	P	P	P	P	P	P	P	P		3144.24	59.2823	1279.62	42.0533	0.000758863	0	0.406972		3301.66	256.561	1998.41	194.375	0.0291713	2.49161e-21	0.605272		3144.24	3301.66	1279.62	1998.41		0.406972	0.605272	-1.297	-0.724343
Ghi.10802.1.S1_at	GO:0009535 GO:0016168 GO:0006810 GO:0051539 GO:0016021 GO:0000287 GO:0009539 GO:0009538 GO:0018298 GO:0009768 GO:0009769 GO:0005506 GO:0010287 GO:0006118 GO:0009055	photosystem i p700 apoprotein a2	DN826322	197.062	201.215	69.9234	28.2354	208.429	250.729	229.394	350.925	P	P	P	P	P	P	P	P		229.579	29.9102	199.138	2.93652	0.288389	1.17301e-48	0.867407		290.16	85.9353	49.0794	29.4778	0.0642403	6.13119e-31	0.169146		229.579	290.16	199.138	49.0794		0.867407	0.169146	-0.205219	-2.56366
Ghi.10817.1.S1_s_at	GO:0009941	tonoplast intrinsic protein	DN826753	2192.48	1994.85	4393.55	3661.69	4051.5	4404.51	2239.52	2730.25	P	P	P	P	P	P	P	P		4228.01	249.617	2093.67	139.744	0.00886318	0	0.49519		2484.89	347.001	4027.62	517.503	0.0727677	3.22719e-10	1.62085		4228.01	2484.89	2093.67	4027.62		0.49519	1.62085	-1.01395	0.696747
Ghi.10822.1.S1_at	GO:0016762 GO:0005618 GO:0048046 GO:0012505 GO:0006073 GO:0004553	xyloglucan endotransglucosylase hydrolase	CD485933	11.0352	17.1954	8.76899	11.0352	20.17	19.8432	44.7514	41.3122	P	P	A	P	P	A	A	M		20.0066	0.231065	14.1153	4.35596	0.19632	0	0.70553		43.0318	2.43193	9.90207	1.60242	0.00384172	0	0.230111		20.0066	43.0318	14.1153	9.90207		0.70553	0.230111	-0.50322	-2.1196
Ghi.10823.1.S1_at	GO:0016020	protein	DN827597	65.6342	84.7292	15.1284	26.093	16.2683	15.0675	13.5883	16.7163	P	P	P	P	P	A	P	P		15.6679	0.849133	75.1817	13.5022	0.0248777	0	4.79845		15.1523	2.21181	20.6107	7.75311	0.439379	0.00048379	1.36024		15.6679	15.1523	75.1817	20.6107		4.79845	1.36024	2.26257	0.443859
Ghi.10832.1.A1_s_at	GO:0009536 GO:0015035 GO:0006118	dsba oxidoreductase family protein	DN827466	515.131	648.815	338.207	420.656	271.92	201.512	296.007	215.844	P	P	P	P	P	P	P	P		236.716	49.7856	581.973	94.5291	0.0446928	1.04635e-22	2.45853		255.926	56.6836	379.432	58.3004	0.16477	0.00206044	1.48259		236.716	255.926	581.973	379.432		2.45853	1.48259	1.29779	0.568115
Ghi.1086.1.S1_at	GO:0010270 GO:0009523	photosystem ii 10kda polypeptide	CD486115	236.895	263.877	485.27	340.247	132.416	47.9157	46.8953	162.633	P	P	P	P	P	P	P	P		90.1661	59.751	250.386	19.079	0.0688131	0	2.77694		104.764	81.8388	412.758	102.547	0.0799946	1.02469e-07	3.93989		90.1661	104.764	250.386	412.758		2.77694	3.93989	1.4735	1.97815
Ghi.1087.1.S1_s_at	GO:0006810 GO:0006662 GO:0009507 GO:0015035 GO:0045454 GO:0006118 GO:0009055	thioredoxin m	DN780041	18.1288	22.8498	25.0526	25.0643	14.5965	11.1475	12.1922	10.585	A	P	P	P	A	A	P	A		12.872	2.43885	20.4893	3.33827	0.121104	1.00174e-05	1.59178		11.3886	1.13644	25.0585	0.00823072	0.00343803	0	2.20031		12.872	11.3886	20.4893	25.0585		1.59178	2.20031	0.670638	1.13771
Ghi.1092.1.A1_x_at	GO:0005886	protein	DT462950	295.73	914.8	54.6324	99.8293	84.3953	81.7377	21.8802	24.4141	P	P	P	P	P	P	P	P		83.0665	1.87918	605.265	437.748	0.233649	0	7.28651		23.1472	1.79175	77.2308	31.9591	0.139427	0	3.33652		83.0665	23.1472	605.265	77.2308		7.28651	3.33652	2.86523	1.73834
Ghi.1092.3.S1_s_at	GO:0005886	protein	DT467839	86.4848	340.534	21.6859	38.9792	31.4887	22.6223	9.94934	7.44872	P	P	M	P	P	P	A	P		27.0555	6.26947	213.509	179.64	0.280068	0	7.89152		8.69903	1.76821	30.3326	12.2282	0.131642	4.81868e-67	3.48689		27.0555	8.69903	213.509	30.3326		7.89152	3.48689	2.9803	1.80194
Ghi.1101.1.A1_s_at	GO:0016491	atpao2 (polyamine oxidase 2) amine oxidase electron carrier oxidoreductase	DT046678	524.638	554.412	1198.86	945.478	509.814	513.632	526.236	496.484	P	P	P	P	P	P	P	P		511.723	2.69998	539.525	21.053	0.205163	4.94028e-48	1.05433		511.36	21.0378	1072.17	179.166	0.0480392	0	2.0967		511.723	511.36	539.525	1072.17		1.05433	2.0967	0.076326	1.06812
Ghi.1109.1.S1_at	GO:0006221 GO:0009536 GO:0006206 GO:0016023 GO:0003883 GO:0012505	protein	AI054783	67.9386	93.2152	70.357	53.2858	22.5346	11.9296	12.2009	21.8543	P	P	P	P	P	P	A	P		17.2321	7.49887	80.5769	17.8733	0.0437636	6.80165e-33	4.67597		17.0276	6.82603	61.8214	12.0711	0.0447306	1.69138e-20	3.63066		17.2321	17.0276	80.5769	61.8214		4.67597	3.63066	2.22526	1.86023
Ghi.1110.1.A1_s_at	GO:0008270	transcription factor	DT054068	124.563	232.374	53.4188	53.4013	32.9835	26.0764	21.8147	36.9796	P	P	P	P	P	P	P	P		29.5299	4.88402	178.469	76.2337	0.11021	0	6.04365		29.3972	10.7232	53.41	0.0123503	0.0869076	0	1.81684		29.5299	29.3972	178.469	53.41		6.04365	1.81684	2.59542	0.861433
Ghi.1113.1.S1_at	GO:0006468 GO:0005515 GO:0009931 GO:0010119 GO:0042742 GO:0009414 GO:0009651 GO:0009069 GO:0009789 GO:0005524	serine threonine-protein kinase	DT543312	68.5738	72.955	49.1903	33.9044	16.2061	20.5826	14.9111	29.9338	P	P	A	P	A	A	A	A		18.3943	3.09463	70.7644	3.09796	0.00347735	0	3.84708		22.4224	10.6227	41.5474	10.8088	0.21624	0.010893	1.85294		18.3943	22.4224	70.7644	41.5474		3.84708	1.85294	1.94376	0.889815
Ghi.1114.1.S1_s_at	GO:0005509	calcium-binding ef hand family protein	DN817396	167.981	94.229	36.0386	48.3567	38.3605	42.2259	44.0734	35.9285	P	P	P	P	P	P	P	P		40.2932	2.7332	131.105	52.1506	0.133116	0	3.25377		40.001	5.75932	42.1977	8.71024	0.794136	0.589614	1.05492		40.2932	40.001	131.105	42.1977		3.25377	1.05492	1.70211	0.0771288
Ghi.1118.1.S1_s_at	GO:0016023	protein	DT047491	165.403	409.974	264.062	361.705	308.727	450.346	155.454	117.565	P	P	P	P	P	P	P	P		379.536	100.14	287.688	172.938	0.582388	0.194595	0.758		136.509	26.7915	312.883	69.0439	0.0779855	1.2776e-20	2.29203		379.536	136.509	287.688	312.883		0.758	2.29203	-0.39973	1.19663
Ghi.1119.1.S1_s_at	GO:0016023 GO:0046872 GO:0016491	cytochrome p450	DT051997	359.115	391.949	5026.57	3479.78	20.1838	13.562	5021.1	3623.55	P	P	P	P	P	P	P	P		16.8729	4.68233	375.532	23.2172	0.00217332	0	22.2565		4322.33	988.217	4253.18	1093.74	0.953139	0.921169	0.984001		16.8729	4322.33	375.532	4253.18		22.2565	0.984001	4.47616	-0.023268
Ghi.1123.1.S1_s_at	GO:0006879	ferritin 2	CA993683	1030.04	1290.31	2869.24	2703.05	952.479	1032.73	964.438	812.394	P	P	P	P	P	P	P	P		992.603	56.7443	1160.18	184.04	0.343587	2.96212e-05	1.16882		888.416	107.512	2786.15	117.519	0.00350369	0	3.13608		992.603	888.416	1160.18	2786.15		1.16882	3.13608	0.225056	1.64896
Ghi.1128.1.S1_at	GO:0016021 GO:0009507 GO:0015979 GO:0009538	photosystem i psah protein	DN779673	104.378	112.199	24.6516	30.9806	54.7338	45.1676	23.102	33.144	P	P	P	P	P	P	P	P		49.9507	6.76434	108.288	5.53063	0.011031	0	2.16791		28.123	7.10081	27.8161	4.47531	0.963465	0.922754	0.989089		49.9507	28.123	108.288	27.8161		2.16791	0.989089	1.1163	-0.0158283
Ghi.1132.2.A1_a_at	GO:0003700	protein	DT052025	36.3468	160.994	23.7384	23.6871	26.5112	23.5336	17.26	21.9326	P	P	A	A	A	A	A	A		25.0224	2.10551	98.6702	88.1386	0.358902	0	3.94327		19.5963	3.30401	23.7128	0.0362145	0.22015	0	1.21007		25.0224	19.5963	98.6702	23.7128		3.94327	1.21007	1.97939	0.275085
Ghi.1148.1.S1_s_at	GO:0022857 GO:0016020 GO:0006810	xanthine uracil permease family expressed	DT468497	586.761	734.931	1819.9	1142.12	355.729	301.809	443.23	542.845	P	P	P	P	P	P	P	P		328.769	38.1269	660.846	104.772	0.052005	7.29204e-35	2.01006		493.038	70.4386	1481.01	479.259	0.102118	1.46382e-87	3.00384		328.769	493.038	660.846	1481.01		2.01006	3.00384	1.00724	1.58681
Ghi.115.1.S1_at	GO:0010063	triptychon and	DR462745	114.176	132.509	92.7286	83.6453	50.7036	67.473	82.039	225.391	P	P	P	A	P	P	P	P		59.0883	11.8577	123.342	12.9635	0.0354071	1.81258e-14	2.08743		153.715	101.365	88.1869	6.42289	0.457873	3.45229e-47	0.573704		59.0883	153.715	123.342	88.1869		2.08743	0.573704	1.06173	-0.801621
Ghi.1157.1.S1_s_at	GO:0016020 GO:0003723 GO:0005525	protein	DN759846	1118.22	1558.7	2341.32	1843.89	618.062	506.077	615.119	690.716	P	P	P	P	P	P	P	P		562.07	79.185	1338.46	311.462	0.0760275	1.01755e-43	2.38131		652.917	53.4552	2092.6	351.735	0.0292029	0	3.20501		562.07	652.917	1338.46	2092.6		2.38131	3.20501	1.25175	1.68033
Ghi.1161.1.S1_s_at	GO:0009535 GO:0016787 GO:0015992 GO:0009409 GO:0016469 GO:0006754 GO:0015078	atp synthase delta chain	DT047487	1596.69	1548.61	2091.4	2008.58	3554.44	3341.8	4297.02	4087.74	P	P	P	P	P	P	P	P		3448.12	150.354	1572.65	34.0025	0.00336085	0	0.456089		4192.38	147.979	2049.99	58.5622	0.00274769	0	0.488979		3448.12	4192.38	1572.65	2049.99		0.456089	0.488979	-1.13261	-1.03216
Ghi.1166.1.S1_s_at	GO:0003676	heterogeneous nuclear ribonucleoprotein	DT048010	613.145	367.814	445.853	429.179	888.562	905.923	1171.85	1081.25	P	P	P	P	P	P	P	P		897.243	12.2764	490.48	173.476	0.0805135	0	0.546652		1126.55	64.0641	437.516	11.79	0.00443895	0	0.388367		897.243	1126.55	490.48	437.516		0.546652	0.388367	-0.871305	-1.36451
Ghi.1168.2.S1_at	GO:0008270	protein	DT462914	243.285	298.508	162.963	153.424	76.0799	69.0347	60.2344	91.9575	P	P	A	P	P	A	P	P		72.5573	4.98172	270.896	39.0492	0.0191331	0	3.73355		76.0959	22.4316	158.194	6.74505	0.0383747	0	2.07887		72.5573	76.0959	270.896	158.194		3.73355	2.07887	1.90055	1.0558
Ghi.1175.3.A1_s_at	GO:0046872 GO:0016491	cytochrome p450	DN781299	400.76	293.023	527.495	272.087	44.7499	19.9632	41.384	564.959	P	P	P	P	P	P	P	P		32.3566	17.5269	346.892	76.182	0.0295233	4.26949e-142	10.7209		303.171	370.223	399.791	180.601	0.771641	0.449296	1.3187		32.3566	303.171	346.892	399.791		10.7209	1.3187	3.42235	0.399113
Ghi.1198.1.S1_at	GO:0004497 GO:0009536 GO:0020037 GO:0006118	cytochrome p450	AI725771	1170.52	734.821	2854.72	3505.67	5699.56	5389.65	6698.38	4825.43	P	P	P	P	P	P	P	P		5544.6	219.144	952.673	308.088	0.00337241	0	0.17182		5761.91	1324.38	3180.2	460.296	0.121231	2.15571e-15	0.551935		5544.6	5761.91	952.673	3180.2		0.17182	0.551935	-2.54103	-0.857431
Ghi.1202.1.A1_s_at	GO:0012505	amp dependent	DT046611	192.824	164.401	241.359	237.145	29.3658	31.7286	177.812	318.945	P	P	P	P	P	P	P	P		30.5472	1.67074	178.613	20.0981	0.00914896	0	5.84712		248.379	99.7963	239.252	2.97985	0.908972	1.48502e-05	0.963257		30.5472	248.379	178.613	239.252		5.84712	0.963257	2.54773	-0.0540077
Ghi.1206.1.S1_at	GO:0005515 GO:0009573 GO:0016984 GO:0015977 GO:0043531 GO:0046863 GO:0046487 GO:0005524	rubisco activase	DQ233255.1	48.3138	32.6652	16.2983	22.4016	22.4368	11.4525	12.1964	21.2055	P	P	P	P	P	P	P	P		16.9446	7.76712	40.4895	11.0653	0.13279	1.81141e-05	2.38952		16.7009	6.3704	19.35	4.31569	0.674475	0.38537	1.15862		16.9446	16.7009	40.4895	19.35		2.38952	1.15862	1.25672	0.212405
Ghi.1209.1.S1_at	GO:0005488	e3 ubiquitin ligase	AI731941	420.898	349.183	175.292	249.697	584.181	593.759	1062.17	978.077	P	P	P	P	P	P	P	P		588.97	6.77304	385.04	50.7099	0.0300567	0	0.653752		1020.12	59.4611	212.495	52.6122	0.00479741	0	0.208303		588.97	1020.12	385.04	212.495		0.653752	0.208303	-0.613185	-2.26324
Ghi.121.2.S1_at	GO:0006468 GO:0005524 GO:0004672	kinase family protein	DN759535	244.722	194.027	208.085	228.926	373.915	403.943	574.062	497.968	P	P	P	P	P	P	P	P		388.929	21.2325	219.375	35.8465	0.0288872	0	0.564048		536.015	53.8066	218.506	14.7369	0.0150878	0	0.407649		388.929	536.015	219.375	218.506		0.564048	0.407649	-0.82611	-1.2946
Ghi.1212.1.S1_at	GO:0005575	metallothionein-like [Gossypium hirsutum]	AY857933.1	627.577	1075.36	1079.13	1132.1	437.303	207.329	528.145	1125.27	P	P	P	P	P	P	A	P		322.316	162.617	851.467	316.629	0.170258	4.18813e-06	2.64172		826.706	422.229	1105.61	37.4589	0.450338	0	1.33737		322.316	826.706	851.467	1105.61		2.64172	1.33737	1.40148	0.419399
Ghi.1214.1.S1_at	GO:0003676	---NA---	DR458540	55.8045	78.9523	89.7387	81.2504	118.641	139.94	36	42.9486	P	P	P	P	P	P	P	P		129.29	15.061	67.3784	16.368	0.0588925	6.11911e-09	0.52114		39.4743	4.91346	85.4946	6.00213	0.0139091	0	2.16583		129.29	39.4743	67.3784	85.4946		0.52114	2.16583	-0.940258	1.11492
Ghi.1217.1.S1_at	GO:0003735 GO:0006412 GO:0022627 GO:0042254	40s ribosomal protein s15	DN781120	2687.85	2850.28	2322.31	2254.47	1201.97	1080	1312.4	1290.35	P	P	P	P	P	P	P	P		1140.98	86.2475	2769.06	114.849	0.00386873	0	2.42691		1301.38	15.5906	2288.39	47.9678	0.00130313	0	1.75844		1140.98	1301.38	2769.06	2288.39		2.42691	1.75844	1.27912	0.814293
Ghi.1224.1.S1_x_at	GO:0008270 GO:0005515	ring-h2 finger protein	DT052468	1963.47	1627.32	2947.82	3432.21	4371.1	4082.46	5093.75	4888.63	P	P	P	P	P	P	P	P		4226.78	204.097	1795.4	237.692	0.00819973	0	0.424767		4991.19	145.042	3190.02	342.519	0.0206647	0	0.639129		4226.78	4991.19	1795.4	3190.02		0.424767	0.639129	-1.23526	-0.645821
Ghi.1234.1.S1_s_at	GO:0031418 GO:0005506 GO:0016702 GO:0009813 GO:0050589	anthocyanidin synthase	DQ122182.1	2561.68	3662.79	3415.57	2962.3	927.473	359.008	371.979	794.425	P	P	P	P	P	P	P	P		643.241	401.965	3112.24	778.607	0.0575903	3.73638e-18	4.83837		583.202	298.715	3188.94	320.514	0.0138429	0	5.46798		643.241	583.202	3112.24	3188.94		4.83837	5.46798	2.27452	2.45101
Ghi.1249.1.S1_a_at	GO:0016023 GO:0012505 GO:0008283	snakin-1	DN759645	305.183	624.689	3068.11	2223.72	185.7	121.954	166.483	227.048	P	P	P	P	P	P	P	P		153.827	45.0752	464.936	225.925	0.196352	1.65688e-22	3.02246		196.766	42.826	2645.91	597.071	0.028594	0	13.447		153.827	196.766	464.936	2645.91		3.02246	13.447	1.59572	3.74922
Ghi.1249.2.A1_at	GO:0016023 GO:0012505 GO:0008283	snakin-1	DT460900	27.1191	33.6248	110.078	88.8674	27.5211	29.3287	31.0833	28.6211	P	P	P	P	P	P	P	P		28.4249	1.27822	30.3719	4.6002	0.622391	0.0312634	1.0685		29.8522	1.74109	99.4726	14.998	0.0227183	0	3.33217		28.4249	29.8522	30.3719	99.4726		1.0685	3.33217	0.0955838	1.73646
Ghi.1261.1.S1_a_at	GO:0006655 GO:0004366 GO:0009737 GO:0009570 GO:0009409 GO:0009793 GO:0042967 GO:0005509 GO:0009269 GO:0009651	embryo-specific protein 1	CO496100	1066.6	1169.31	1864.38	2324.72	3794.6	3552.82	5391.06	5232.92	P	P	P	P	P	P	P	P		3673.71	170.965	1117.95	72.6293	0.00263077	0	0.304312		5311.99	111.824	2094.55	325.511	0.00567312	0	0.394306		3673.71	5311.99	1117.95	2094.55		0.304312	0.394306	-1.71638	-1.34261
Ghi.1272.1.A1_s_at	GO:0016020 GO:0005975 GO:0005488 GO:0004553	beta-galactosidase expressed	AI727673	568.854	564.812	372.326	378.75	850.827	828.497	783.398	815.908	P	P	P	P	P	P	P	P		839.662	15.7897	566.833	2.85799	0.0017251	0	0.675073		799.653	22.9879	375.538	4.54208	0.0015228	0	0.469626		839.662	799.653	566.833	375.538		0.675073	0.469626	-0.566885	-1.09042
Ghi.1272.1.S1_s_at	GO:0016020 GO:0016798 GO:0008152 GO:0005488	beta-galactosidase expressed	DT460655	18.735	22.7905	18.7315	15.6685	30.9588	29.222	33.0987	37.5788	P	P	P	A	P	P	P	P		30.0904	1.22811	20.7628	2.86767	0.0516334	0	0.690013		35.3387	3.16789	17.2	2.1659	0.0216558	2.37358e-32	0.486718		30.0904	35.3387	20.7628	17.2		0.690013	0.486718	-0.535304	-1.03884
Ghi.1275.1.S1_s_at	GO:0009409 GO:0008270 GO:0008152 GO:0016491	quinone oxidoreductase	DV849552	107.135	136.675	817.686	631.594	45.1949	24.1541	57.681	115.812	P	P	P	P	P	P	P	P		34.6745	14.8781	121.905	20.8882	0.0406023	1.11825e-16	3.51569		86.7465	41.1048	724.64	131.587	0.0225652	9.29658e-107	8.35354		34.6745	86.7465	121.905	724.64		3.51569	8.35354	1.81381	3.06239
Ghi.1289.1.S1_s_at	GO:0005575	protein	DV849907	93.7642	92.9248	85.5992	95.5549	33.2208	34.4136	32.0329	31.8128	P	P	P	P	P	P	P	P		33.8172	0.843488	93.3445	0.593545	0.000150068	0	2.76027		31.9229	0.15566	90.577	7.03975	0.00712913	0	2.83737		33.8172	31.9229	93.3445	90.577		2.76027	2.83737	1.46481	1.50455
Ghi.1295.1.S1_s_at	GO:0015174 GO:0015800 GO:0005887 GO:0015802	amino acid permease	DT550574	47.3126	44.3759	34.6849	25.4149	20.9201	18.1916	23.0668	37.7177	P	P	P	P	P	P	A	P		19.5558	1.92935	45.8443	2.0765	0.00576261	0	2.34427		30.3922	10.3597	30.0499	6.55492	0.972086	0.941124	0.988736		19.5558	30.3922	45.8443	30.0499		2.34427	0.988736	1.22914	-0.0163426
Ghi.1304.1.A1_s_at	GO:0005634	histone h4	DT458660	65.1697	79.716	264.693	162.431	59.6302	82.6026	56.4265	58.6341	P	P	P	P	A	P	A	P		71.1164	16.244	72.4428	10.2858	0.931174	0.855289	1.01865		57.5303	1.56103	213.562	72.3102	0.0927329	0	3.71217		71.1164	57.5303	72.4428	213.562		1.01865	3.71217	0.0266608	1.89226
Ghi.1305.1.S1_at	GO:0005575	protein	DT457223	69.8281	89.0127	142.281	130.597	54.4705	40.0346	45.0957	55.4404	P	P	P	P	P	P	P	P		47.2526	10.2077	79.4204	13.5655	0.115611	8.32615e-06	1.68076		50.2681	7.3148	136.439	8.26201	0.00809988	0	2.71422		47.2526	50.2681	79.4204	136.439		1.68076	2.71422	0.749117	1.44054
Ghi.1306.1.S1_s_at	GO:0019497 GO:0003993 GO:0006771	acid phosphatase	AI727816	124.526	134.418	225.289	196.141	338.679	286.11	509.599	389.645	P	P	P	P	P	P	P	P		312.395	37.1719	129.472	6.99445	0.0207163	1.98534e-299	0.414449		449.622	84.8202	210.715	20.6105	0.0607291	2.14921e-60	0.468649		312.395	449.622	129.472	210.715		0.414449	0.468649	-1.27073	-1.09342
Ghi.1309.1.S1_s_at	GO:0009805 GO:0042409 GO:0000287 GO:0009809 GO:0009811	caffeoyl- 3-o-methyltransferase	CF932162	12.6653	17.5341	13.096	14.3074	151.812	190.007	15.359	19.5854	A	A	A	A	P	P	A	A		170.91	27.0082	15.0997	3.44272	0.0149266	0	0.088349		17.4722	2.98855	13.7017	0.85659	0.228451	5.00358e-10	0.784202		170.91	17.4722	15.0997	13.7017		0.088349	0.784202	-3.50064	-0.350704
Ghi.1310.1.S1_x_at	GO:0005737	glutathione s-transferase	AI726773	447.145	443.305	197.895	283.924	209.812	219.046	127.499	165.026	P	P	P	P	P	P	P	P		214.429	6.52955	445.225	2.71569	0.000469099	0	2.07633		146.262	26.5357	240.909	60.8312	0.181232	4.55431e-07	1.64711		214.429	146.262	445.225	240.909		2.07633	1.64711	1.05403	0.719933
Ghi.1313.1.S1_at	GO:0005886	predicted protein [Populus trichocarpa]	CO497143	25.8457	18.5458	25.2662	25.9554	25.6196	26.4143	49.7176	72.8736	P	P	P	P	P	P	P	P		26.0169	0.561991	22.1957	5.16177	0.407272	0	0.853126		61.2956	16.3738	25.6108	0.487356	0.0911815	0	0.417824		26.0169	61.2956	22.1957	25.6108		0.853126	0.417824	-0.229169	-1.25903
Ghi.1319.1.S1_s_at	GO:0005575	af118230_1metallothionein-like protein	AF118230.1	299.395	191.455	285.344	243.717	30.1803	53.7229	109.441	411.645	P	P	P	P	P	P	P	P		41.9516	16.6471	245.425	76.3254	0.0664405	6.04248e-67	5.85019		260.543	213.691	264.531	29.4346	0.981517	0.848066	1.0153		41.9516	260.543	245.425	264.531		5.85019	1.0153	2.54848	0.021913
Ghi.1324.1.S1_at	GO:0009733 GO:0010252 GO:0005634 GO:0009416 GO:0010279	auxin-responsive gh3 family protein	DN758359	84.6674	43.5015	38.0347	43.3954	23.879	27.0857	16.2713	23.1459	M	P	P	M	M	P	A	P		25.4824	2.26745	64.0844	29.1087	0.20244	4.63228e-128	2.51485		19.7086	4.86106	40.7151	3.79057	0.0404606	4.66294e-15	2.06585		25.4824	19.7086	64.0844	40.7151		2.51485	2.06585	1.33047	1.04674
Ghi.1327.1.S1_s_at	GO:0005215	cytosolic factor	CD485787	137.013	107.6	354.448	268.263	293.213	339.312	320.387	519.168	P	P	P	P	P	P	P	P		316.263	32.5966	122.306	20.7979	0.019298	0	0.386724		419.777	140.559	311.356	60.9425	0.422326	0.0118697	0.741716		316.263	419.777	122.306	311.356		0.386724	0.741716	-1.37063	-0.43106
Ghi.1344.1.S1_at	GO:0006446 GO:0005840 GO:0003743	translation factor	DT047523	4357.05	4395.21	3596.79	3769.99	1635.13	1994.22	2438.83	3317.46	P	P	P	P	P	P	P	P		1814.67	253.915	4376.13	26.986	0.00493205	0	2.41153		2878.15	621.292	3683.39	122.475	0.213946	0	1.27978		1814.67	2878.15	4376.13	3683.39		2.41153	1.27978	1.26995	0.355894
Ghi.1349.4.S1_s_at	GO:0010310 GO:0009862 GO:0000303 GO:0009626 GO:0002240 GO:0001666	zinc finger protein	DN781599	580.136	554.936	486.987	666.679	1184.38	1159.17	1014.94	1073.55	P	P	P	P	P	P	P	P		1171.77	17.8304	567.536	17.8192	0.000869097	0	0.484339		1044.25	41.445	576.833	127.062	0.0385322	0	0.552391		1171.77	1044.25	567.536	576.833		0.484339	0.552391	-1.04591	-0.856239
Ghi.135.1.S1_at	GO:0006355	arf domain class transcription factor	DR462568	108.38	136.974	376.259	308.763	152.505	156.317	86.4747	131.494	P	P	P	P	P	P	P	P		154.411	2.69534	122.677	20.2192	0.158795	0	0.794486		108.985	31.8337	342.511	47.7272	0.0288753	3.24152e-25	3.14275		154.411	108.985	122.677	342.511		0.794486	3.14275	-0.331907	1.65203
Ghi.1352.1.A1_s_at	GO:0005737	17-1 like protein	CO491101	39.3123	44.326	43.9833	50.9555	69.4315	68.3572	117.935	117.227	P	P	P	P	P	P	P	P		68.8944	0.75965	41.8192	3.54517	0.00884715	0	0.607004		117.581	0.500492	47.4694	4.93006	0.00248845	0	0.403718		68.8944	117.581	41.8192	47.4694		0.607004	0.403718	-0.720222	-1.30858
Ghi.1362.1.S1_at	GO:0003700	bel1 homeotic	DN759642	5.98469	6.29346	6.75757	6.23904	18.832	13.7748	224.312	156.298	A	A	A	A	P	P	P	P		16.3034	3.57597	6.13908	0.218336	0.0568709	0	0.376553		190.305	48.0928	6.49831	0.366656	0.0325689	0	0.0341468		16.3034	190.305	6.13908	6.49831		0.376553	0.0341468	-1.40908	-4.87211
Ghi.1367.1.S1_s_at	GO:0016787 GO:0005739	dienelactone hydrolase family protein	DT048450	700.518	710.326	845.882	722.365	258.909	250.196	284.745	346.46	P	P	P	P	P	P	P	P		254.553	6.16116	705.422	6.93557	0.000211613	0	2.77122		315.602	43.6388	784.123	87.3397	0.0210306	4.55239e-52	2.48453		254.553	315.602	705.422	784.123		2.77122	2.48453	1.47052	1.31297
Ghi.1369.1.S1_x_at	GO:0005840 GO:0005634 GO:0042256 GO:0012505 GO:0005515 GO:0043022 GO:0006446 GO:0003743	protein	DR457916	175.536	173.927	162.747	165.787	122.822	109.717	78.4474	86.0767	P	P	P	P	P	P	P	P		116.269	9.26693	174.732	1.13744	0.0125133	0	1.50282		82.262	5.39473	164.267	2.14994	0.00249813	0	1.99688		116.269	82.262	174.732	164.267		1.50282	1.99688	0.58767	0.997745
Ghi.1386.1.A1_at	GO:0007169 GO:0009069 GO:0006468 GO:0005524 GO:0004674	receptor protein kinase clavata1	DT051580	127.171	138.332	159.621	134.703	56.2651	50.3211	115.608	185.717	P	P	P	P	P	P	P	P		53.2931	4.20307	132.752	7.89196	0.00627193	0	2.49097		150.662	49.5751	147.162	17.6201	0.93362	0.778763	0.976768		53.2931	150.662	132.752	147.162		2.49097	0.976768	1.31671	-0.0339124
Ghi.1389.1.S1_s_at	GO:0005634	---NA---	DR463500	228.089	221.846	308.395	255.898	149.341	157.657	95.4362	126.304	P	P	P	P	P	P	P	P		153.499	5.88024	224.968	4.41437	0.00525058	0	1.4656		110.87	21.827	282.147	37.1211	0.0301828	1.2924e-28	2.54484		153.499	110.87	224.968	282.147		1.4656	2.54484	0.551494	1.34757
Ghi.140.1.A1_s_at	GO:0004091 GO:0016023 GO:0006629 GO:0012505	zinc finger	DT046624	30.4644	27.2483	129.23	73.125	14.6029	14.0653	15.1208	27.0819	P	P	P	P	A	A	A	P		14.3341	0.380155	28.8563	2.27411	0.0123703	0	2.01313		21.1013	8.45775	101.178	39.6724	0.107928	6.97706e-41	4.79485		14.3341	21.1013	28.8563	101.178		2.01313	4.79485	1.00944	2.26149
Ghi.1406.1.S1_s_at	GO:0006810 GO:0005515 GO:0045454 GO:0009055 GO:0006118 GO:0009507	thioredoxin f	DT466256	327.334	419.267	625.833	529.972	169.156	128.073	297.244	302.119	P	P	P	P	P	P	P	P		148.615	29.0499	373.301	65.006	0.0467201	7.56645e-28	2.51187		299.682	3.44709	577.902	67.7839	0.0284901	0	1.92839		148.615	299.682	373.301	577.902		2.51187	1.92839	1.32876	0.947393
Ghi.1426.1.S1_s_at	GO:0005739	protein	DR458479	544.028	574.937	905.53	968.954	1269.73	1110.98	1509.45	1382.45	P	P	P	P	P	P	P	P		1190.35	112.254	559.482	21.8561	0.0160365	0	0.470014		1445.95	89.808	937.242	44.847	0.0189187	6.53879e-58	0.648185		1190.35	1445.95	559.482	937.242		0.470014	0.648185	-1.08922	-0.625523
Ghi.1436.1.S1_at	GO:0009063 GO:0006522 GO:0006529 GO:0006531 GO:0004066	asparagine synthetase	DN799898	153.407	49.8862	30.8659	23.2849	32.3886	38.6583	16.3347	76.3785	P	P	P	P	P	P	A	P		35.5234	4.4334	101.647	73.2004	0.330352	9.35854e-99	2.8614		46.3566	42.4574	27.0754	5.36058	0.589216	3.64566e-07	0.584068		35.5234	46.3566	101.647	27.0754		2.8614	0.584068	1.51672	-0.775792
Ghi.1439.1.S1_s_at	GO:0016787 GO:0000325 GO:0006810 GO:0016020 GO:0005516 GO:0009651	autoinhibited calcium atpase	DT465375	346.943	333.073	264.2	288.762	134.194	156.65	99.9018	177.872	P	P	P	P	P	P	P	P		145.422	15.8791	340.008	9.80773	0.00456839	0	2.33808		138.887	55.133	276.481	17.368	0.0780527	0	1.99069		145.422	138.887	340.008	276.481		2.33808	1.99069	1.22533	0.993269
Ghi.1443.1.S1_x_at	GO:0042967 GO:0016210 GO:0008415 GO:0009813	chalcone synthase	DT046629	3354.11	4887.49	4923.8	4603.2	1517.93	535.705	534.869	985.09	P	P	P	P	P	P	P	P		1026.82	694.538	4120.8	1084.27	0.0767623	2.97753e-10	4.01318		759.98	318.355	4763.5	226.701	0.00473104	0	6.26793		1026.82	759.98	4120.8	4763.5		4.01318	6.26793	2.00474	2.64799
Ghi.1453.1.S1_s_at	GO:0016491	putativ eribonuclease p	DN781495	30.8297	36.4948	54.154	66.6014	20.5219	18.9401	27.0514	20.9029	P	P	P	P	A	M	P	A		19.731	1.11854	33.6623	4.00583	0.04179	2.11347e-69	1.70606		23.9772	4.34765	60.3777	8.80159	0.0344954	2.42434e-32	2.51813		19.731	23.9772	33.6623	60.3777		1.70606	2.51813	0.770667	1.33235
Ghi.1456.1.S1_at	GO:0009579	plastidic aldolase	CA993106	21.5594	18.8996	5.28639	5.54211	8.35705	8.82011	8.27946	10.0642	P	P	A	P	P	A	P	P		8.58858	0.327437	20.2295	1.88078	0.0131822	0	2.35539		9.17182	1.26198	5.41425	0.180822	0.0530198	4.60778e-182	0.590314		8.58858	9.17182	20.2295	5.41425		2.35539	0.590314	1.23597	-0.760447
Ghi.1460.1.S1_at	GO:0009507	unknown protein [Arabidopsis thaliana]	DN781448	51.662	73.171	96.5762	79.3119	46.9729	39.5513	40.2603	40.0188	P	P	P	P	P	A	P	A		43.2621	5.24791	62.4165	15.2091	0.234283	2.44736e-07	1.44275		40.1395	0.170733	87.9441	12.2077	0.0310993	0	2.19096		43.2621	40.1395	62.4165	87.9441		1.44275	2.19096	0.528824	1.13156
Ghi.1468.1.S1_s_at	GO:0003674	hypothetical protein OsI_17104 [Oryza sativa Indica Group]	DN781357	108.98	129.812	303.214	300.929	23.0191	23.1773	19.4935	87.7902	P	P	P	P	P	P	P	P		23.0982	0.111879	119.396	14.73	0.0114982	0	5.16906		53.6418	48.2931	302.071	1.61613	0.0183953	0	5.63126		23.0982	53.6418	119.396	302.071		5.16906	5.63126	2.3699	2.49346
Ghi.1469.1.S1_x_at	GO:0015935 GO:0042254 GO:0019843 GO:0003735 GO:0046677 GO:0006412 GO:0009507	30s ribosomal protein s5	DN780805	321.11	334.395	414.645	360.816	174.651	151.156	137.158	152.721	P	P	P	P	P	P	P	P		162.904	16.6131	327.753	9.39384	0.00663506	0	2.01194		144.939	11.0047	387.731	38.063	0.0130558	0	2.67512		162.904	144.939	327.753	387.731		2.01194	2.67512	1.00859	1.41961
Ghi.1472.1.S1_at	GO:0008415 GO:0042335 GO:0042967	3-ketoacyl- synthase	DT568614	601.632	643.728	45.5138	136.062	212.285	283.344	111.594	109.678	P	P	P	P	P	P	P	P		247.815	50.2464	622.68	29.766	0.0119192	0	2.51268		110.636	1.35504	90.7878	64.0272	0.703966	0	0.8206		247.815	110.636	622.68	90.7878		2.51268	0.8206	1.32923	-0.28525
Ghi.1475.1.S1_s_at	GO:0003735	structural constituent of	DV849430	189.118	188.502	229.715	206.939	153.13	131.382	111.541	101.998	P	P	P	P	P	P	P	P		142.256	15.3783	188.81	0.435665	0.0505023	0	1.32726		106.769	6.74772	218.327	16.1052	0.0120297	0	2.04484		142.256	106.769	188.81	218.327		1.32726	2.04484	0.408448	1.03199
Ghi.1478.1.S1_s_at	GO:0005215 GO:0016021 GO:0006810 GO:0006950 GO:0005886	plasma membrane intrinsic protein	DN758391	573.093	761.584	1346.75	1133.49	532.296	513.066	565.23	651.571	P	P	P	P	P	P	P	P		522.681	13.5978	667.339	133.283	0.266322	3.73544e-51	1.27676		608.4	61.0517	1240.12	150.801	0.0315989	1.72284e-48	2.03833		522.681	608.4	667.339	1240.12		1.27676	2.03833	0.352488	1.02739
Ghi.1484.1.S1_at	GO:0042546 GO:0006869 GO:0016023 GO:0008289 GO:0005199 GO:0005618	lipid binding	DR460542	129.979	190.003	427.76	386.265	69.4786	50.2286	61.0751	57.4528	P	P	P	P	P	P	P	P		59.8536	13.6118	159.991	42.4439	0.0864176	2.38082e-25	2.67304		59.2639	2.56138	407.012	29.3419	0.00356765	0	6.86779		59.8536	59.2639	159.991	407.012		2.67304	6.86779	1.41848	2.77985
Ghi.1487.1.S1_at	GO:0009535 GO:0016021 GO:0006810 GO:0045158 GO:0045156 GO:0009775 GO:0009512 GO:0006118	cytochrome b6 f complex subunit iv	DN759683	913.47	763.848	445.265	408.524	557.714	543.164	882.568	1224.46	P	P	P	P	P	P	P	P		550.439	10.2884	838.659	105.798	0.0617744	0	1.52362		1053.51	241.753	426.894	25.9798	0.0677242	5.23694e-255	0.40521		550.439	1053.51	838.659	426.894		1.52362	0.40521	0.607502	-1.30326
Ghi.1490.1.S1_at	GO:0016020 GO:0009536	receptor protein	DN781096	55.5065	73.4925	207.236	94.2756	57.2883	54.9127	37.3078	43.918	P	P	P	P	P	P	A	P		56.1005	1.67978	64.4995	12.718	0.45224	1.5462e-12	1.14971		40.6129	4.6741	150.756	79.8748	0.190941	1.72742e-243	3.71201		56.1005	40.6129	64.4995	150.756		1.14971	3.71201	0.201275	1.8922
Ghi.1493.1.S1_s_at	GO:0009507 GO:0010044	aluminum-induced protein	AY368487.1	1896.71	3119.15	5648.85	3353.15	879.614	561.305	641.24	1683.99	P	P	P	P	P	P	P	P		720.46	225.078	2507.93	864.392	0.105469	2.87043e-29	3.48101		1162.61	737.333	4501	1623.31	0.117915	1.52283e-10	3.87145		720.46	1162.61	2507.93	4501		3.48101	3.87145	1.79951	1.95288
Ghi.1495.1.S1_at	GO:0004047 GO:0005960 GO:0006563 GO:0004375 GO:0006566 GO:0019464 GO:0005739 GO:0031405 GO:0009853 GO:0005515	glycine decarboxylase multi-enzyme h subunit	DN780862	72.7038	82.7876	43.519	65.2961	56.1319	52.7049	25.1115	22.1816	P	P	P	P	P	P	P	P		54.4184	2.42326	77.7457	7.1303	0.0483618	3.35397e-42	1.42866		23.6465	2.07175	54.4076	15.3988	0.107403	7.34995e-98	2.30087		54.4184	23.6465	77.7457	54.4076		1.42866	2.30087	0.514668	1.20218
Ghi.1496.1.S1_s_at	GO:0004086 GO:0005951 GO:0009536 GO:0006541 GO:0008652	carbamoyl phosphate synthetase small subunit	DN781052	135.883	126.321	169.689	137.775	61.1165	63.0762	57.3645	55.9786	P	P	P	P	P	P	P	P		62.0963	1.38573	131.102	6.76092	0.00496409	0	2.11127		56.6716	0.979996	153.732	22.566	0.0260254	0	2.71268		62.0963	56.6716	131.102	153.732		2.11127	2.71268	1.07811	1.43972
Ghi.1507.1.S1_s_at	GO:0019685 GO:0015995 GO:0005488 GO:0016630 GO:0009507	nadph:protochlorophyllide oxidoreductase	DN780785	93.5465	82.7286	17.1592	42.8389	170.979	184.197	88.6453	96.3238	P	P	P	P	P	P	P	P		177.588	9.34671	88.1375	7.64941	0.00899285	0	0.496304		92.4845	5.42955	29.999	18.1583	0.0430508	0	0.324368		177.588	92.4845	88.1375	29.999		0.496304	0.324368	-1.0107	-1.6243
Ghi.1509.1.S1_s_at	GO:0016811	formamidase-like protein	DN780775	43.9863	75.4519	186.368	106.805	13.8151	9.91227	11.1687	9.93491	P	P	P	P	P	A	P	M		11.8637	2.7597	59.7191	22.2495	0.0944522	8.52783e-133	5.03377		10.5518	0.872389	146.587	56.2591	0.0759246	0	13.8921		11.8637	10.5518	59.7191	146.587		5.03377	13.8921	2.33164	3.7962
Ghi.1510.1.S1_s_at	GO:0005488	protein	DN780749	191.645	167.033	147.562	146.891	115.309	119.646	34.9799	55.9354	P	P	P	P	P	P	P	P		117.478	3.06651	179.339	17.4037	0.0384644	5.25811e-179	1.52658		45.4577	14.8178	147.227	0.47436	0.0104449	0	3.23876		117.478	45.4577	179.339	147.227		1.52658	3.23876	0.610302	1.69544
Ghi.1512.1.S1_at	GO:0016020 GO:0005739	transferring glycosyl	DN780722	169.896	170.196	161.965	196.688	463.113	518.562	524.854	498.248	P	P	P	P	P	P	P	P		490.837	39.2084	170.046	0.212423	0.00738692	0	0.34644		511.551	18.8128	179.327	24.5527	0.00430624	0	0.350555		490.837	511.551	170.046	179.327		0.34644	0.350555	-1.52932	-1.51229
Ghi.1513.1.S1_x_at	GO:0004497 GO:0009573 GO:0016984 GO:0009853 GO:0005515 GO:0046487 GO:0019253	ribulose bisphosphate small subunit	CA994331	282.839	168.45	46.7484	34.1452	118.139	63.0813	66.5142	151.441	P	P	P	P	P	P	P	P		90.61	38.9315	225.644	80.885	0.167221	9.33229e-07	2.49028		108.978	60.0522	40.4468	8.91181	0.251473	1.51618e-27	0.371149		90.61	108.978	225.644	40.4468		2.49028	0.371149	1.31631	-1.42993
Ghi.1515.1.A1_at	GO:0003723	agenet domain containing expressed	DT050511	111.238	115.384	285.709	188.352	65.5525	56.2171	68.3723	80.9546	P	P	P	P	P	P	P	P		60.8848	6.60113	113.311	2.93191	0.00935786	0	1.86107		74.6634	8.89704	237.03	68.8413	0.0805027	7.11515e-147	3.17465		60.8848	74.6634	113.311	237.03		1.86107	3.17465	0.896131	1.6666
Ghi.1529.1.S1_s_at	GO:0019288 GO:0009536	1-hydroxy-2-methyl-2- -butenyl 4-diphosphate reductase	DT469018	530.984	616.902	947.31	749.062	364.303	323.476	370.979	402.545	P	P	P	P	P	P	P	P		343.89	28.8692	573.943	60.753	0.0401848	1.85457e-29	1.66897		386.762	22.3206	848.186	140.182	0.0442044	6.89202e-188	2.19305		343.89	386.762	573.943	848.186		1.66897	2.19305	0.73896	1.13294
Ghi.153.1.S1_s_at	GO:0005215	protein	CA992716	111.839	160.749	294.92	230.079	135.888	130.889	93.1166	109.947	P	P	P	P	P	P	P	P		133.388	3.53471	136.294	34.5849	0.916706	0.245006	1.02178		101.532	11.9011	262.499	45.8501	0.0406767	1.48453e-81	2.58539		133.388	101.532	136.294	262.499		1.02178	2.58539	0.0310912	1.37038
Ghi.1531.1.S1_s_at	GO:0004366	er glycerol-phosphate acyltransferase	DR457815	394.979	458.551	801.415	623.666	657.883	743.05	2036.57	2088.03	P	P	P	P	P	P	P	P		700.467	60.2222	426.765	44.9525	0.035688	7.26166e-18	0.609258		2062.3	36.3866	712.541	125.687	0.00466604	0	0.345508		700.467	2062.3	426.765	712.541		0.609258	0.345508	-0.714875	-1.53321
Ghi.1539.1.S1_s_at	GO:0005515	type 2 ribosome-inactivating protein precursor	DN780152	107.339	165.705	70.3285	80.9361	42.3169	26.2987	22.4177	60.6623	P	P	P	P	P	A	P	P		34.3078	11.3266	136.522	41.2709	0.0775898	2.66689e-37	3.97933		41.54	27.043	75.6323	7.5007	0.227935	1.29434e-10	1.82071		34.3078	41.54	136.522	75.6323		3.97933	1.82071	1.99252	0.864502
Ghi.154.1.S1_s_at	GO:0051219	atp binding	DR462270	162.429	183.206	329.701	395.367	547.645	560.629	648.825	622.577	P	P	P	P	P	P	P	P		554.137	9.18057	172.817	14.6916	0.00103045	0	0.311867		635.701	18.5604	362.534	46.4334	0.0163455	0	0.57029		554.137	635.701	172.817	362.534		0.311867	0.57029	-1.681	-0.810231
Ghi.1543.2.S1_at	GO:0003700 GO:0045449 GO:0005667 GO:0009507	basic helix-loop-helix family protein	DN780085	341.869	323.745	401.198	453.7	737.2	581.101	1015.22	889.831	P	P	P	P	P	P	P	P		659.151	110.378	332.807	12.8161	0.0533716	5.68149e-284	0.504903		952.525	88.6627	427.449	37.1246	0.0163461	0	0.448754		659.151	952.525	332.807	427.449		0.504903	0.448754	-0.985923	-1.156
Ghi.1547.1.S1_s_at	GO:0005737	glycine-rich rna-binding protein	DR452734	564.71	643.94	622.282	589.907	1375.59	1287.57	1580.5	1460.33	P	P	P	P	P	P	P	P		1331.58	62.2392	604.325	56.0244	0.00656413	0	0.453841		1520.41	84.9759	606.094	22.8926	0.00460034	0	0.398638		1331.58	1520.41	604.325	606.094		0.453841	0.398638	-1.13974	-1.32685
Ghi.1552.1.S1_s_at	GO:0005618	a chain crystal structure of a cell wall invertase inhibitor from tobacco (ph )	DN779868	374.621	151.275	364.837	266.167	70.8023	34.4999	85.6161	354.73	P	P	P	P	P	P	P	P		52.6511	25.6696	262.948	157.929	0.204159	4.86049e-31	4.99417		220.173	190.292	315.502	69.7707	0.574385	0.0533267	1.43297		52.6511	220.173	262.948	315.502		4.99417	1.43297	2.32024	0.519011
Ghi.1553.1.S1_at	GO:0048046	multicopper oxidase	DT462666	12.5663	10.3616	27.735	29.9962	7.1734	5.64006	5.20674	13.2741	P	P	P	P	A	A	A	A		6.40673	1.08423	11.464	1.55895	0.0638198	4.2709e-11	1.78937		9.24041	5.70447	28.8656	1.59894	0.0426686	0	3.12385		6.40673	9.24041	11.464	28.8656		1.78937	3.12385	0.839449	1.64332
Ghi.1559.1.S1_s_at	GO:0009536 GO:0005840 GO:0042254 GO:0019843 GO:0003735 GO:0006412	50s ribosomal protein l18	DN779860	217.235	255.661	310.284	273.695	141.221	131.868	118.954	126.012	P	P	P	P	P	P	P	P		136.544	6.61359	236.448	27.1714	0.0370153	2.9751e-101	1.73166		122.483	4.99063	291.99	25.8724	0.0118672	0	2.38393		136.544	122.483	236.448	291.99		1.73166	2.38393	0.792153	1.25334
Ghi.1560.1.S1_at	GO:0015934 GO:0042254 GO:0019843 GO:0003735 GO:0006412 GO:0009507	ribosomal protein l22	DN779773	1720.43	2211.05	1933.29	506.744	368.715	387.489	885.129	953.958	P	P	P	P	P	P	P	P		378.102	13.2751	1965.74	346.921	0.0230846	0	5.19896		919.543	48.67	1220.02	1008.72	0.714824	2.52507e-18	1.32677		378.102	919.543	1965.74	1220.02		5.19896	1.32677	2.37822	0.407914
Ghi.1577.1.S1_at	GO:0007017 GO:0005874 GO:0005875 GO:0003777 GO:0005515	microtubule motor	DN779560	33.9219	50.5859	36.3442	43.9643	18.4071	15.5169	13.7425	15.5169	P	P	P	P	P	A	A	A		16.962	2.04363	42.2539	11.7832	0.0959683	1.41359e-68	2.49109		14.6297	1.25473	40.1543	5.38822	0.0226933	7.6429e-182	2.74471		16.962	14.6297	42.2539	40.1543		2.49109	2.74471	1.31678	1.45665
Ghi.1578.1.S1_s_at	GO:0009570 GO:0009744 GO:0018316 GO:0019253 GO:0005515	chloroplast protein cp12	DN818163	58.3779	52.7543	16.7163	21.4252	25.8727	14.6551	9.80524	47.2024	P	P	P	P	P	P	A	P		20.2639	7.93203	55.5661	3.97646	0.0301647	0	2.74212		28.5038	26.4438	19.0707	3.32969	0.666353	6.16919e-05	0.669058		20.2639	28.5038	55.5661	19.0707		2.74212	0.669058	1.45529	-0.579796
Ghi.158.1.S1_s_at	GO:0009536 GO:0005634 GO:0003677 GO:0005739 GO:0000786 GO:0006334	histone h2a	DT527233	1614.73	2503.74	5907.81	3338.38	515.184	195.137	143.497	198.269	P	P	P	P	P	P	P	P		355.161	226.308	2059.24	628.628	0.0690005	1.7644e-26	5.79804		170.883	38.7298	4623.1	1816.86	0.0741558	0	27.0541		355.161	170.883	2059.24	4623.1		5.79804	27.0541	2.53556	4.75778
Ghi.1586.1.S1_at	GO:0046872	protein	DN760004	48.813	60.9605	125.153	118.351	30.7617	40.6565	21.5103	30.0852	P	P	P	P	P	P	A	P		35.7091	6.99667	54.8868	8.58959	0.134098	0.000106058	1.53705		25.7978	6.06333	121.752	4.80953	0.00323684	0	4.71949		35.7091	25.7978	54.8868	121.752		1.53705	4.71949	0.620168	2.23863
Ghi.1586.2.A1_s_at	GO:0051607	harpin-induced protein	DT461392	24.5468	28.2297	41.8398	40.1197	64.6401	67.8796	75.9932	53.8067	P	P	P	P	P	P	P	P		66.2599	2.29072	26.3883	2.60423	0.0037621	0	0.398254		64.8999	15.6882	40.9797	1.21628	0.164556	4.39426e-170	0.63143		66.2599	64.8999	26.3883	40.9797		0.398254	0.63143	-1.32824	-0.663306
Ghi.1586.2.S1_s_at	GO:0051607 GO:0012505	harpin-induced protein	AI726377	354.979	280.739	858.551	729.731	961.392	869.585	935.597	820.519	P	P	P	P	P	P	P	P		915.488	64.917	317.859	52.4956	0.00961697	0	0.347201		878.058	81.372	794.141	91.0894	0.433725	0.144717	0.904429		915.488	878.058	317.859	794.141		0.347201	0.904429	-1.52616	-0.144922
Ghi.1589.1.S1_s_at	GO:0009507 GO:0010044	aluminum-induced protein	DN762289	54.5381	71.7135	127.155	110.895	95.7302	120.451	222.598	300.179	P	P	P	P	P	P	P	P		108.09	17.48	63.1258	12.1448	0.0961521	1.64164e-07	0.584009		261.388	54.8582	119.025	11.4977	0.0695197	1.19016e-68	0.455358		108.09	261.388	63.1258	119.025		0.584009	0.455358	-0.775937	-1.13493
Ghi.1593.1.S1_at	GO:0016023 GO:0006508 GO:0009561 GO:0012505 GO:0008236	prolyl carboxypeptidase like protein	DN759956	547.056	707.27	1073.9	882.101	110.367	60.2176	55.325	120.764	P	P	P	P	P	P	P	P		85.2924	35.461	627.163	113.289	0.0231658	1.44051e-103	7.35309		88.0447	46.2726	977.998	135.619	0.0127162	0	11.108		85.2924	88.0447	627.163	977.998		7.35309	11.108	2.87835	3.47352
Ghi.1607.1.S1_s_at	GO:0009805 GO:0045551 GO:0009809 GO:0008270 GO:0009811	cinnamyl alcohol dehydrogenase	DT048948	211.309	302.894	922.687	591.34	114.382	106.462	293.1	268.429	P	P	P	P	P	P	P	P		110.422	5.60054	257.101	64.7606	0.0857532	2.7942e-300	2.32835		280.765	17.4451	757.013	234.298	0.103192	0	2.69626		110.422	280.765	257.101	757.013		2.32835	2.69626	1.21931	1.43096
Ghi.1608.1.S1_s_at	GO:0005488	protein	DN761132	26.5229	29.6784	30.5096	23.1845	21.2113	12.5099	10.6218	14.2181	A	P	P	P	P	A	A	A		16.8606	6.15281	28.1006	2.23132	0.135827	1.05249e-12	1.66665		12.42	2.54296	26.8471	5.17963	0.0715091	1.03665e-15	2.1616		16.8606	12.42	28.1006	26.8471		1.66665	2.1616	0.736949	1.1121
Ghi.1622.1.S1_at	GO:0004365 GO:0006094 GO:0005509 GO:0005739 GO:0006096	carbon catabolite repressor	DN760805	78.6571	88.1911	118.895	109.195	209.696	202.86	135.739	120.8	P	P	P	P	P	P	P	P		206.278	4.83367	83.4241	6.7416	0.00227186	0	0.404425		128.269	10.5635	114.045	6.85938	0.251321	0.00336129	0.889106		206.278	128.269	83.4241	114.045		0.404425	0.889106	-1.30606	-0.169572
Ghi.1623.1.S1_at	GO:0016023 GO:0004289 GO:0006508	xylem serine proteinase 1	DN760802	35.9077	29.2598	123.729	69.618	13.5077	12.6442	19.7162	38.8244	P	P	P	P	A	P	A	P		13.0759	0.610609	32.5838	4.70072	0.028276	0	2.49189		29.2703	13.5116	96.6733	38.262	0.14327	1.72817e-12	3.30278		13.0759	29.2703	32.5838	96.6733		2.49189	3.30278	1.31724	1.72368
Ghi.1626.1.S1_s_at	GO:0006468 GO:0016023 GO:0004674 GO:0012505 GO:0007169 GO:0009069 GO:0005524	leucine-rich repeat	DN760786	77.81	130.333	204.369	137.895	28.4292	20.7314	25.0104	35.6743	P	P	P	P	P	P	A	P		24.5803	5.44313	104.072	37.1395	0.0957457	9.19995e-95	4.23394		30.3424	7.5405	171.132	47.0043	0.0526886	1.21006e-153	5.64004		24.5803	30.3424	104.072	171.132		4.23394	5.64004	2.082	2.49571
Ghi.1628.1.S1_at	GO:0046872	metal ion binding	DN759830	122.662	157.282	222.403	166.783	53.9759	37.2255	41.7421	252.422	P	P	P	P	P	P	P	P		45.6007	11.8444	139.972	24.4799	0.0391014	1.89134e-29	3.06951		147.082	148.973	194.593	39.329	0.705335	0.0875604	1.32302		45.6007	147.082	139.972	194.593		3.06951	1.32302	1.61801	0.403835
Ghi.1638.1.S1_s_at	GO:0004194 GO:0006508	---NA---	DN760208	186.427	241.583	101.802	107.472	112.515	63.2849	48.7564	137.304	P	P	P	P	P	P	P	P		87.8997	34.8106	214.005	39.0017	0.0762312	3.00483e-07	2.43465		93.03	62.6123	104.637	4.00937	0.818093	4.24408e-05	1.12476		87.8997	93.03	214.005	104.637		2.43465	1.12476	1.28371	0.169619
Ghi.1639.1.S1_at	GO:0005773	rubber elongation factor family protein	DN760203	19.7834	31.1519	33.3335	34.9849	103.544	73.2106	109.812	134.767	P	P	P	P	P	P	P	P		88.3775	21.4491	25.4677	8.0388	0.0603495	1.80858e-28	0.288169		122.29	17.646	34.1592	1.16772	0.0195447	0	0.279331		88.3775	122.29	25.4677	34.1592		0.288169	0.279331	-1.79501	-1.83995
Ghi.1640.1.S1_at	GO:0006468 GO:0004713 GO:0005524 GO:0012505	protein kinase-like protein	DN760199	68.764	69.0943	70.8528	51.0085	170.333	186.267	116.36	106.768	P	P	P	P	P	P	P	P		178.3	11.2665	68.9291	0.23355	0.00526613	0	0.386591		111.564	6.78311	60.9307	14.0321	0.044253	0	0.54615		178.3	111.564	68.9291	60.9307		0.386591	0.54615	-1.37112	-0.872632
Ghi.166.1.S1_s_at	GO:0005515 GO:0004497 GO:0020037 GO:0006118 GO:0010154	cytochrome p450	DT563385	243.131	552.316	103.9	180.895	74.8792	36.3283	38.6334	32.8134	P	P	P	P	P	P	A	P		55.6037	27.2596	397.723	218.627	0.159253	1.75485e-70	7.15282		35.7234	4.11539	142.398	54.444	0.109826	3.67052e-294	3.98612		55.6037	35.7234	397.723	142.398		7.15282	3.98612	2.83851	1.99498
Ghi.1665.1.S1_s_at	GO:0005345 GO:0015211 GO:0006863 GO:0015860 GO:0016036 GO:0005887	purine permease	DN760101	133.247	132.97	108.062	106.931	38.0943	32.4168	15.0826	56.4978	P	P	P	P	P	P	P	P		35.2556	4.0146	133.109	0.196202	0.000842544	0	3.77554		35.7902	29.285	107.497	0.799416	0.0742788	0	3.00352		35.2556	35.7902	133.109	107.497		3.77554	3.00352	1.91668	1.58666
Ghi.1670.1.S1_s_at	GO:0003700 GO:0043565 GO:0006355 GO:0005667 GO:0010073	homeobox protein knotted-	DN760074	35.9257	32.4923	14.355	27.8469	158.531	202.23	154.673	161.351	P	P	A	P	P	P	P	P		180.381	30.8999	34.209	2.42781	0.0217509	0	0.189649		158.012	4.72184	21.101	9.54023	0.00300887	0	0.13354		180.381	158.012	34.209	21.101		0.189649	0.13354	-2.3986	-2.90465
Ghi.1704.1.S1_s_at	GO:0015031	vesicle-associated membrane	DN759840	92.563	124.284	133.12	103.062	28.2238	22.695	13.9099	19.36	P	P	P	P	P	P	A	A		25.4594	3.9094	108.423	22.43	0.0356552	7.00847e-198	4.25868		16.635	3.85384	118.091	21.2541	0.0219222	2.34022e-303	7.09896		25.4594	16.635	108.423	118.091		4.25868	7.09896	2.0904	2.82761
Ghi.1706.1.S1_s_at	GO:0009753	protein	DN759834	159.682	193.229	159.562	176.264	64.5128	70.9836	46.3191	44.312	P	P	P	P	P	P	P	P		67.7482	4.57553	176.455	23.7211	0.0238153	1.74496e-247	2.60458		45.3156	1.41924	167.913	11.8103	0.00467415	0	3.70542		67.7482	45.3156	176.455	167.913		2.60458	3.70542	1.38105	1.88964
Ghi.1707.1.S1_x_at	GO:0006334	---NA---	DN759792	588.222	475.813	169.562	430.641	560.102	874.082	645.77	805.886	P	P	P	P	P	P	P	P		717.092	222.018	532.017	79.4852	0.382612	0.00099167	0.741909		725.828	113.219	300.101	184.611	0.108692	1.05061e-07	0.41346		717.092	725.828	532.017	300.101		0.741909	0.41346	-0.430685	-1.27418
Ghi.171.1.S1_at	GO:0009733 GO:0009737 GO:0009735 GO:0009741 GO:0009739 GO:0009723 GO:0003677 GO:0009640	---NA---	DR462085	283.687	429.437	803.117	414.795	76.0247	40.8138	71.4674	59.916	P	P	P	P	P	A	P	P		58.4192	24.8979	356.562	103.061	0.057805	2.49799e-64	6.1035		65.6917	8.16809	608.956	274.585	0.107602	0	9.2699		58.4192	65.6917	356.562	608.956		6.1035	9.2699	2.60964	3.21255
Ghi.1711.1.S1_s_at	GO:0009733	mybr domain class transcription factor	DN759798	250.375	350.177	420.876	325.598	81.4313	33.5115	37.7003	84.1506	P	P	P	P	P	M	P	P		57.4714	33.8844	300.276	70.5706	0.0482455	3.91233e-24	5.22479		60.9255	32.8454	373.237	67.372	0.0276108	3.20235e-41	6.12612		57.4714	60.9255	300.276	373.237		5.22479	6.12612	2.38537	2.61497
Ghi.1719.1.S1_at	GO:0005634	---NA---	DN759736	63.1741	50.5058	110.37	107.119	120.342	132.374	110.892	111.377	P	P	P	P	P	P	P	P		126.358	8.50785	56.84	8.95782	0.0154263	0	0.449832		111.135	0.342542	108.745	2.29838	0.283013	0	0.978494		126.358	111.135	56.84	108.745		0.449832	0.978494	-1.15254	-0.0313656
Ghi.172.1.S1_at	GO:0009536	xri1 (x-ray induced transcript 1)	DR462066	76.9638	113.024	275.645	269.99	25.46	17.2369	16.765	26.0271	P	P	P	P	P	P	P	P		21.3484	5.81458	94.9938	25.4984	0.0576558	9.55064e-72	4.44968		21.396	6.54935	272.818	3.99889	0.000465444	0	12.7508		21.3484	21.396	94.9938	272.818		4.44968	12.7508	2.1537	3.67252
Ghi.173.1.S1_at	GO:0008026	dead box atp-dependent rna	DR462059	881.998	858.659	672.538	565.903	406.025	435.979	367.972	387.801	P	P	P	P	P	P	P	P		421.002	21.1802	870.328	16.503	0.0017807	0	2.06728		377.886	14.0208	619.221	75.4021	0.0469675	7.01957e-131	1.63864		421.002	377.886	870.328	619.221		2.06728	1.63864	1.04773	0.712502
Ghi.1739.2.S1_s_at	GO:0005506	lipoxygenase	DN759923	73.3953	305.588	226.557	235.222	54.6413	44.8836	34.4914	21.5366	P	P	P	P	A	A	A	A		49.7625	6.89979	189.492	164.185	0.352221	2.17667e-180	3.80792		28.014	9.16041	230.89	6.12704	0.00147218	0	8.24194		49.7625	28.014	189.492	230.89		3.80792	8.24194	1.929	3.04298
Ghi.1739.4.S1_x_at	GO:0040007 GO:0016165 GO:0009695 GO:0005506 GO:0006118 GO:0009507	lipoxygenase	DT464580	8.15609	31.9425	20.6987	21.2667	6.13394	7.00195	6.29083	6.30827	P	P	A	A	P	P	A	A		6.56795	0.613776	20.0493	16.8195	0.374831	1.96994e-211	3.0526		6.29955	0.0123263	20.9827	0.401652	0.000374281	0	3.33082		6.56795	6.29955	20.0493	20.9827		3.0526	3.33082	1.61004	1.73588
Ghi.1766.1.S1_s_at	GO:0009395 GO:0016020 GO:0012501 GO:0005509 GO:0009409 GO:0004630 GO:0046470 GO:0046473	phospholipase d	AY138252.1	338.88	542.885	1734.41	941.514	117.586	61.5792	110.466	185.566	P	P	P	P	P	P	P	P		89.5825	39.6026	440.882	144.254	0.0799413	4.23663e-36	4.92153		148.016	53.1036	1337.96	560.664	0.0961193	2.14983e-220	9.03932		89.5825	148.016	440.882	1337.96		4.92153	9.03932	2.29911	3.17621
Ghi.1767.1.S1_at	GO:0006468 GO:0009536 GO:0016023 GO:0016021 GO:0012505 GO:0005515 GO:0004672 GO:0007169 GO:0005524	leucine-rich repeat receptor-like protein kinase	DN758392	30.9688	44.1176	50.6727	40.8857	15.3749	15.7937	8.17872	15.3107	P	P	P	P	P	P	P	P		15.5843	0.296126	37.5432	9.29761	0.0792132	0	2.40905		11.7447	5.04306	45.7792	6.92043	0.030223	1.37483e-21	3.89786		15.5843	11.7447	37.5432	45.7792		2.40905	3.89786	1.26846	1.96268
Ghi.1782.1.S1_x_at	GO:0044424	protein	DN758295	119.979	151.1	218.844	203.604	158.811	147.539	410.645	515.137	P	P	P	P	P	P	P	P		153.175	7.97057	135.539	22.0064	0.398213	0.00175334	0.884865		462.891	73.8869	211.224	10.7762	0.0413062	3.30362e-239	0.456315		153.175	462.891	135.539	211.224		0.884865	0.456315	-0.176472	-1.1319
Ghi.1791.1.S1_at	GO:0006457 GO:0016023 GO:0051082 GO:0006950 GO:0046685 GO:0005524	heat shock protein 90	DN760566	147.169	221.616	411.409	190.145	522.812	543.398	1152.54	1030.48	P	P	P	P	P	P	P	P		533.105	14.5567	184.393	52.6422	0.0120448	0	0.345884		1091.51	86.3085	300.777	156.457	0.024594	0	0.275561		533.105	1091.51	184.393	300.777		0.345884	0.275561	-1.53164	-1.85956
Ghi.1792.1.S1_at	GO:0005783	protein	DN758207	94.2945	99.3083	97.276	96.3341	28.2642	26.2497	53.1103	64.0379	P	P	P	P	P	P	P	P		27.2569	1.42446	96.8014	3.54531	0.00150579	0	3.55144		58.5741	7.72698	96.8051	0.666058	0.0199625	0	1.6527		27.2569	58.5741	96.8014	96.8051		3.55144	1.6527	1.8284	0.724821
Ghi.1794.1.S1_a_at	GO:0003674	PREDICTED: hypothetical protein [Vitis vinifera]	DN758173	21.7683	36.4629	86.4691	32.4086	15.5677	12.7868	9.7777	15.0912	P	P	P	P	A	A	A	P		14.1772	1.96639	29.1156	10.3907	0.183815	6.42607e-27	2.05369		12.4344	3.75721	59.4388	38.2266	0.22566	4.87136e-70	4.78018		14.1772	12.4344	29.1156	59.4388		2.05369	4.78018	1.03822	2.25706
Ghi.1797.1.S1_at	GO:0009805 GO:0016207 GO:0009809 GO:0009811	4-coumarate: ligase	DT051908	74.1175	144.944	192.167	178.999	47.4556	30.1876	54.2286	38.5209	P	P	P	P	P	P	P	P		38.8216	12.2103	109.531	50.0818	0.191938	2.62161e-16	2.82139		46.3747	11.107	185.583	9.31157	0.00537644	0	4.00181		38.8216	46.3747	109.531	185.583		2.82139	4.00181	1.4964	2.00065
Ghi.1798.1.S1_at	GO:0043169 GO:0005975 GO:0016798 GO:0005739 GO:0012505	hydrolyzing o-glycosyl	DN758071	44.6813	44.4353	29.9107	33.7607	18.4293	14.7509	20.0114	21.0651	P	P	P	P	A	A	P	P		16.5901	2.60103	44.5583	0.17391	0.00431569	0	2.68584		20.5382	0.745071	31.8357	2.7224	0.0298201	9.39512e-102	1.55007		16.5901	20.5382	44.5583	31.8357		2.68584	1.55007	1.42537	0.632334
Ghi.180.1.S1_s_at	GO:0004497 GO:0006118 GO:0020037	flavonoid 3 -hydroxylase	DT050683	772.441	1754.15	9579.39	7426.29	289.494	158.106	171.107	98.4096	P	P	P	P	P	P	P	P		223.8	92.9055	1263.29	694.17	0.170671	2.15136e-56	5.64474		134.758	51.4048	8502.84	1522.47	0.0161688	0	63.097		223.8	134.758	1263.29	8502.84		5.64474	63.097	2.49691	5.9795
Ghi.1812.1.S1_at	GO:0005739	---NA---	DV850410	46.6232	77.183	25.8481	27.3558	46.3732	47.821	50.9244	63.974	P	P	P	P	P	P	P	P		47.0971	1.02375	61.9031	21.609	0.435204	6.52175e-93	1.31437		57.4492	9.2275	26.602	1.06609	0.0424708	0	0.463052		47.0971	57.4492	61.9031	26.602		1.31437	0.463052	0.394373	-1.11075
Ghi.1824.1.S1_at	GO:0006511	ubiquitin-conjugating enzyme e2	DV850268	472.579	494.706	278.899	300.113	210.846	189.826	167.784	153.695	P	P	P	P	P	P	P	P		200.336	14.8636	483.642	15.6467	0.00288883	0	2.41415		160.739	9.96182	289.506	15.0008	0.00963718	0	1.80109		200.336	160.739	483.642	289.506		2.41415	1.80109	1.27152	0.848868
Ghi.1831.1.S1_s_at	GO:0006468 GO:0016023 GO:0005739 GO:0004674 GO:0012505 GO:0007169 GO:0009069 GO:0005524	protein	DV850228	277.61	305.193	428.977	353.729	857.966	589.396	996.812	868.279	P	P	P	P	P	P	P	P		723.681	189.908	291.401	19.5044	0.0852347	1.19588e-215	0.402665		932.546	90.8862	391.353	53.2085	0.0184131	0	0.419661		723.681	932.546	291.401	391.353		0.402665	0.419661	-1.31235	-1.25271
Ghi.184.1.S1_x_at	GO:0005634 GO:0000786 GO:0006334 GO:0009414 GO:0003677	histone h4	DR461953	265.871	376.498	1345.72	778.539	171.231	119.29	90.2286	94.9786	P	P	P	P	P	P	P	P		145.261	36.7276	321.184	78.2248	0.102444	1.25248e-11	2.21109		92.6036	3.35876	1062.13	401.056	0.0759452	0	11.4696		145.261	92.6036	321.184	1062.13		2.21109	11.4696	1.14476	3.51975
Ghi.1846.1.S1_x_at	GO:0008270 GO:0003676	mutator-like transposase-like protein	DV850048	102.53	82.8468	166.12	135.116	59.9879	63.759	69.0438	80.6747	P	A	A	P	P	M	M	P		61.8734	2.66662	92.6886	13.9185	0.091472	4.98585e-60	1.49804		74.8593	8.22425	150.618	21.9234	0.0445934	8.58372e-39	2.01202		61.8734	74.8593	92.6886	150.618		1.49804	2.01202	0.583072	1.00864
Ghi.1847.1.S1_at	GO:0006857 GO:0005215 GO:0016020 GO:0009624	peptide transporter	DV850045	83.925	29.0168	47.8597	42.462	26.5988	24.6562	28.389	78.5861	P	P	P	P	P	A	P	P		25.6275	1.37364	56.4709	38.826	0.378219	3.36205e-221	2.20353		53.4876	35.4947	45.1609	3.81674	0.772853	0.0020347	0.844325		25.6275	53.4876	56.4709	45.1609		2.20353	0.844325	1.13982	-0.244129
Ghi.1848.1.S1_at	GO:0016023 GO:0006508 GO:0004194	nucleoid dna-binding-like protein	DV850042	34.5612	48.6214	122.484	90.7286	19.229	16.2649	13.3679	12.9603	P	P	P	P	P	P	P	P		17.747	2.09592	41.5913	9.94205	0.0800409	3.11951e-58	2.34357		13.1641	0.288225	106.606	22.4547	0.0276845	0	8.0983		17.747	13.1641	41.5913	106.606		2.34357	8.0983	1.22871	3.01762
Ghi.1849.1.S1_x_at	GO:0009535	protein	DV850026	56.0581	65.1664	110.111	88.7822	27.6977	19.9463	21.2688	53.0392	P	P	P	P	P	P	P	P		23.822	5.48108	60.6123	6.44054	0.0254179	2.25746e-21	2.54438		37.154	22.4651	99.4464	15.0814	0.0827914	5.18085e-09	2.6766		23.822	37.154	60.6123	99.4464		2.54438	2.6766	1.34732	1.4204
Ghi.1861.1.S1_s_at	GO:0005488	protein	DV849927	202.74	227.288	300.145	228.911	139.852	121.553	107.79	155.591	P	P	P	P	P	P	P	P		130.703	12.939	215.014	17.3576	0.0314227	3.11178e-20	1.64506		131.69	33.8004	264.528	50.3704	0.0903553	2.72957e-08	2.00871		130.703	131.69	215.014	264.528		1.64506	2.00871	0.71814	1.00627
Ghi.1871.1.S1_at	GO:0008270 GO:0008152 GO:0046029	cinnamyl alcohol dehydrogenase	DV849760	224.393	328.312	647.805	367.552	80.4658	37.1568	49.787	76.8943	P	P	P	P	P	A	A	P		58.8113	30.6241	276.352	73.4821	0.0609049	9.5687e-24	4.69897		63.3406	19.1678	507.679	198.169	0.0874197	1.00837e-235	8.01506		58.8113	63.3406	276.352	507.679		4.69897	8.01506	2.23234	3.00271
Ghi.1873.1.S1_s_at	GO:0044424	50s ribosomal protein chloroplast	DV849722	214.784	268.896	203.437	225.43	100.8	79.9134	98.1046	92.4801	P	P	P	P	P	P	P	P		90.3569	14.7694	241.84	38.2625	0.0347534	1.12779e-47	2.6765		95.2923	3.97712	214.434	15.5518	0.00895477	0	2.25027		90.3569	95.2923	241.84	214.434		2.6765	2.25027	1.42035	1.1701
Ghi.1893.1.S1_at	GO:0051258 GO:0007018 GO:0003924 GO:0005198 GO:0005874 GO:0005525	beta chain	DV849529	236.367	251.792	925.272	738.249	110.642	59.4254	115.783	184.38	P	P	P	P	P	P	P	P		85.0335	36.2152	244.079	10.9073	0.0271305	0	2.87039		150.081	48.5053	831.761	132.245	0.020689	6.70431e-88	5.54207		85.0335	150.081	244.079	831.761		2.87039	5.54207	1.52125	2.47042
Ghi.1903.1.S1_at	GO:0016020 GO:0015837 GO:0005275	amino acid transporter family protein	DV849376	24.1858	68.0486	97.0408	93.8503	11.904	14.1895	12.1072	12.7204	P	P	P	P	P	A	A	A		13.0467	1.61613	46.1172	31.0157	0.271059	4.38019e-184	3.53476		12.4138	0.433635	95.4456	2.25606	0.000382549	0	7.68868		13.0467	12.4138	46.1172	95.4456		3.53476	7.68868	1.82161	2.94274
Ghi.1908.1.S1_s_at	GO:0016020 GO:0009507	protein	DV849249	310.299	220.536	241.826	250.885	802.731	754.554	890.449	769.031	P	P	P	P	P	P	P	P		778.642	34.0665	265.418	63.4722	0.00970732	0	0.340872		829.74	85.8554	246.355	6.40557	0.0107147	0	0.296907		778.642	829.74	265.418	246.355		0.340872	0.296907	-1.5527	-1.75192
Ghi.1915.1.S1_at	GO:0003964	hypothetical protein OsJ_00596 [Oryza sativa Japonica Group]	DV849191	64.036	97.0561	191.018	153.298	47.5804	33.8068	18.5795	39.8699	P	P	P	P	P	P	A	P		40.6936	9.73941	80.546	23.3488	0.155744	7.17588e-09	1.97933		29.2247	15.0546	172.158	26.6725	0.0221965	4.20357e-41	5.89084		40.6936	29.2247	80.546	172.158		1.97933	5.89084	0.985011	2.55847
Ghi.1920.1.S1_s_at	GO:0008270 GO:0003677	zinc finger (an1-like) family protein	DR463727	129.287	239.069	130.415	167.897	55.5396	51.6239	60.1453	101.925	P	P	P	P	P	P	P	P		53.5818	2.76878	184.178	77.6276	0.140537	0	3.43732		81.035	29.5425	149.156	26.5037	0.135955	0.000278136	1.84063		53.5818	81.035	184.178	149.156		3.43732	1.84063	1.78128	0.880202
Ghi.1937.1.S1_s_at	GO:0006811 GO:0016020 GO:0005216 GO:0007165 GO:0004872	glutamate-gated kainate-type ion channel receptor subunit 5	DV848962	219.202	162.684	112.88	119.895	729.176	682.125	147.298	245.163	P	P	P	P	P	P	P	P		705.65	33.27	190.943	39.9649	0.00506478	0	0.270592		196.23	69.2005	116.388	4.96034	0.245158	1.07128e-114	0.593118		705.65	196.23	190.943	116.388		0.270592	0.593118	-1.88581	-0.75361
Ghi.1940.1.S1_at	GO:0044238 GO:0005515 GO:0044237 GO:0043170	protein	DV848869	62.0617	65.1272	97.2268	110.956	55.9896	49.6947	35.2973	42.6503	P	P	P	P	P	P	P	P		52.8421	4.45118	63.5944	2.16765	0.0916658	2.3086e-12	1.20348		38.9738	5.19935	104.091	9.70817	0.0140014	0	2.67081		52.8421	38.9738	63.5944	104.091		1.20348	2.67081	0.267212	1.41727
Ghi.1949.1.S1_s_at	GO:0005488	ferredoxin i precursor	DV848790	67.9661	49.2133	26.0167	26.0377	36.4334	19.7582	29.051	43.9589	P	P	P	P	P	P	P	P		28.0958	11.7911	58.5897	13.2602	0.135682	0.00025479	2.08536		36.505	10.5414	26.0272	0.0148054	0.295039	0	0.712977		28.0958	36.505	58.5897	26.0272		2.08536	0.712977	1.06029	-0.488073
Ghi.1955.1.S1_at	GO:0006118 GO:0009055	protein	DV848730	25.8002	30.1473	14.2263	14.8182	8.53641	8.87251	11.2499	19.8073	P	P	P	P	A	A	A	P		8.70446	0.237661	27.9737	3.07388	0.0125591	0	3.21372		15.5286	6.05099	14.5223	0.418563	0.836321	0.000707641	0.935193		8.70446	15.5286	27.9737	14.5223		3.21372	0.935193	1.68425	-0.0966635
Ghi.1956.1.S1_s_at	GO:0005575	metallothionein-like protein	DN817800	62.2286	102.429	275.554	237.615	42.443	17.1389	107.209	204.455	P	P	M	P	P	P	P	P		29.7909	17.8927	82.3288	28.4259	0.157468	3.28846e-05	2.76355		155.832	68.7637	256.584	26.8272	0.193314	1.08894e-07	1.64655		29.7909	155.832	82.3288	256.584		2.76355	1.64655	1.46652	0.719442
Ghi.1965.1.S1_at	GO:0006270 GO:0005524 GO:0003677	dna replication licensing factor	AY821907.1	39.2312	67.7087	107.018	135.062	18.1447	13.5318	21.1036	15.062	P	P	P	P	P	P	M	P		15.8383	3.26182	53.4699	20.1366	0.120857	7.69365e-60	3.376		18.0828	4.27202	121.04	19.8303	0.0188622	1.37976e-254	6.69364		15.8383	18.0828	53.4699	121.04		3.376	6.69364	1.75531	2.74279
Ghi.197.1.S1_at	GO:0005971 GO:0009186 GO:0006281 GO:0006206 GO:0051726 GO:0007275 GO:0004748 GO:0012501 GO:0006260 GO:0005506 GO:0006144	ribonucleoside-diphosphate reductase small chain	DR461858	66.1671	98.5478	96.5335	124.789	22.0638	25.3309	12.8156	18.0013	P	P	P	P	A	P	P	P		23.6974	2.31019	82.3574	22.8966	0.0690747	2.37274e-282	3.47538		15.4084	3.66687	110.661	19.9793	0.0219914	2.06267e-295	7.18185		23.6974	15.4084	82.3574	110.661		3.47538	7.18185	1.79717	2.84436
Ghi.1970.1.S1_s_at	GO:0006950	late embryogenesis-abundant protein	M88323.1	1330.62	1063.21	551.391	323.132	69.9326	244.175	107.425	2816.87	P	P	P	P	P	P	P	P		157.054	123.208	1196.92	189.085	0.022751	7.69886e-33	7.62106		1462.15	1915.87	437.262	161.403	0.529601	2.70654e-19	0.299054		157.054	1462.15	1196.92	437.262		7.62106	0.299054	2.92999	-1.74152
Ghi.1987.1.S1_a_at	GO:0003674	protein	DR461896	154.339	141.962	31.628	45.2005	21.5711	16.9775	16.9775	14.6323	P	P	P	P	P	P	A	A		19.2743	3.24811	148.15	8.75194	0.00261319	0	7.68642		15.8049	1.65832	38.4143	9.59723	0.081588	8.50134e-83	2.43053		19.2743	15.8049	148.15	38.4143		7.68642	2.43053	2.94231	1.28127
Ghi.1994.1.A1_at	GO:0005739 GO:0005525	gtp-binding protein	DT049072	152.569	150.562	333.395	275.712	105.582	85.2694	85.2028	98.8466	P	P	P	P	P	P	P	P		95.4255	14.3629	151.566	1.41927	0.031494	0	1.58831		92.0247	9.64759	304.553	40.7885	0.0188975	4.51154e-213	3.30948		95.4255	92.0247	151.566	304.553		1.58831	3.30948	0.667494	1.7266
Ghi.2017.2.A1_s_at	GO:0008270	PREDICTED: hypothetical protein [Vitis vinifera]	DT463271	86.5001	85.524	108.274	119.584	64.5388	46.6649	36.7407	39.8831	P	P	P	P	P	P	P	P		55.6018	12.6387	86.0121	0.690202	0.076779	0	1.54693		38.3119	2.22202	113.929	7.99705	0.00597015	0	2.97372		55.6018	38.3119	86.0121	113.929		1.54693	2.97372	0.629407	1.57227
Ghi.202.1.S1_s_at	GO:0016787	ubiquitin-protein ligase zinc ion binding protein	DR461816	106.158	185.687	612.722	209.097	71.0301	46.1756	46.2611	37.8262	P	P	P	P	P	P	P	P		58.6028	17.5747	145.922	56.2352	0.171049	2.11837e-12	2.49002		42.0437	5.96437	410.91	285.405	0.209167	0	9.7734		58.6028	42.0437	145.922	410.91		2.49002	9.7734	1.31616	3.28886
Ghi.2036.1.S1_s_at	GO:0005737 GO:0016209 GO:0008270 GO:0004784 GO:0005507 GO:0006801	superoxide dismutase	DQ088818.1	3187.65	1634.88	2358.23	2035.08	5910.99	6253.71	3694.84	4125.6	P	P	P	P	P	P	P	P		6082.35	242.34	2411.27	1097.97	0.0438437	0	0.396437		3910.22	304.595	2196.65	228.5	0.0238109	2.81086e-26	0.561772		6082.35	3910.22	2411.27	2196.65		0.396437	0.561772	-1.33484	-0.831943
Ghi.2039.2.S1_s_at	GO:0016157 GO:0005982 GO:0005986 GO:0009413 GO:0046524 GO:0006970 GO:0009409 GO:0009877	sucrose synthase	DT463218	2153.32	2100.14	1109.9	934.461	107.564	53.5348	1835.53	1502.85	P	P	P	P	P	P	P	P		80.5492	38.2041	2126.73	37.6056	0.000343009	0	26.4029		1669.19	235.239	1022.18	124.054	0.0750859	1.63275e-13	0.612382		80.5492	1669.19	2126.73	1022.18		26.4029	0.612382	4.72262	-0.707495
Ghi.2039.3.S1_s_at	GO:0005507 GO:0006118 GO:0009055	ct099	DT049496	10.1956	13.6127	7800.72	5455.95	9.17035	12.828	42.1533	23.0878	A	A	P	P	A	A	P	P		10.9992	2.58633	11.9041	2.41625	0.752288	0.596368	1.08228		32.6205	13.4813	6628.34	1658	0.0301742	0	203.195		10.9992	32.6205	11.9041	6628.34		1.08228	203.195	0.114067	7.66672
Ghi.204.1.S1_s_at	GO:0019725 GO:0004421 GO:0006084 GO:0009751 GO:0005515 GO:0016020 GO:0006552 GO:0009611 GO:0006550 GO:0031348 GO:0008299 GO:0005543 GO:0006574 GO:0009409 GO:0009408 GO:0046950	hydroxymethylglutaryl- synthase	DT466570	402.229	486.968	704.926	683.75	212.483	199.729	144.731	179.524	P	P	P	P	P	P	P	P		206.106	9.01886	444.598	59.9198	0.0307938	4.38388e-306	2.15713		162.127	24.6028	694.338	14.9731	0.00146104	0	4.28267		206.106	162.127	444.598	694.338		2.15713	4.28267	1.10912	2.09851
Ghi.2057.1.S1_s_at	GO:0005575	ubiquitin-conjugating enzyme e2 7	DT047410	995.288	919.99	964.145	950.729	1523.59	1456.56	2332.9	2080.59	P	P	P	P	P	P	P	P		1490.08	47.3954	957.639	53.2437	0.00884323	0	0.642678		2206.74	178.404	957.437	9.48702	0.0100709	0	0.433869		1490.08	2206.74	957.639	957.437		0.642678	0.433869	-0.637832	-1.20467
Ghi.2058.1.S1_at	GO:0016020	lcd1 (lower cell density 1)	DT574481	126.642	166.113	115.8	87.6581	29.7301	18.7337	12.1927	12.2566	M	M	P	P	P	P	A	P		24.2319	7.77562	146.378	27.9103	0.0269981	2.4318e-109	6.04071		12.2246	0.0451877	101.729	19.8994	0.0238351	0	8.32165		24.2319	12.2246	146.378	101.729		6.04071	8.32165	2.59472	3.05687
Ghi.2060.1.S1_s_at	GO:0006869	protein	DT049026	750.398	1165.59	1262.18	1242.13	490.191	364.228	667.39	672.364	P	P	P	P	P	P	P	P		427.209	89.0693	957.994	293.585	0.134222	3.5273e-17	2.24245		669.877	3.51738	1252.16	14.1746	0.000314392	0	1.86924		427.209	669.877	957.994	1252.16		2.24245	1.86924	1.16507	0.902448
Ghi.2060.2.S1_x_at	GO:0006869	protein	DN759860	60.1676	88.4949	109.936	108.307	21.9032	8.53597	13.5062	36.9796	P	P	P	P	P	A	P	P		15.2196	9.45209	74.3312	20.0304	0.0635757	9.21895e-19	4.88391		25.2429	16.5982	109.121	1.15227	0.0191113	0	4.32285		15.2196	25.2429	74.3312	109.121		4.88391	4.32285	2.28804	2.11198
Ghi.207.1.S1_s_at	GO:0008415 GO:0042967	anthranilate n-benzoyltransferase	DT049604	1185.98	771.008	478.963	848.819	2684.7	2746.14	2471.66	2590.24	P	P	P	P	P	P	P	P		2715.42	43.4426	978.496	293.432	0.0142714	0	0.360348		2530.95	83.8536	663.891	261.528	0.0106466	0	0.262309		2715.42	2530.95	978.496	663.891		0.360348	0.262309	-1.47254	-1.93066
Ghi.2078.1.S1_s_at	GO:0005783	ent-kaurene oxidase	DT570777	72.1102	62.2586	76.0974	100.27	291.829	277.632	273.179	214.39	P	P	P	P	P	P	P	P		284.73	10.0389	67.1844	6.96615	0.00157371	0	0.235958		243.784	41.5699	88.1838	17.0928	0.0392786	6.30881e-38	0.361729		284.73	243.784	67.1844	88.1838		0.235958	0.361729	-2.0834	-1.46702
Ghi.2087.1.S1_s_at	GO:0005634	histone h3	DR459991	2772.33	4167.92	7328.17	4314.6	865.309	273.293	152.254	223.979	P	P	P	P	P	P	P	P		569.301	418.618	3470.13	986.832	0.0619956	1.12773e-22	6.09542		188.116	50.7169	5821.39	2130.92	0.0647143	0	30.9457		569.301	188.116	3470.13	5821.39		6.09542	30.9457	2.60773	4.95167
Ghi.2114.2.S1_s_at	GO:0016021 GO:0009734	cov1 (continuous vascular ring)	AW187713	177.032	141.239	205.184	200.203	337.312	368.274	422.677	334.133	P	P	P	P	P	P	P	P		352.793	21.8933	159.135	25.3094	0.0146042	0	0.451073		378.405	62.6104	202.693	3.52189	0.0581821	0	0.535652		352.793	378.405	159.135	202.693		0.451073	0.535652	-1.14857	-0.900632
Ghi.2120.1.S1_x_at	GO:0003700 GO:0043565 GO:0005667 GO:0006355	ocl4 expressed	AY338496.1	180.765	249.359	558.219	511.883	225.963	208.821	138.08	153.729	P	P	P	P	P	P	P	P		217.392	12.1211	215.062	48.5031	0.953446	0.785739	0.989282		145.904	11.0655	535.051	32.7646	0.00392552	0	3.66714		217.392	145.904	215.062	535.051		0.989282	3.66714	-0.0155462	1.87466
Ghi.2145.1.A1_at	GO:0005575	protein	DR453384	55.5619	71.856	73.0457	79.831	41.8104	31.1188	27.3611	40.9433	P	P	P	P	P	A	P	P		36.4646	7.56005	63.709	11.5217	0.107657	3.46153e-07	1.74715		34.1522	9.60407	76.4384	4.79794	0.0307501	0	2.23817		36.4646	34.1522	63.709	76.4384		1.74715	2.23817	0.805001	1.16232
Ghi.216.1.S1_at	GO:0009939	---NA---	DR461706	100.227	116.492	120.724	164.229	331.247	298.062	315.666	314.062	P	M	P	P	P	P	P	P		314.654	23.465	108.36	11.5006	0.00792766	0	0.344377		314.864	1.13442	142.476	30.7623	0.0155721	0	0.452501		314.654	314.864	108.36	142.476		0.344377	0.452501	-1.53794	-1.14401
Ghi.2169.1.A1_at	GO:0051567	protein	DT468931	42.6454	88.3518	19.6735	32.3818	13.8457	14.9492	12.666	22.3288	P	P	A	P	P	P	P	P		14.3975	0.780318	65.4986	32.3193	0.154917	0	4.54931		17.4974	6.83266	26.0276	8.98612	0.397123	0.0774718	1.48751		14.3975	17.4974	65.4986	26.0276		4.54931	1.48751	2.18565	0.572903
Ghi.2175.1.S1_s_at	GO:0005576	flavonoid 3 -hydroxylase	AY275430.1	1436.67	2116.88	2263.14	2167.33	662.403	265.53	275.032	362.135	P	P	P	P	P	P	P	P		463.966	280.632	1776.77	480.98	0.0793966	3.69679e-11	3.82953		318.584	61.5911	2215.24	67.745	0.00116313	0	6.95339		463.966	318.584	1776.77	2215.24		3.82953	6.95339	1.93717	2.79772
Ghi.2176.1.S1_s_at	GO:0043190 GO:0015431 GO:0016021 GO:0006810 GO:0010290 GO:0005524	mrp-like abc transporter	DT466634	33.9814	36.5454	33.4338	24.2198	11.5129	15.4549	13.254	12.2198	P	P	P	P	A	P	P	P		13.4839	2.78743	35.2634	1.813	0.0114549	0	2.61522		12.7369	0.731302	28.8268	6.51527	0.0739284	5.37982e-212	2.26326		13.4839	12.7369	35.2634	28.8268		2.61522	2.26326	1.38693	1.1784
Ghi.2176.2.A1_x_at	GO:0016021	multidrug resistance protein abc transporter family	DT468591	145.979	137.145	145.498	140.737	31.8027	41.2288	26.2189	24.1323	P	P	P	P	M	M	P	P		36.5158	6.66529	141.562	6.24611	0.00375949	0	3.87674		25.1756	1.47543	143.117	3.36591	0.000485124	0	5.68476		36.5158	25.1756	141.562	143.117		3.87674	5.68476	1.95484	2.5071
Ghi.2177.1.S1_s_at	GO:0017053 GO:0006808 GO:0003824 GO:0016564 GO:0005488 GO:0016481	leucoanthocyanidin reductase	DT557932	984.123	1452.27	931.141	768.703	288.761	128.242	115.222	196.371	P	P	P	P	P	P	P	P		208.502	113.504	1218.2	331.028	0.0551405	2.70753e-36	5.84262		155.796	57.3809	849.922	114.861	0.0166811	0	5.45535		208.502	155.796	1218.2	849.922		5.84262	5.45535	2.54662	2.44767
Ghi.2212.1.S1_at	GO:0005975 GO:0005615 GO:0004553	glycosyl hydrolase family 18 protein	AI727484	258.562	261.277	78.5839	110.484	287.755	287.577	266.229	207.322	P	P	P	P	P	P	P	P		287.666	0.125919	259.92	1.92003	0.0023959	0	0.903546		236.775	41.653	94.5339	22.5566	0.051226	4.74862e-19	0.399255		287.666	236.775	259.92	94.5339		0.903546	0.399255	-0.14633	-1.32462
Ghi.2213.1.S1_a_at	GO:0009739 GO:0009507 GO:0006970 GO:0005198	membrane associated protein	DT468312	283.668	359.934	483.897	361.184	123.251	106.542	142.977	156.005	P	P	P	P	P	P	P	P		114.896	11.8146	321.801	53.9286	0.0338036	2.05974e-135	2.80079		149.491	9.21214	422.54	86.7718	0.0474581	0	2.82652		114.896	149.491	321.801	422.54		2.80079	2.82652	1.48583	1.49903
Ghi.2227.1.S1_s_at	GO:0005634	---NA---	AJ514202	822.61	1051.9	3047.72	1802.84	840.325	645.146	856.895	790.979	P	P	P	P	P	P	P	P		742.735	138.012	937.253	162.129	0.325511	0.0462368	1.26189		823.937	46.6101	2425.28	880.26	0.123958	0	2.94353		742.735	823.937	937.253	2425.28		1.26189	2.94353	0.33559	1.55755
Ghi.2233.1.S1_at	GO:0009408 GO:0009507	heat shock protein	DR455451	16.7171	18.2876	49.6897	59.2286	23.7687	18.0782	23.6783	23.2314	P	A	P	P	A	P	A	P		20.9235	4.02378	17.5023	1.11049	0.366109	1.32744e-05	0.836493		23.4548	0.315983	54.4592	6.745	0.0229043	0	2.32187		20.9235	23.4548	17.5023	54.4592		0.836493	2.32187	-0.257575	1.21529
Ghi.2234.1.S1_s_at	GO:0005737 GO:0006355 GO:0005730 GO:0003677	dna binding	DT548444	301.479	462.925	439.427	433.32	235.573	200.95	171.475	162.23	P	P	P	P	P	P	P	P		218.262	24.4823	382.202	114.16	0.185457	2.79941e-21	1.75112		166.853	6.53733	436.373	4.31798	0.00042223	0	2.61532		218.262	166.853	382.202	436.373		1.75112	2.61532	0.808276	1.38699
Ghi.2235.1.A1_s_at	GO:0051131 GO:0006457 GO:0005739 GO:0051082 GO:0005524 GO:0006954 GO:0009408 GO:0007005	#NAME?	DT050850	1925.65	1983.73	845.519	736.911	462.909	432.896	307.538	319.557	P	P	P	P	P	P	P	P		447.902	21.2226	1954.69	41.0756	0.00047042	0	4.3641		313.547	8.49877	791.215	76.7974	0.0128314	0	2.52343		447.902	313.547	1954.69	791.215		4.3641	2.52343	2.12568	1.33539
Ghi.2255.1.S1_at	GO:0003700 GO:0006355 GO:0005667	ap2 erf domain-containing transcription factor	AY962571.1	66.2906	115.183	204.33	168.416	36.7627	32.8127	36.928	87.4012	P	P	P	P	P	P	P	P		34.7877	2.79311	90.7369	34.5723	0.150073	1.60497e-176	2.60831		62.1646	35.69	186.373	25.3948	0.0569249	4.61209e-12	2.99806		34.7877	62.1646	90.7369	186.373		2.60831	2.99806	1.38311	1.58403
Ghi.2278.1.S1_at	GO:0009507	predicted protein [Populus trichocarpa]	CA992903	9.06492	10.0892	36.6463	40.2852	10.6695	6.94864	8.28551	7.73576	A	A	P	P	A	A	A	A		8.80906	2.63104	9.57704	0.724255	0.729098	0.133991	1.08718		8.01063	0.388735	38.4658	2.57308	0.00363066	0	4.80184		8.80906	8.01063	9.57704	38.4658		1.08718	4.80184	0.120592	2.26359
Ghi.228.1.S1_at	GO:0005634 GO:0000786 GO:0006334 GO:0003677	histone h2b	DT456275	333.145	463.449	1981.75	1098.66	273.024	198.611	209.384	205.713	P	P	P	P	P	P	P	P		235.817	52.6181	398.297	92.1392	0.16272	1.25989e-05	1.68901		207.548	2.59619	1540.2	624.439	0.0944789	0	7.42094		235.817	207.548	398.297	1540.2		1.68901	7.42094	0.756175	2.8916
Ghi.2294.3.A1_s_at	GO:0004450	nadp-dependent isocitrate dehydrogenase	DR460110	194.713	200.479	265.396	242.765	104.724	100.702	28.0729	46.1011	P	P	P	P	P	P	P	P		102.713	2.84447	197.596	4.07679	0.00136961	0	1.92377		37.087	12.7479	254.081	16.0027	0.00441556	0	6.85093		102.713	37.087	197.596	254.081		1.92377	6.85093	0.943933	2.7763
Ghi.2306.1.S1_at	GO:0003674	at3g19540 t31j18_4	DT049935	85.8973	75.2517	235	200.645	113.907	118.895	40.0338	57.4786	P	P	P	A	P	P	P	P		116.401	3.527	80.5745	7.52753	0.0258783	0	0.692213		48.7562	12.3353	217.823	24.2927	0.0127372	0	4.46759		116.401	48.7562	80.5745	217.823		0.692213	4.46759	-0.530712	2.1595
Ghi.234.1.S1_s_at	GO:0006633 GO:0005506 GO:0006118 GO:0016165	lipoxygenase	AF361893.2	673.41	548.161	145.885	174.895	580.684	518.479	1057.76	1227.29	P	P	P	P	P	P	P	P		549.582	43.9858	610.786	88.5645	0.473713	0.0490897	1.11137		1142.53	119.877	160.39	20.5131	0.00757998	0	0.140382		549.582	1142.53	610.786	160.39		1.11137	0.140382	0.152333	-2.83257
Ghi.2344.1.S1_at	GO:0009617 GO:0009626	myb domain class transcription factor	DQ118243.1	89.9786	56.1909	47.8436	126.721	148.049	168.81	53.8453	81.4786	P	P	P	P	P	P	P	P		158.43	14.6805	73.0847	23.8915	0.0499666	2.22045e-16	0.461307		67.662	19.5397	87.2822	55.7745	0.684917	0.155596	1.28997		158.43	67.662	73.0847	87.2822		0.461307	1.28997	-1.1162	0.367342
Ghi.235.1.A1_s_at	GO:0051219	atp binding	DT568693	9.35679	11.5039	9.04132	8.33081	20.1919	24.4477	14.5039	11.9741	A	A	A	A	P	P	P	P		22.3198	3.00925	10.4303	1.51822	0.0379129	1.69256e-28	0.467313		13.239	1.7889	8.68606	0.502405	0.0741359	2.11185e-37	0.656096		22.3198	13.239	10.4303	8.68606		0.467313	0.656096	-1.09754	-0.60802
Ghi.235.1.S1_s_at	GO:0051219	atp binding	DT050050	101.777	205.808	87.4786	100.232	36.9795	15.3614	13.4561	24.9199	P	P	P	P	P	P	P	P		26.1704	15.2863	153.792	73.5614	0.138246	3.59435e-32	5.87657		19.188	8.1061	93.8553	9.01805	0.0129312	0	4.89136		26.1704	19.188	153.792	93.8553		5.87657	4.89136	2.55497	2.29024
Ghi.2352.1.A1_at	GO:0016020 GO:0008519 GO:0015696	ammonium transporter	DT462757	94.7101	84.9538	253.997	210.051	72.4049	89.3629	104.062	103.197	A	P	M	M	P	M	A	P		80.8839	11.9911	89.832	6.89878	0.456895	0.0666118	1.11063		103.629	0.611698	232.024	31.0745	0.0280711	0	2.23898		80.8839	103.629	89.832	232.024		1.11063	2.23898	0.151376	1.16284
Ghi.2354.2.S1_s_at	GO:0005488	protein	DT468491	22.9014	57.0619	77.2921	49.7342	19.2059	9.72961	11.932	14.3417	P	P	P	P	P	A	P	P		14.4678	6.70075	39.9817	24.1551	0.286678	7.25486e-08	2.7635		13.1368	1.70395	63.5131	19.4864	0.0678076	0	4.83473		14.4678	13.1368	39.9817	63.5131		2.7635	4.83473	1.4665	2.27344
Ghi.2396.1.S1_s_at	GO:0016023 GO:0005507 GO:0012505 GO:0016491	pectinesterase like protein	DR455743	479.171	459.105	123.729	158.966	829.812	783.439	715.649	582.007	P	P	P	P	P	P	P	P		806.625	32.791	469.138	14.189	0.00555737	0	0.581606		648.828	94.4996	141.347	24.9168	0.0180427	1.95303e-182	0.21785		806.625	648.828	469.138	141.347		0.581606	0.21785	-0.781886	-2.19859
Ghi.2406.1.A1_s_at	GO:0005618	protein	DT052156	164.171	336.78	447.715	629.891	556.228	556.074	588.479	565.539	P	P	P	P	P	P	P	P		556.151	0.108976	250.476	122.053	0.0712958	0	0.450373		577.009	16.2205	538.803	128.818	0.717705	0.000865256	0.933787		556.151	577.009	250.476	538.803		0.450373	0.933787	-1.15081	-0.0988352
Ghi.2407.1.S1_a_at	GO:0005575	protein	DN759612	646.441	677.034	1341.3	1009.85	615.835	587.255	486.603	567.528	P	P	P	P	P	P	P	P		601.545	20.2094	661.738	21.6325	0.102654	2.52924e-05	1.10006		527.065	57.2232	1175.57	234.366	0.0627523	8.24959e-58	2.23041		601.545	527.065	661.738	1175.57		1.10006	2.23041	0.137587	1.15731
Ghi.2413.1.S1_s_at	GO:0005507	phytochelatin synthase	DT466389	1018.1	798.229	275.661	380.806	357.791	316.926	264.774	229.35	P	P	P	P	P	P	P	P		337.358	28.896	908.166	155.475	0.0362992	9.71393e-172	2.69199		247.062	25.0488	328.234	74.3489	0.280965	4.58798e-06	1.32855		337.358	247.062	908.166	328.234		2.69199	1.32855	1.42867	0.409849
Ghi.2429.1.S1_s_at	GO:0009742	bes1 (bri1-ems-suppressor 1) protein binding transcription factor transcription regulator	DR461034	91.3771	85.8804	146.166	140.331	211.105	194.954	278.19	214.062	P	P	P	P	P	P	P	P		203.03	11.4204	88.6287	3.88677	0.00551402	0	0.436531		246.126	45.3453	143.249	4.12531	0.0855603	1.92941e-272	0.582013		203.03	246.126	88.6287	143.249		0.436531	0.582013	-1.19584	-0.780876
Ghi.2459.1.S1_at	GO:0005634 GO:0045449 GO:0005739 GO:0003677	myb transcription factor	DT554624	37.1414	54.9183	29.4864	29.5306	18.0565	23.2062	25.6014	26.833	P	P	P	P	P	P	A	A		20.6313	3.64135	46.0298	12.5702	0.111067	5.96922e-23	2.23106		26.2172	0.870893	29.5085	0.0312258	0.033311	0	1.12554		20.6313	26.2172	46.0298	29.5085		2.23106	1.12554	1.15773	0.170618
Ghi.246.1.S1_s_at	GO:0006952 GO:0044464	disease resistance-responsive family protein	DR461486	106.5	67.3849	11.7398	12.2793	53.0667	43.6372	24.89	50.2286	P	P	A	A	P	P	A	P		48.3519	6.66764	86.9425	27.6586	0.195101	2.72232e-16	1.79812		37.5593	17.9171	12.0095	0.381503	0.181315	0	0.319749		48.3519	37.5593	86.9425	12.0095		1.79812	0.319749	0.846488	-1.64499
Ghi.2470.1.S1_s_at	GO:0006952 GO:0006812 GO:0005222 GO:0009536 GO:0017071	cyclic nucleotide-gated ion	AY883091.2	136.117	167.735	441.068	311.692	53.3424	41.7654	26.6424	36.4911	P	P	P	P	P	P	P	P		47.5539	8.18621	151.926	22.3574	0.0250452	1.11798e-72	3.19481		31.5667	6.96409	376.38	91.4828	0.0336237	0	11.9233		47.5539	31.5667	151.926	376.38		3.19481	11.9233	1.67573	3.57571
Ghi.2474.1.A1_at	GO:0007346 GO:0051726 GO:0000086 GO:0000307 GO:0006468 GO:0005524 GO:0005515 GO:0004693 GO:0008353 GO:0009069 GO:0007067 GO:0051301	cyclin-dependent kinase	AJ513176	208.416	388.314	1180.45	401.563	66.7506	24.6756	25.5496	28.4952	P	P	P	P	P	P	P	P		45.7131	29.7515	298.365	127.207	0.111722	3.16446e-33	6.5269		27.0224	2.08284	791.007	550.757	0.188814	0	29.2723		45.7131	27.0224	298.365	791.007		6.5269	29.2723	2.7064	4.87146
Ghi.2494.1.A1_s_at	GO:0005515 GO:0009507	at3g19540 t31j18_4	DT048879	48.0619	67.1156	125.992	110.086	18.1966	18.3448	19.4644	19.0459	P	P	P	P	P	P	P	A		18.2707	0.104735	57.5888	13.4729	0.0540014	0	3.15197		19.2551	0.295913	118.039	11.2471	0.00642364	0	6.13024		18.2707	19.2551	57.5888	118.039		3.15197	6.13024	1.65625	2.61594
Ghi.25.1.S1_at	GO:0003735 GO:0022626 GO:0042254 GO:0006412	60s ribosomal protein l31	DR463552	488.44	556.388	551.876	614.953	275.479	266.229	185.839	210.257	P	P	P	P	P	P	P	P		270.854	6.54074	522.414	48.0464	0.0180751	0	1.92877		198.048	17.2663	583.414	44.6025	0.00761381	0	2.94583		270.854	198.048	522.414	583.414		1.92877	2.94583	0.947681	1.55867
Ghi.2511.1.S1_at	GO:0005737	dna binding	DT049195	65.6723	90.3088	86.3463	78.5093	20.1897	12.8558	10.2277	14.9865	P	P	P	P	A	P	A	P		16.5228	5.18583	77.9906	17.4206	0.0410467	4.59069e-63	4.72019		12.6071	3.365	82.4278	5.54164	0.00428345	0	6.53821		16.5228	12.6071	77.9906	82.4278		4.72019	6.53821	2.23885	2.7089
Ghi.2515.2.S1_s_at	GO:0005783 GO:0016757	protein	DT468019	190.312	193.283	129.979	102.932	187.893	171.335	288.783	312.07	P	P	P	P	P	P	P	P		179.614	11.7082	191.798	2.10119	0.284485	2.22045e-16	1.06783		300.426	16.4667	116.455	19.1252	0.00927856	0	0.387633		179.614	300.426	191.798	116.455		1.06783	0.387633	0.0946823	-1.36724
Ghi.2516.1.S1_s_at	GO:0042967 GO:0016210 GO:0008415 GO:0009813	chalcone synthase	DT552219	46.8214	77.5971	42.6454	62.6453	31.0608	15.9521	13.9398	13.5118	P	P	P	P	P	P	P	P		23.5064	10.6835	62.2092	21.7617	0.152528	3.00343e-07	2.64648		13.7258	0.302688	52.6453	14.142	0.0601501	0	3.83551		23.5064	13.7258	62.2092	52.6453		2.64648	3.83551	1.40407	1.93942
Ghi.2520.1.S1_s_at	GO:0005575	dna binding	DT554555	14.1801	14.7558	18.2231	13.2391	17.9233	20.5551	35.65	31.1425	P	P	P	P	P	P	P	P		19.2392	1.861	14.468	0.407033	0.0712879	1.86361e-61	0.752004		33.3963	3.18723	15.7311	3.52423	0.0343251	4.66294e-15	0.471043		19.2392	33.3963	14.468	15.7311		0.752004	0.471043	-0.411189	-1.08607
Ghi.2559.1.S1_s_at	GO:0010262 GO:0009056 GO:0005975 GO:0016787	class iv chitinase	DT554033	82.141	104.787	6.98752	23.5597	6.93463	8.86248	4.75898	8.02605	P	P	P	P	A	A	A	A		7.89855	1.3632	93.4642	16.0134	0.0171857	0	11.8331		6.39251	2.31016	15.2736	11.7183	0.403307	5.44788e-08	2.3893		7.89855	6.39251	93.4642	15.2736		11.8331	2.3893	3.56475	1.25659
Ghi.2573.1.S1_at	GO:0016023 GO:0005634 GO:0005975 GO:0004553	glycosyl hydrolase family 17 protein	DT553854	35.9275	49.9825	102.709	72.7529	19.4799	22.4938	16.2866	20.9849	P	P	P	P	A	P	P	P		20.9868	2.13116	42.955	9.93832	0.0924357	3.95615e-48	2.04676		18.6357	3.32222	87.7309	21.1821	0.044927	3.99983e-190	4.70767		20.9868	18.6357	42.955	87.7309		2.04676	4.70767	1.03334	2.23501
Ghi.2594.1.S1_at	GO:0016020	nodulin 21 family protein	CD486313	67.1436	98.3703	38.2986	44.4602	31.7756	27.1613	25.2733	43.3355	P	P	P	P	P	P	P	P		29.4684	3.26277	82.7569	22.0806	0.0776424	5.01247e-118	2.80832		34.3044	12.7719	41.3794	4.35688	0.535662	0.0216522	1.20624		29.4684	34.3044	82.7569	41.3794		2.80832	1.20624	1.48971	0.270519
Ghi.2608.2.A1_at	GO:0009536	nematode-resistance protein	DT463212	116.816	103.013	35.7302	39.8123	22.5473	35.1847	29.9994	104.386	P	P	P	P	A	P	A	P		28.866	8.93599	109.915	9.75982	0.0130678	0	3.80775		67.1925	52.5989	37.7713	2.88646	0.512388	4.24752e-47	0.562135		28.866	67.1925	109.915	37.7713		3.80775	0.562135	1.92894	-0.83101
Ghi.2609.1.S1_s_at	GO:0008150	agenet domain-containing protein	DV848986	395.849	421.775	265.514	338.238	166.113	181.062	133.807	133.586	P	P	P	P	P	P	P	P		173.587	10.5711	408.812	18.3318	0.00402222	0	2.35508		133.697	0.156779	301.876	51.4235	0.0437051	0	2.25792		173.587	133.697	408.812	301.876		2.35508	2.25792	1.23577	1.17499
Ghi.2611.1.A1_at	GO:0006468 GO:0016301 GO:0009507	protein kinase	DT046462	21.425	36.8374	77.79	64.7064	11.761	9.44978	11.418	13.3608	P	P	P	P	P	A	A	A		10.6054	1.6343	29.1312	10.8982	0.14056	8.04182e-58	2.74683		12.3894	1.37379	71.2482	9.25153	0.0123913	0	5.75074		10.6054	12.3894	29.1312	71.2482		2.74683	5.75074	1.45777	2.52375
Ghi.2616.1.S1_s_at	GO:0008810 GO:0016023 GO:0005982 GO:0005985 GO:0048046 GO:0005618 GO:0012505 GO:0016762	xyloglucan endo-transglycosylase	DT545336	153.514	197.63	13.9512	22.4187	15.1968	16.407	10.1539	12.7614	P	P	P	P	P	P	A	P		15.8019	0.855685	175.572	31.1947	0.0185462	0	11.1108		11.4576	1.84377	18.185	5.98742	0.268188	2.48349e-07	1.58715		15.8019	11.4576	175.572	18.185		11.1108	1.58715	3.47389	0.666435
Ghi.2653.1.A1_s_at	GO:0016023 GO:0004497 GO:0009536	cytochrome p450	DT047397	249.357	281.895	150.312	136.337	45.562	44.0758	56.1918	81.7208	P	P	P	P	A	M	P	P		44.8189	1.0509	265.626	23.0078	0.00539602	0	5.92666		68.9563	18.0517	143.324	9.8821	0.0362214	0	2.07848		44.8189	68.9563	265.626	143.324		5.92666	2.07848	2.56722	1.05553
Ghi.2657.1.A1_at	GO:0009507	c2 domain-containing protein	DT050159	446.562	547.054	767.895	506.206	178.383	126.038	197.111	263.265	P	P	P	P	P	P	P	P		152.21	37.0138	496.808	71.059	0.0259808	1.37129e-39	3.26396		230.188	46.7773	637.05	185.042	0.0946665	8.98865e-35	2.76752		152.21	230.188	496.808	637.05		3.26396	2.76752	1.70662	1.46859
Ghi.2671.1.S1_s_at	GO:0004222	---NA---	DR460022	400.52	402.895	433.688	368.216	409.285	382.955	890.93	846.089	P	P	P	P	P	P	P	P		396.12	18.6184	401.708	1.67928	0.713598	2.53322e-06	1.01411		868.509	31.7075	400.952	46.296	0.00712474	0	0.461655		396.12	868.509	401.708	400.952		1.01411	0.461655	0.02021	-1.11511
Ghi.2675.1.S1_at	GO:0006310 GO:0005739 GO:0003677	retrotransposon ty1-copia subclass	DN758309	26.9585	36.0237	50.2298	52.9434	75.7694	72.8809	21.8704	37.3446	P	P	P	P	P	P	P	P		74.3252	2.04247	31.4911	6.41004	0.0121106	0	0.423694		29.6075	10.9419	51.5866	1.91878	0.107519	0	1.74235		74.3252	29.6075	31.4911	51.5866		0.423694	1.74235	-1.2389	0.801035
Ghi.269.1.S1_at	GO:0009555	at1g19180 t29m8_5	DT546296	44.6475	36.9406	58.9764	49.807	36.2527	24.408	20.0928	28.3738	P	P	P	P	P	P	P	P		30.3304	8.37543	40.794	5.44963	0.276791	0.00662038	1.34499		24.2333	5.85554	54.3917	6.48371	0.0394903	3.25008e-13	2.2445		30.3304	24.2333	40.794	54.3917		1.34499	2.2445	0.427596	1.16639
Ghi.2696.2.S1_s_at	GO:0003700	transcription factor dre-binding factor 2	DV848960	27.3694	26.7561	24.7236	20.8569	9.48635	9.63639	15.0778	13.7506	P	P	P	P	P	A	P	A		9.56137	0.106094	27.0627	0.433653	0.000325196	0	2.83042		14.4142	0.938437	22.7902	2.73418	0.0547121	1.80168e-36	1.5811		9.56137	14.4142	27.0627	22.7902		2.83042	1.5811	1.50102	0.660927
Ghi.2714.1.S1_at	GO:0005515 GO:0009507	rae1-like protein	DN816932	1435.58	1264.31	601.493	644.75	342.295	295.353	263.893	290.474	P	P	P	P	P	P	P	P		318.824	33.1929	1349.95	121.106	0.00733392	0	4.23414		277.183	18.7953	623.122	30.587	0.00534167	0	2.24805		318.824	277.183	1349.95	623.122		4.23414	2.24805	2.08207	1.16867
Ghi.2725.2.S1_at	GO:0007169 GO:0006468 GO:0005524 GO:0004672	protein	DT550027	68.9786	91.3729	84.7286	52.0695	35.8135	29.3642	30.4753	30.1854	P	P	P	P	P	A	P	A		32.5888	4.56032	80.1758	15.8352	0.055053	2.77149e-49	2.46022		30.3304	0.205013	68.3991	23.0934	0.145025	0	2.25513		32.5888	30.3304	80.1758	68.3991		2.46022	2.25513	1.29879	1.17321
Ghi.273.2.S1_at	GO:0006468 GO:0016023 GO:0004674 GO:0004713 GO:0005515 GO:0004872 GO:0007169 GO:0009069 GO:0005524 GO:0012505	protein	AI729395	171.241	176.61	127.395	116.381	482.754	502.209	447.125	401.146	P	P	P	P	P	P	P	P		492.481	13.7569	173.925	3.79636	0.00100199	0	0.353161		424.136	32.512	121.888	7.7884	0.0060618	0	0.28738		492.481	424.136	173.925	121.888		0.353161	0.28738	-1.5016	-1.79897
Ghi.2788.1.S1_s_at	GO:0005575	PREDICTED: hypothetical protein isoform 1 [Vitis vinifera]	DT572541	164.12	163.903	76.3317	101.003	278.062	235.994	19.9604	35.2218	P	P	P	P	P	P	A	P		257.028	29.7462	164.011	0.153162	0.0475201	0	0.638107		27.5911	10.7914	88.6672	17.445	0.0520376	1.20488e-15	3.21362		257.028	27.5911	164.011	88.6672		0.638107	3.21362	-0.648131	1.6842
Ghi.2796.1.S1_s_at	GO:0048316 GO:0006560 GO:0008792 GO:0006527 GO:0009651 GO:0008295	arginine decarboxylase	DT467359	1077.74	1555.15	2645.45	2372.04	712.043	561.548	620.148	754.498	P	P	P	P	P	P	P	P		636.796	106.416	1316.44	337.582	0.113073	1.68341e-19	2.06729		687.323	94.9998	2508.74	193.331	0.00692083	0	3.65002		636.796	687.323	1316.44	2508.74		2.06729	3.65002	1.04774	1.86791
Ghi.280.1.S1_s_at	GO:0005634	---NA---	AI727026	719.285	1130.25	3203.09	1677.25	663.979	543.63	659.513	719.055	P	P	P	P	P	P	P	P		603.804	85.1	924.765	290.594	0.272612	9.61731e-08	1.53156		689.284	42.1029	2440.17	1078.93	0.148837	0	3.54015		603.804	689.284	924.765	2440.17		1.53156	3.54015	0.615006	1.82381
Ghi.2804.1.S1_s_at	GO:0009733 GO:0009718 GO:0008287 GO:0019497 GO:0009753 GO:0006771 GO:0003700 GO:0006470 GO:0006355 GO:0004722 GO:0019430 GO:0016036 GO:0009745 GO:0005667 GO:0006417 GO:0009651 GO:0046983 GO:0003993	indole-3-acetic acid inducible 26	DR461504	962.683	995.982	204.768	276.228	674.366	764.229	341.895	620.809	P	P	P	P	P	P	P	P		719.297	63.5427	979.333	23.5459	0.0323188	0	1.36151		481.352	197.222	240.498	50.5293	0.236289	1.57269e-11	0.49963		719.297	481.352	979.333	240.498		1.36151	0.49963	0.445211	-1.00107
Ghi.2835.1.S1_s_at	GO:0016023 GO:0005618 GO:0005576 GO:0051707	osmotin-like protein	DR461718	524.895	954.229	1466.98	1008.9	236.395	74.8953	30.1019	41.2098	P	P	P	P	P	P	P	P		155.645	114.198	739.562	303.585	0.125814	4.78846e-13	4.75159		35.6559	7.85445	1237.94	323.916	0.0344488	0	34.7191		155.645	35.6559	739.562	1237.94		4.75159	34.7191	2.24841	5.11766
Ghi.2837.1.S1_s_at	GO:0003674	protein	DQ073045.1	1425.43	1054.72	2501.98	2398.52	2755.32	2452.13	4117.26	3835.65	P	P	P	P	P	P	P	P		2603.73	214.388	1240.07	262.137	0.0294784	0	0.47627		3976.45	199.129	2450.25	73.1554	0.0095227	0	0.61619		2603.73	3976.45	1240.07	2450.25		0.47627	0.61619	-1.07015	-0.698552
Ghi.2840.1.A1_s_at	GO:0016023 GO:0005773 GO:0012505 GO:0005515 GO:0006508 GO:0004215	oryzain gamma chain precursor	DT051669	3646.15	4124.14	4026.2	4961.39	3003.11	3103.72	1274.57	1455.31	P	P	P	P	P	P	P	P		3053.41	71.1426	3885.14	337.986	0.0764657	2.10136e-61	1.27239		1364.94	127.807	4493.8	661.281	0.0223932	1.20258e-262	3.29231		3053.41	1364.94	3885.14	4493.8		1.27239	3.29231	0.347545	1.7191
Ghi.2840.2.S1_x_at	GO:0005667 GO:0003700 GO:0005773 GO:0004197 GO:0045449 GO:0012505 GO:0005515 GO:0006508	cysteine protease	DT527421	1448.98	1550.32	1270.69	1533.63	886.168	980.875	336.841	437.659	P	P	P	P	P	P	P	P		933.522	66.9676	1499.65	71.6614	0.0146781	0	1.60644		387.25	71.2893	1402.16	185.926	0.0187086	3.75603e-90	3.62082		933.522	387.25	1499.65	1402.16		1.60644	3.62082	0.683871	1.85632
Ghi.2840.3.S1_s_at	GO:0016023 GO:0005773 GO:0004197 GO:0012505 GO:0005515 GO:0006508	cysteine protease	DT458415	272.94	243.577	237.523	294.45	138.3	124.312	101.033	123.395	P	P	P	P	P	P	P	P		131.306	9.8912	258.259	20.763	0.0160162	0	1.96685		112.214	15.8128	265.986	40.2531	0.0373476	4.91358e-43	2.37035		131.306	112.214	258.259	265.986		1.96685	2.37035	0.975883	1.2451
Ghi.2854.1.S1_x_at	GO:0005634 GO:0003723	nuclear antigen homolog	DT562244	1204.82	1352.83	1308.21	1241.48	807.52	733.755	568.097	571.637	P	P	P	P	P	P	P	P		770.638	52.1596	1278.83	104.657	0.0254663	3.42765e-43	1.65944		569.867	2.50286	1274.85	47.1867	0.00223882	0	2.23709		770.638	569.867	1278.83	1274.85		1.65944	2.23709	0.730696	1.16162
Ghi.2862.1.S1_at	GO:0005739	protein	DT548575	140.411	159.592	201.687	218.766	114.039	102.708	98.7966	92.2342	P	P	P	P	P	P	P	P		108.374	8.01231	150.001	13.5625	0.0647249	2.02073e-13	1.38411		95.5154	4.64025	210.227	12.0769	0.0063002	0	2.20097		108.374	95.5154	150.001	210.227		1.38411	2.20097	0.468958	1.13814
Ghi.29.1.S1_at	GO:0008150	---NA---	DR463516	99.1465	103.281	183.535	102.229	23.7452	28.2973	30.755	59.7681	P	P	P	P	P	P	A	P		26.0213	3.21887	101.214	2.92362	0.00166799	0	3.88966		45.2615	20.5153	142.882	57.4925	0.15212	1.7037e-11	3.15681		26.0213	45.2615	101.214	142.882		3.88966	3.15681	1.95964	1.65847
Ghi.2906.1.S1_at	GO:0006468 GO:0009536 GO:0004674 GO:0004713 GO:0009069 GO:0005524	pto kinase interactor 1	DT560081	39.3455	47.6246	51.7826	63.3712	92.4401	89.1831	79.0537	93.9666	P	P	P	P	P	P	P	P		90.8116	2.30303	43.485	5.85421	0.00871924	0	0.478849		86.5101	10.545	57.5769	8.19441	0.0920504	5.93494e-07	0.665551		90.8116	86.5101	43.485	57.5769		0.478849	0.665551	-1.06236	-0.587379
Ghi.2912.2.S1_at	GO:0000162 GO:0009094 GO:0009536 GO:0004425 GO:0006571	indole-3-glycerol phosphate synthase	DR456866	64.3953	74.0551	77.3445	73.1068	52.4788	49.026	32.0772	39.316	P	P	P	P	P	P	P	M		50.7524	2.4415	69.2252	6.83052	0.0691899	1.02307e-26	1.36398		35.6966	5.11858	75.2257	2.99651	0.0110704	0	2.10736		50.7524	35.6966	69.2252	75.2257		1.36398	2.10736	0.447822	1.07544
Ghi.2922.1.S1_at	GO:0006839 GO:0005215 GO:0016021 GO:0005488 GO:0005743	mitochondrial substrate carrier family protein	DT466517	115.909	75.6106	50.4643	56.6453	257.088	306.571	255.729	380.7	P	P	A	A	P	P	P	P		281.83	34.9896	95.7596	28.4951	0.02817	2.59078e-20	0.339778		318.214	88.3683	53.5548	4.37057	0.0515927	0	0.168298		281.83	318.214	95.7596	53.5548		0.339778	0.168298	-1.55733	-2.57091
Ghi.2940.1.S1_at	GO:0005663 GO:0006260 GO:0016887 GO:0005524 GO:0003677	replication factor c dna polymerase iii gamma-tau	DT559147	549.166	614.568	306.748	318.001	203.36	192.312	207.886	203.359	P	P	P	P	P	P	P	P		197.836	7.81214	581.867	46.2463	0.0073754	0	2.94115		205.622	3.20155	312.375	7.95753	0.00321243	0	1.51917		197.836	205.622	581.867	312.375		2.94115	1.51917	1.55638	0.603279
Ghi.295.1.S1_at	GO:0005737 GO:0005634 GO:0000166	smu-1 suppressor of mec-8 and unc-52 homolog ( elegans)	AI731178	495.302	528.383	656.151	583.484	329.262	298.153	225.676	264.506	P	P	P	P	P	P	P	P		313.707	21.9972	511.842	23.3913	0.0128785	0	1.63159		245.091	27.4568	619.818	51.3835	0.0118709	0	2.52893		313.707	245.091	511.842	619.818		1.63159	2.52893	0.706281	1.33853
Ghi.2953.2.A1_at	GO:0010099 GO:0005515 GO:0016567 GO:0005634 GO:0048366 GO:0048573 GO:0004842	protein	DN759384	182.593	168.549	155.183	150.746	275.781	250.601	328.26	300.694	P	P	P	P	P	P	P	P		263.191	17.8047	175.571	9.93048	0.0260166	9.83784e-36	0.667086		314.477	19.4919	152.964	3.13744	0.00738823	0	0.486408		263.191	314.477	175.571	152.964		0.667086	0.486408	-0.584055	-1.03976
Ghi.297.1.S1_s_at	GO:0005737	predicted protein [Populus trichocarpa]	DR461076	224.445	216.696	421.795	394.525	439.672	468.152	652.979	597.496	P	P	P	P	P	P	P	P		453.912	20.1381	220.57	5.4798	0.003976	0	0.485932		625.237	39.2319	408.16	19.2823	0.0196798	4.53116e-57	0.652808		453.912	625.237	220.57	408.16		0.485932	0.652808	-1.04117	-0.615269
Ghi.2970.1.S1_s_at	GO:0009639	gil1 (gravitropic in the light)	AJ513762	91.1453	149.229	91.0619	94.3008	59.0456	48.5661	34.7716	38.2266	P	P	P	P	P	P	P	P		53.8058	7.41012	120.187	41.0711	0.153415	8.81873e-37	2.23372		36.4991	2.44302	92.6813	2.2902	0.00177154	0	2.53928		53.8058	36.4991	120.187	92.6813		2.23372	2.53928	1.15945	1.34442
Ghi.2977.1.S1_at	GO:0006461 GO:0016151 GO:0006807 GO:0005524	urease accessory protein g	AI055396	332.86	342.823	305.308	266.266	125.225	99.9786	76.6453	124.952	P	P	P	P	P	P	P	P		112.602	17.8521	337.841	7.04439	0.00361038	0	3.00032		100.799	34.1581	285.787	27.6068	0.0270452	0	2.83523		112.602	100.799	337.841	285.787		3.00032	2.83523	1.58511	1.50347
Ghi.298.1.S1_s_at	GO:0003674	---NA---	DR461074	329.995	241.002	303.883	490.39	821.705	848.856	1194.01	1216.74	P	P	P	P	P	P	P	P		835.281	19.1986	285.498	62.9278	0.0070842	0	0.341799		1205.37	16.0744	397.137	131.88	0.0132423	0	0.329472		835.281	1205.37	285.498	397.137		0.341799	0.329472	-1.54878	-1.60177
Ghi.2995.2.A1_at	GO:0003700	wrky transcription	DT466217	14.9112	17.2832	19.2262	25.9575	12.5106	12.3498	11.1127	9.94934	A	P	P	A	A	A	A	A		12.4302	0.11373	16.0972	1.6772	0.090968	0	1.29501		10.531	0.82262	22.5918	4.75976	0.0716828	2.6562e-95	2.14526		12.4302	10.531	16.0972	22.5918		1.29501	2.14526	0.372958	1.10115
Ghi.2998.1.A1_x_at	GO:0009695 GO:0046423 GO:0009507	allene oxide cyclase	DT052325	244.71	324.827	862.789	767.018	500.333	500.104	302.722	287.508	P	P	P	P	P	P	P	P		500.218	0.162393	284.769	56.651	0.0328745	0	0.569289		295.115	10.7576	814.903	67.7199	0.00858914	0	2.76131		500.218	295.115	284.769	814.903		0.569289	2.76131	-0.812768	1.46535
Ghi.3008.1.S1_at	GO:0006470 GO:0008287 GO:0046872 GO:0004722 GO:0004721	protein phosphatase	DT467062	35.8128	56.0907	55.232	71.2301	14.867	38.723	12.273	23.1791	P	P	P	P	P	P	A	P		26.795	16.8688	45.9517	14.3386	0.345669	0.0588359	1.71494		17.7261	7.71178	63.2311	11.3123	0.0424021	7.13547e-17	3.56712		26.795	17.7261	45.9517	63.2311		1.71494	3.56712	0.778156	1.83476
Ghi.3017.1.S1_at	GO:0042545 GO:0005982 GO:0005985 GO:0030599 GO:0009505	pectinesterase	DN759882	339.38	378.742	1138.07	906.781	188.06	169.693	180.487	316.997	P	P	P	P	P	P	P	P		178.877	12.9879	359.061	27.8334	0.0142194	0	2.00731		248.742	96.5273	1022.42	163.543	0.028828	8.78865e-30	4.11038		178.877	248.742	359.061	1022.42		2.00731	4.11038	1.00526	2.03927
Ghi.3027.1.S1_s_at	GO:0005737 GO:0003700 GO:0045449 GO:0005667	gras family transcription factor	DR463366	46.9621	107.691	122.023	108.034	33.0814	27.9282	16.425	19.555	P	P	P	P	P	A	P	M		30.5048	3.6438	77.3267	42.942	0.264227	8.63399e-74	2.5349		17.99	2.21324	115.029	9.89162	0.00541122	0	6.39402		30.5048	17.99	77.3267	115.029		2.5349	6.39402	1.34193	2.67672
Ghi.3038.1.A1_s_at	GO:0016787	protein phosphatase	DT467565	124.144	98.3408	47.2561	56.9775	164.509	259.549	118.87	165.199	P	P	P	P	P	P	A	P		212.029	67.2038	111.243	18.2459	0.177278	5.63748e-15	0.524657		142.035	32.7593	52.1168	6.87406	0.0628291	2.11556e-76	0.36693		212.029	142.035	111.243	52.1168		0.524657	0.36693	-0.930553	-1.44642
Ghi.3045.1.A1_s_at	GO:0009113	amidophosphoribosyltransferase 2 precursor	AJ513343	97.9786	100.394	82.9786	78.1869	20.0525	20.168	14.4722	20.515	P	P	P	P	P	P	P	P		20.1102	0.0817126	99.1865	1.7082	0.000233774	0	4.93214		17.4936	4.27287	80.5828	3.38824	0.00371484	0	4.60642		20.1102	17.4936	99.1865	80.5828		4.93214	4.60642	2.30221	2.20364
Ghi.3047.1.S1_a_at	GO:0006839 GO:0005215 GO:0016021 GO:0005488 GO:0005743	mitochondrial dicarboxylate carrier	DR463298	187.129	504.664	87.1508	144.423	172.038	165.729	83.6081	88.2831	P	P	P	P	P	P	P	P		168.883	4.46145	345.897	224.531	0.380965	0	2.04814		85.9456	3.30579	115.787	40.4979	0.408065	2.55994e-37	1.34721		168.883	85.9456	345.897	115.787		2.04814	1.34721	1.03431	0.429979
Ghi.3049.1.A1_at	GO:0016787 GO:0008152	catalytic hydrolase	DR456375	527.25	265.062	70.6863	66.288	71.2238	79.8236	139.574	607.28	P	P	P	P	P	P	P	P		75.5237	6.08096	396.156	185.395	0.134416	0	5.24545		373.427	330.718	68.4872	3.11004	0.322142	0	0.183402		75.5237	373.427	396.156	68.4872		5.24545	0.183402	2.39107	-2.44692
Ghi.3049.2.S1_at	GO:0016787 GO:0008152	haloacid dehalogenase-like hydrolase family protein	DT464459	52.4842	26.7386	13.5703	14.8279	14.684	19.1485	17.7459	62.3493	P	P	A	A	A	A	A	P		16.9162	3.15685	39.6114	18.2049	0.224502	2.79372e-24	2.34162		40.0476	31.5394	14.1991	0.889212	0.366274	0	0.354556		16.9162	40.0476	39.6114	14.1991		2.34162	0.354556	1.22751	-1.49592
Ghi.3049.4.S1_at	GO:0016787	haloacid dehalogenase-like hydrolase family protein	DT463685	113.558	48.207	14.6419	15.6503	16.2762	16.3881	33.4621	102.272	P	P	P	P	P	P	P	P		16.3321	0.0791245	80.8827	46.2104	0.18688	0	4.95236		67.8671	48.656	15.1461	0.713051	0.265167	0	0.223173		16.3321	67.8671	80.8827	15.1461		4.95236	0.223173	2.30812	-2.16377
Ghi.3052.1.S1_at	GO:0009835 GO:0006855 GO:0016020 GO:0015297 GO:0015238	mate efflux family protein	DT527649	20.6507	28.2498	30.0384	18.2231	17.096	15.0414	10.8354	12.5162	P	P	P	P	M	P	A	A		16.0687	1.45282	24.4503	5.37341	0.16697	3.42139e-16	1.52161		11.6758	1.18851	24.1308	8.3547	0.172131	1.21094e-49	2.06673		16.0687	11.6758	24.4503	24.1308		1.52161	2.06673	0.6056	1.04735
Ghi.3062.1.S1_s_at	GO:0016021	protein	DT527502	57.5652	69.7286	65.2286	59.9416	19.3417	28.0875	15.9851	19.3551	P	P	P	P	M	P	P	P		23.7146	6.18421	63.6469	8.60081	0.0334325	6.74345e-20	2.68388		17.6701	2.38293	62.5851	3.73848	0.00483606	0	3.54186		23.7146	17.6701	63.6469	62.5851		2.68388	3.54186	1.42432	1.82451
Ghi.3066.3.S1_at	GO:0005634 GO:0001560	protein	AI726675	260.615	330.848	343.968	394.649	213.801	199.145	120.371	134.65	P	P	P	P	P	P	P	P		206.473	10.3634	295.732	49.6625	0.130616	3.95509e-34	1.4323		127.51	10.0974	369.309	35.8366	0.0116481	0	2.8963		206.473	127.51	295.732	369.309		1.4323	2.8963	0.518333	1.53421
Ghi.3071.1.S1_s_at	GO:0003964	---NA---	DT527414	53.8763	69.6275	89.9661	92.0501	48.3711	43.5427	17.6265	27.6741	P	P	P	P	P	P	P	P		45.9569	3.41417	61.7519	11.1378	0.195209	6.05517e-11	1.34369		22.6503	7.10477	91.0081	1.47363	0.00558645	0	4.01796		45.9569	22.6503	61.7519	91.0081		1.34369	4.01796	0.426201	2.00646
Ghi.3076.1.S1_at	GO:0008270 GO:0003676	retrotransposon unclassified	DT455740	32.0102	38.8563	70.3902	42.789	43.3954	37.5404	9.21951	15.6251	P	P	P	P	P	P	P	A		40.4679	4.14011	35.4333	4.84097	0.379918	0.0854804	0.875589		12.4223	4.52943	56.5896	19.517	0.0893202	2.9369e-43	4.55548		40.4679	12.4223	35.4333	56.5896		0.875589	4.55548	-0.191674	2.1876
Ghi.3081.1.S1_s_at	GO:0008886 GO:0006950 GO:0009536 GO:0006096 GO:0005515	nadp-dependent glyceraldehyde-3-phosphate dehydrogenase	DT527367	561.089	818.027	375.546	425.054	207.485	92.6586	68.6957	165.178	P	P	P	P	P	P	P	P		150.072	81.1945	689.558	181.683	0.0617937	5.63778e-21	4.59485		116.937	68.2232	400.3	35.0078	0.0347192	0	3.42322		150.072	116.937	689.558	400.3		4.59485	3.42322	2.20002	1.77535
Ghi.3092.1.S1_at	GO:0005634	protein	DN759893	135.645	106.136	182.063	162.795	86.9255	78.7061	73.0066	66.7506	P	P	P	P	P	P	P	P		82.8158	5.81204	120.891	20.866	0.130806	1.96028e-20	1.45975		69.8786	4.42369	172.429	13.6246	0.00961549	0	2.46755		82.8158	69.8786	120.891	172.429		1.45975	2.46755	0.545726	1.30308
Ghi.3106.1.S1_s_at	GO:0008113 GO:0006464 GO:0005739 GO:0012505	methionine sulfoxide reductase type	DV849618	311.758	364.779	472.595	514.798	221.679	196.113	261.634	228.796	P	P	P	P	P	P	P	P		208.896	18.0779	338.269	37.4916	0.0480536	4.47272e-24	1.61932		245.215	23.2204	493.696	29.8417	0.0113806	0	2.01332		208.896	245.215	338.269	493.696		1.61932	2.01332	0.695385	1.00958
Ghi.3111.1.S1_s_at	GO:0016023	phospholipase a2	DN781005	421.303	749.458	526.426	624.746	218.792	82.3	54.1948	188.472	P	P	P	P	P	P	P	P		150.546	96.5147	585.38	232.04	0.134199	1.87129e-10	3.88838		121.333	94.948	575.586	69.5226	0.0319567	0	4.74385		150.546	121.333	585.38	575.586		3.88838	4.74385	1.95917	2.24606
Ghi.3122.1.S1_at	GO:0015934 GO:0042254 GO:0003735 GO:0016740 GO:0003723 GO:0006412	ribosomal protein l2	CB097379	1818.01	2168.65	1933.33	1364.6	422.138	647.686	976.301	1130.44	P	P	P	P	P	P	P	P		534.912	159.487	1993.33	247.939	0.0198247	0	3.72647		1053.37	108.995	1648.97	402.155	0.180605	1.09352e-14	1.56542		534.912	1053.37	1993.33	1648.97		3.72647	1.56542	1.89781	0.646547
Ghi.3125.1.S1_x_at	GO:0005634 GO:0003677 GO:0005739 GO:0000786 GO:0006334 GO:0009507	histone h3	DT456352	170.285	219.621	532.791	276.547	67.9823	26.7015	23.0091	24.398	P	P	P	P	P	A	A	A		47.3419	29.1899	194.953	34.8855	0.0443449	8.58012e-13	4.11798		23.7036	0.98213	404.669	181.191	0.0969388	0	17.0721		47.3419	23.7036	194.953	404.669		4.11798	17.0721	2.04194	4.09357
Ghi.3126.1.S1_s_at	GO:0005737 GO:0007165 GO:0004871	chitin-inducible gibberellin-responsive	DT527299	42.6454	56.7195	50.4539	42.5804	19.2551	8.70871	19.5757	26.5657	P	P	P	P	P	A	P	P		13.9819	7.45746	49.6824	9.95187	0.0556543	1.28685e-11	3.55333		23.0707	4.94262	46.5171	5.56737	0.0468932	1.96709e-11	2.01629		13.9819	23.0707	49.6824	46.5171		3.55333	2.01629	1.82917	1.0117
Ghi.3132.1.S1_at	GO:0005737 GO:0004871 GO:0007165 GO:0005515	gras family transcription factor	DT047322	181.286	556.042	143.525	151.229	144.794	132.843	130.424	171.283	P	P	P	P	P	P	P	P		138.819	8.4507	368.664	264.993	0.344959	0	2.65572		150.854	28.8919	147.377	5.44773	0.882579	0.366831	0.976956		138.819	150.854	368.664	147.377		2.65572	0.976956	1.4091	-0.0336352
Ghi.3133.2.A1_at	GO:0004674	atp binding	DT469089	81.6844	78.4297	132.992	103.131	35.5527	35.9785	36.7296	41.6231	P	P	P	P	P	P	P	P		35.7656	0.301128	80.057	2.30147	0.00137032	0	2.23838		39.1764	3.46019	118.061	21.115	0.0348722	4.99002e-228	3.01359		35.7656	39.1764	80.057	118.061		2.23838	3.01359	1.16246	1.59148
Ghi.3135.1.S1_at	GO:0006857 GO:0005215 GO:0016020	proton-dependent oligopeptide transport family protein	DT469074	5.78742	5.14974	14.9478	13.3608	5.0449	6.38502	5.97717	6.34842	A	A	P	P	A	A	A	A		5.71496	0.947607	5.46858	0.450907	0.771435	0.440497	0.956888		6.1628	0.262511	14.1543	1.12215	0.0102387	0	2.29673		5.71496	6.1628	5.46858	14.1543		0.956888	2.29673	-0.0635775	1.19958
Ghi.3147.4.A1_at	GO:0004857	21 kda protein	DT464504	43.7367	39.4058	18.9599	21.6084	9.66623	15.8898	14.9052	11.5758	P	P	P	P	A	P	P	P		12.778	4.4007	41.5712	3.06239	0.0168976	0	3.25334		13.2405	2.35423	20.2841	1.87273	0.080361	1.04905e-07	1.53198		12.778	13.2405	41.5712	20.2841		3.25334	1.53198	1.70192	0.615396
Ghi.3151.1.A1_at	GO:0003824 GO:0016020	exostosin family protein	DT468993	21.4651	48.4869	61.0727	49.0385	9.59172	11.8756	7.39086	6.42112	P	P	P	P	A	A	A	A		10.7336	1.61493	34.976	19.1073	0.215696	5.46345e-100	3.25853		6.90599	0.685708	55.0556	8.50944	0.0153569	0	7.97214		10.7336	6.90599	34.976	55.0556		3.25853	7.97214	1.70422	2.99497
Ghi.3170.2.A1_at	GO:0051539 GO:0020037 GO:0006810 GO:0042128 GO:0048307 GO:0005515 GO:0006118 GO:0009507	nitrite reductase	DT468829	38.2293	45.0372	139.615	125.781	17.0322	22.0093	33.068	25.6857	P	P	P	P	A	A	A	A		19.5208	3.51934	41.6333	4.81397	0.0344926	6.36832e-19	2.13276		29.3769	5.22007	132.698	9.78244	0.00570914	0	4.5171		19.5208	29.3769	41.6333	132.698		2.13276	4.5171	1.09272	2.1754
Ghi.3171.1.S1_at	GO:0007169 GO:0006468 GO:0005524	protein	DT468827	60.9317	47.6056	73.8698	80.6066	315.201	273.666	201.81	195.215	P	P	P	P	P	P	P	P		294.433	29.3694	54.2687	9.42303	0.00814632	0	0.184316		198.513	4.66389	77.2382	4.76364	0.00150752	0	0.389085		294.433	198.513	54.2687	77.2382		0.184316	0.389085	-2.43975	-1.36184
Ghi.3173.1.S1_at	GO:0010197 GO:0006829 GO:0005516 GO:0005385	calmodulin binding	DT468807	239.703	352.192	103.145	128.066	102.564	96.3919	70.2214	62.2561	P	P	P	P	P	P	P	P		99.478	4.36435	295.948	79.5418	0.0732798	0	2.97501		66.2388	5.63236	115.605	17.6215	0.0635919	2.78048e-35	1.74528		99.478	66.2388	295.948	115.605		2.97501	1.74528	1.57289	0.80346
Ghi.3175.1.S1_at	GO:0030149 GO:0006520 GO:0005783	sphingosine-1-phosphate lyase	DT468792	352.209	356.118	255.053	214.337	33.4032	27.844	22.8484	49.2283	P	P	P	P	P	A	P	P		30.6236	3.9309	354.164	2.76403	0.000110281	0	11.5651		36.0384	18.6534	234.695	28.7899	0.0145844	0	6.51236		30.6236	36.0384	354.164	234.695		11.5651	6.51236	3.5317	2.70318
Ghi.318.1.S1_at	GO:0004497 GO:0006118 GO:0020037	cytochrome p450	DQ122176.1	77.6664	174.405	83.8119	91.0823	48.8953	29.0236	24.4958	33.877	P	P	P	P	P	P	P	P		38.9594	14.0514	126.036	68.4046	0.219883	1.88707e-18	3.23505		29.1864	6.63351	87.4471	5.14091	0.0102164	0	2.99615		38.9594	29.1864	126.036	87.4471		3.23505	2.99615	1.69379	1.58311
Ghi.3182.2.A1_at	GO:0016831	pyruvate decarboxylase	DT463017	227.484	176.139	73.087	78.8957	145.24	155.388	164.145	151.275	P	P	P	P	P	P	P	P		150.314	7.1757	201.811	36.3067	0.18795	3.3411e-24	1.3426		157.71	9.10032	75.9913	4.10735	0.00738123	0	0.481841		150.314	157.71	201.811	75.9913		1.3426	0.481841	0.425027	-1.05337
Ghi.3188.1.S1_s_at	GO:0006508	---NA---	DV848633	73.0366	196.755	120.407	112.825	57.697	42.8993	57.5379	40.8715	P	P	P	P	A	A	A	A		50.2982	10.4636	134.896	87.4822	0.307399	2.83318e-30	2.68192		49.2047	11.785	116.616	5.36104	0.0179484	0	2.37002		50.2982	49.2047	134.896	116.616		2.68192	2.37002	1.42327	1.2449
Ghi.319.1.S1_at	GO:0005575	protein	DT548678	191.666	409.478	154.812	199.486	79.4768	40.2729	22.4303	35.0224	P	P	P	P	P	P	P	P		59.8749	27.7213	300.572	154.016	0.161616	1.17035e-34	5.02001		28.7264	8.90399	177.149	31.589	0.0235866	7.19228e-123	6.16677		59.8749	28.7264	300.572	177.149		5.02001	6.16677	2.32769	2.62451
Ghi.3190.1.S1_at	GO:0016021	lung seven transmembrane receptor family expressed	DT468648	10.1271	9.19641	9.07676	9.33386	184.779	169.043	184.246	135.443	P	A	P	P	P	P	P	P		176.911	11.1266	9.66177	0.658127	0.0022133	0	0.0546138		159.844	34.5086	9.20531	0.181794	0.0252502	0	0.0575892		176.911	159.844	9.66177	9.20531		0.0546138	0.0575892	-4.19459	-4.11806
Ghi.3193.2.A1_at	GO:0003700	wrky transcription	DT468618	53.8921	63.3194	10.4021	19.8428	10.5751	15.9524	8.5512	15.4199	P	P	A	P	P	P	A	P		13.2638	3.80235	58.6058	6.6661	0.0140228	0	4.41849		11.9856	4.85692	15.1225	6.67563	0.644803	0.361055	1.26172		13.2638	11.9856	58.6058	15.1225		4.41849	1.26172	2.14355	0.335394
Ghi.3215.1.S1_s_at	GO:0006350 GO:0003677	ap2 erf domain-containing transcription factor	AY619718.1	262.93	374.976	384.324	381.919	146.393	136.754	159.937	301.812	P	P	P	P	P	P	P	P		141.573	6.81613	318.953	79.2289	0.0875034	1.68523e-296	2.25291		230.874	100.321	383.122	1.70078	0.165017	0	1.65944		141.573	230.874	318.953	383.122		2.25291	1.65944	1.17179	0.730695
Ghi.3217.1.A1_s_at	GO:0006555 GO:0016791	protein	DT468298	141.409	150.272	233.167	199.33	113.951	84.8049	88.6453	92.7728	P	P	P	P	P	P	P	P		99.3779	20.6092	145.841	6.26699	0.0927594	0	1.46754		90.709	2.91861	216.249	23.9265	0.0179379	0	2.38398		99.3779	90.709	145.841	216.249		1.46754	2.38398	0.553398	1.25337
Ghi.3227.1.A1_at	GO:0003674	protein	DT465930	39.8876	29.9817	10.9902	15.1618	9.37626	10.628	10.7721	9.26966	P	A	A	P	A	A	A	A		10.0021	0.885094	34.9346	7.00452	0.0378329	0	3.49272		10.0209	1.06236	13.076	2.94978	0.302104	4.81461e-05	1.30488		10.0021	10.0209	34.9346	13.076		3.49272	1.30488	1.80435	0.383913
Ghi.3235.1.A1_at	GO:0035251 GO:0051555 GO:0051707	glucosyl transferase	DT463078	366.823	432.542	38.4397	39.5088	12.1929	8.51175	9.104	9.1227	M	P	P	P	A	A	A	A		10.3523	2.60296	399.682	46.47	0.00706994	0	38.608		9.11335	0.013225	38.9743	0.755996	0.000320425	0	4.27661		10.3523	9.11335	399.682	38.9743		38.608	4.27661	5.27083	2.09647
Ghi.3237.1.A1_at	GO:0005515	protein kinase	DT468135	108.01	102.339	168.55	142.968	41.2484	43.6944	39.4209	57.2879	P	P	P	P	P	P	P	P		42.4714	1.72953	105.175	4.01001	0.00241654	0	2.47637		48.3544	12.6338	155.759	18.0889	0.0204554	0	3.2212		42.4714	48.3544	105.175	155.759		2.47637	3.2212	1.30823	1.6876
Ghi.3239.2.S1_at	GO:0009536 GO:0031314 GO:0050660 GO:0005509 GO:0006118 GO:0015036	protein	DT466234	290.62	316.179	63.5619	80.4661	53.9833	78.1024	237.068	262.604	P	P	P	P	P	P	P	P		66.0429	17.0547	303.4	18.0725	0.00543546	0	4.59398		249.836	18.0567	72.014	11.953	0.00733326	0	0.288245		66.0429	249.836	303.4	72.014		4.59398	0.288245	2.19974	-1.79463
Ghi.3239.4.S1_at	GO:0031314 GO:0009536 GO:0006118 GO:0015036	protein	DT466233	52.2286	67.2808	16.7763	17.0656	23.5998	25.1885	44.4158	68.4535	P	P	P	P	A	A	P	P		24.3941	1.12339	59.7547	10.6435	0.0428803	0	2.44955		56.4346	16.9972	16.9209	0.204531	0.0813945	0	0.299832		24.3941	56.4346	59.7547	16.9209		2.44955	0.299832	1.29252	-1.73777
Ghi.3240.1.A1_at	GO:0016021 GO:0005351 GO:0008643	---NA---	DT468114	330.159	306.842	310.101	256.809	155.852	130.544	158.972	174.543	P	P	P	P	P	P	P	P		143.198	17.8954	318.501	16.4874	0.00949621	0	2.2242		166.758	11.0102	283.455	37.6835	0.0521973	8.64555e-51	1.6998		143.198	166.758	318.501	283.455		2.2242	1.6998	1.15329	0.765365
Ghi.3242.2.A1_at	GO:0003676	predicted protein [Populus trichocarpa]	DT464265	43.3497	71.4725	404.309	96.0546	17.9286	13.8215	12.3421	10.8974	P	P	P	P	P	A	A	A		15.8751	2.90415	57.4111	19.8858	0.0998293	5.82365e-91	3.61643		11.6198	1.02154	250.182	217.969	0.261751	0	21.5307		15.8751	11.6198	57.4111	250.182		3.61643	21.5307	1.85457	4.42832
Ghi.3243.1.S1_at	GO:0004497 GO:0005783 GO:0020037 GO:0005792 GO:0016021 GO:0006118 GO:0009835	cytochrome p450	DT468098	96.9025	102.468	10.5386	23.3103	10.0475	9.31812	9.89282	11.7511	P	P	P	P	A	A	A	A		9.68281	0.515759	99.6855	3.93571	0.000971106	0	10.2951		10.822	1.31404	16.9245	9.03093	0.444137	5.20327e-11	1.5639		9.68281	10.822	99.6855	16.9245		10.2951	1.5639	3.36389	0.645145
Ghi.3250.1.S1_at	GO:0005524 GO:0016887	atp binding	DT468015	35.0638	26.7561	11.5758	34.5645	6.28684	6.23768	6.65026	7.39086	P	P	A	P	A	A	A	A		6.26226	0.0347607	30.9099	5.8744	0.0272473	0	4.9359		7.02056	0.523685	23.0701	16.2554	0.297598	0	3.28608		6.26226	7.02056	30.9099	23.0701		4.9359	3.28608	2.30331	1.71637
Ghi.3254.1.S1_s_at	GO:0016020	protein	DT467980	626.526	464.011	346.332	423.833	2278.65	2395.15	1409.22	1420.7	P	P	P	P	P	P	P	P		2336.9	82.3779	545.268	114.916	0.00309958	0	0.23333		1414.96	8.11668	385.082	54.8014	0.00144365	0	0.27215		2336.9	1414.96	545.268	385.082		0.23333	0.27215	-2.09955	-1.87752
Ghi.3264.1.S1_s_at	GO:0045449 GO:0003677	nac domain ipr003441	DT466083	49.2796	58.9627	36.4316	40.5912	13.9992	19.6579	16.1387	48.6588	P	P	P	P	P	A	A	P		16.8286	4.00128	54.1211	6.847	0.0218719	1.13806e-39	3.21602		32.3988	22.9952	38.5114	2.94129	0.745039	0.00329476	1.18867		16.8286	32.3988	54.1211	38.5114		3.21602	1.18867	1.68528	0.249347
Ghi.3265.1.S1_at	GO:0009832 GO:0006888 GO:0005783 GO:0010053 GO:0030036 GO:0000166	protein	AI730742	241.622	223.611	123.256	118.201	261.253	253.025	315.8	288.488	P	P	P	P	P	P	P	P		257.139	5.81767	232.616	12.7359	0.131585	2.50468e-09	0.904632		302.144	19.3122	120.728	3.57445	0.00580924	0	0.399573		257.139	302.144	232.616	120.728		0.904632	0.399573	-0.144597	-1.32347
Ghi.3265.2.S1_s_at	GO:0009832	protein	DR461005	511.706	413.003	315.217	312.356	531.447	533.99	689.986	574.883	P	P	P	P	P	P	P	P		532.719	1.79855	462.355	69.7931	0.290136	0	0.867915		632.434	81.3902	313.787	2.02337	0.0311249	0	0.496157		532.719	632.434	462.355	313.787		0.867915	0.496157	-0.204374	-1.01113
Ghi.3271.1.A1_at	GO:0042538	slt1 (sodium- and lithium-tolerant 1)	DT467810	72.5891	76.3279	86.5088	74.8031	34.8144	32.5994	49.1387	50.5352	P	P	P	P	P	P	P	P		33.7069	1.56625	74.4585	2.64375	0.00283089	0	2.209		49.837	0.987472	80.656	8.27716	0.0346871	0	1.6184		33.7069	49.837	74.4585	80.656		2.209	1.6184	1.14339	0.694565
Ghi.3278.1.A1_s_at	GO:0008270 GO:0016491	alcohol dehydrogenase	DT467721	118.895	102.493	217.828	184.323	255.56	247.968	394.566	364.708	P	P	P	P	P	P	P	P		251.764	5.36786	110.694	11.5978	0.00407839	0	0.439675		379.637	21.1126	201.075	23.6912	0.0154272	0	0.529652		251.764	379.637	110.694	201.075		0.439675	0.529652	-1.18549	-0.916885
Ghi.3280.2.A1_s_at	GO:0005575	pex22 (peroxin 22) protein binding	DT467699	169.64	153.439	158.645	183.837	368.748	335.763	253.145	252.49	P	P	P	P	P	P	P	P		352.255	23.324	161.539	11.4554	0.00915491	0	0.458586		252.818	0.463264	171.241	17.8132	0.0230358	0	0.67733		352.255	252.818	161.539	171.241		0.458586	0.67733	-1.12473	-0.562069
Ghi.3283.1.A1_at	GO:0019941	receptor protein	DT467673	195.606	225.95	241.293	217.344	54.3101	48.2745	65.9786	97.9786	P	P	P	P	P	P	A	M		51.2923	4.26781	210.778	21.456	0.00927683	0	4.10935		81.9786	22.6274	229.319	16.9341	0.0179044	0	2.7973		51.2923	81.9786	210.778	229.319		4.10935	2.7973	2.03891	1.48403
Ghi.3284.1.S1_s_at	GO:0009395 GO:0004623	protein	DT466688	152.351	477.5	34.7784	54.1544	41.3372	38.6853	16.7582	22.8425	P	P	P	P	P	P	A	P		40.0113	1.87513	314.925	229.915	0.232916	0	7.87092		19.8003	4.30221	44.4664	13.7009	0.135793	5.15175e-16	2.24574		40.0113	19.8003	314.925	44.4664		7.87092	2.24574	2.97653	1.16719
Ghi.3287.1.A1_s_at	GO:0006281 GO:0005622	dna repair	DT467636	54.6104	53.5769	92.5376	74.1589	47.6558	50.0744	35.2304	38.0831	P	P	P	P	P	P	P	P		48.8651	1.71025	54.0937	0.730805	0.0578304	0	1.107		36.6568	2.0172	83.3482	12.9956	0.0374528	6.09892e-235	2.27375		48.8651	36.6568	54.0937	83.3482		1.107	2.27375	0.146656	1.18507
Ghi.3292.2.S1_at	GO:0005488 GO:0009507	binding protein	DN760569	135.355	181.467	550.729	389.883	125.152	105.555	177.014	194.861	P	P	P	P	P	P	P	P		115.354	13.8567	158.411	32.6061	0.227803	1.11089e-05	1.37326		185.938	12.6194	470.306	113.735	0.0722971	7.43904e-223	2.52937		115.354	185.938	158.411	470.306		1.37326	2.52937	0.457605	1.33878
Ghi.3295.2.A1_at	GO:0019354 GO:0015994 GO:0004851 GO:0009507	at5g40850 mhk7_8	DT467569	49.3971	47.0492	65.4339	51.2311	34.3262	35.2186	23.2483	19.53	P	P	P	P	P	P	A	P		34.7724	0.63102	48.2232	1.6602	0.00860533	0	1.38682		21.3892	2.6293	58.3325	10.0429	0.0372885	7.6102e-88	2.7272		34.7724	21.3892	48.2232	58.3325		1.38682	2.7272	0.471784	1.44742
Ghi.3297.1.A1_at	GO:0042023 GO:0004842 GO:0000151 GO:0016567	hect ubiquitin-protein ligase 3	DT468804	60.195	50.4435	96.7916	101.068	117.895	112.99	149.357	139.346	P	P	P	P	P	P	P	P		115.442	3.46881	55.3192	6.89537	0.00814046	0	0.479193		144.352	7.07893	98.9296	3.02365	0.0140577	0	0.685337		115.442	144.352	55.3192	98.9296		0.479193	0.685337	-1.06132	-0.545115
Ghi.3304.2.S1_at	GO:0030955 GO:0000287 GO:0006144 GO:0015976 GO:0004743 GO:0006096 GO:0006094	pyruvate kinase	DT466463	32.9961	34.021	14.4567	16.9726	13.4245	16.3187	18.4741	17.1912	P	P	A	P	A	A	A	P		14.8716	2.04652	33.5085	0.72467	0.00671676	0	2.25319		17.8327	0.907184	15.7146	1.77901	0.272405	0.000970404	0.881228		14.8716	17.8327	33.5085	15.7146		2.25319	0.881228	1.17197	-0.182413
Ghi.3304.3.S1_at	GO:0030955 GO:0000287 GO:0006144 GO:0015976 GO:0004743 GO:0006096 GO:0006094	pyruvate kinase family expressed	AI725907	438.326	490.917	141.257	148.282	214.853	241.283	161.927	139.72	P	P	P	M	P	P	P	P		228.068	18.6888	464.621	37.1878	0.0151276	0	2.0372		150.824	15.7031	144.769	4.96759	0.65498	0.0847922	0.959858		228.068	150.824	464.621	144.769		2.0372	0.959858	1.02659	-0.0591064
Ghi.3307.1.A1_x_at	GO:0016020	protein	DT467468	263.042	262.645	164.203	215.005	209.812	229.895	69.1825	55.9786	P	P	P	P	P	P	P	P		219.854	14.2011	262.843	0.280301	0.0504843	0	1.19554		62.5805	9.33656	189.604	35.9225	0.0401369	1.70495e-82	3.02977		219.854	62.5805	262.843	189.604		1.19554	3.02977	0.257661	1.59921
Ghi.3309.1.S1_at	GO:0004033	aldo keto	DN826870	1213.58	1016.71	341.768	539.414	1021.11	1272.08	1048.36	1269.69	P	P	P	P	P	P	P	P		1146.59	177.459	1115.14	139.211	0.861893	0.749344	0.97257		1159.02	156.503	440.591	139.757	0.0401004	3.59798e-13	0.38014		1146.59	1159.02	1115.14	440.591		0.97257	0.38014	-0.0401259	-1.3954
Ghi.3312.4.A1_at	GO:0005634 GO:0006397 GO:0003723 GO:0000166	protein	DT467399	171.255	152.722	124.134	124.881	58.5732	55.3133	39.2201	37.7354	P	P	P	P	P	P	P	P		56.9433	2.30511	161.988	13.1052	0.00792773	0	2.84473		38.4778	1.04983	124.507	0.528063	9.32845e-05	0	3.23582		56.9433	38.4778	161.988	124.507		2.84473	3.23582	1.50829	1.69413
Ghi.3315.1.A1_s_at	GO:0010224	PREDICTED: hypothetical protein isoform 2 [Vitis vinifera]	DT467353	97.5118	88.8517	110.247	89.155	28.2654	27.363	35.439	105.462	P	P	P	P	P	P	P	P		27.8142	0.638077	93.1817	6.12357	0.00440623	0	3.35015		70.4507	49.5141	99.701	14.9144	0.507661	0.0055445	1.41519		27.8142	70.4507	93.1817	99.701		3.35015	1.41519	1.74423	0.500995
Ghi.3320.2.S1_at	GO:0016023 GO:0012505	ac007354_12 gb	DT467326	185.826	154.584	180.047	310.422	580.078	498.988	289.895	264.447	P	P	P	P	P	P	P	P		539.533	57.3395	170.205	22.0919	0.01356	0	0.315467		277.171	17.9949	245.235	92.1888	0.678092	0.012078	0.884777		539.533	277.171	170.205	245.235		0.315467	0.884777	-1.66444	-0.176613
Ghi.3323.2.S1_s_at	GO:0003824	cystathionine gamma-synthase	DT468823	690.055	714.812	1008.06	899.827	572.612	610.039	372.747	408.155	P	P	P	P	P	P	P	P		591.326	26.4647	702.433	17.5058	0.0384431	0	1.1879		390.451	25.0372	953.944	76.5337	0.0100569	0	2.44319		591.326	390.451	702.433	953.944		1.1879	2.44319	0.248409	1.28876
Ghi.3325.1.A1_at	GO:0016020 GO:0015992 GO:0006816 GO:0008152 GO:0005516	cation-transporting atpase	DT465873	86.7537	98.0488	19.1176	48.5365	24.6753	16.4105	15.9097	13.0525	P	P	P	P	A	A	A	A		20.5429	5.84405	92.4012	7.9869	0.00935117	0	4.49796		14.4811	2.02031	33.8271	20.8023	0.320706	9.10087e-42	2.33595		20.5429	14.4811	92.4012	33.8271		4.49796	2.33595	2.16927	1.22401
Ghi.335.1.S1_at	GO:0009536	at3g50680 t3a5_60	DR460688	30.7294	45.6591	75.6753	61.8274	23.3564	22.1733	23.7753	36.689	P	P	P	P	A	A	A	P		22.7648	0.83658	38.1942	10.5569	0.175515	8.13393e-150	1.67777		30.2322	9.13142	68.7513	9.79197	0.055435	2.43826e-09	2.27411		22.7648	30.2322	38.1942	68.7513		1.67777	2.27411	0.746548	1.1853
Ghi.3352.1.A1_s_at	GO:0006633	akin gamma	CO491512	767.128	636.758	278.312	284.671	293.441	311.298	313.075	353.83	P	P	P	P	P	P	P	P		302.37	12.6267	701.943	92.1856	0.0260578	0	2.32147		333.453	28.818	281.491	4.49649	0.127984	4.95612e-60	0.844172		302.37	333.453	701.943	281.491		2.32147	0.844172	1.21504	-0.244391
Ghi.3353.2.A1_at	GO:0016787 GO:0009507	alpha beta fold family protein	DT465524	72.2098	82.0902	90.3937	77.4223	18.1262	15.5793	17.1771	23.5383	P	P	P	P	P	P	A	P		16.8527	1.80094	77.15	6.98648	0.00708268	0	4.57789		20.3577	4.49807	83.908	9.17215	0.0126752	0	4.12168		16.8527	20.3577	77.15	83.908		4.57789	4.12168	2.19468	2.04323
Ghi.3366.1.S1_s_at	GO:0005737	protein	DT466822	51.9125	65.3182	216.493	133.748	54.1788	36.0218	35.9946	41.7292	P	P	P	P	P	P	P	P		45.1003	12.8389	58.6153	9.47928	0.353746	0.0437682	1.29967		38.8619	4.05493	175.12	58.5099	0.0814754	0	4.50622		45.1003	38.8619	58.6153	175.12		1.29967	4.50622	0.378142	2.17192
Ghi.3366.2.A1_s_at	GO:0006511	unnamed protein product [Vitis vinifera]	DT466823	80.9245	108.139	371.239	238.906	63.2628	60.3839	38.2026	62.5489	P	P	P	P	P	P	P	P		61.8234	2.03572	94.5316	19.2434	0.13934	2.81597e-114	1.52906		50.3757	17.2154	305.073	93.5734	0.0632271	3.31741e-97	6.05595		61.8234	50.3757	94.5316	305.073		1.52906	6.05595	0.612645	2.59835
Ghi.3370.1.A1_at	GO:0006952 GO:0016020 GO:0007165 GO:0005515	protein	DT463939	802.024	602.899	179.123	277.479	697.687	723.065	518.668	699.375	P	P	P	P	P	P	P	P		710.376	17.9448	702.461	140.803	0.944328	0.532805	0.988859		609.022	127.779	228.301	69.5481	0.0658749	9.80937e-15	0.374865		710.376	609.022	702.461	228.301		0.988859	0.374865	-0.0161636	-1.41556
Ghi.3370.1.S1_s_at	GO:0006952 GO:0007165 GO:0005515	protein	DT466783	27.3941	22.5046	14.3185	12.3275	24.8148	34.0362	33.1347	35.7541	A	A	P	P	P	P	P	P		29.4255	6.52049	24.9494	3.4574	0.48143	0.0671212	0.847882		34.4444	1.85224	13.323	1.40787	0.00601204	0	0.386796		29.4255	34.4444	24.9494	13.323		0.847882	0.386796	-0.238064	-1.37035
Ghi.3373.3.S1_s_at	GO:0044444 GO:0043231	rhicadhesin receptor	DT462256	1244.84	960.145	697.579	1062.27	656.142	530.746	452.762	400.55	P	P	M	P	P	P	P	P		593.444	88.6681	1102.49	201.312	0.0820408	4.69608e-16	1.85779		426.656	36.92	879.922	257.873	0.13299	1.59256e-67	2.06237		593.444	426.656	1102.49	879.922		1.85779	2.06237	0.893587	1.0443
Ghi.3378.1.S1_at	GO:0046686	xh xs domain-containing protein	DV848617	69.1016	64.6769	94.3603	82.6681	37.8738	34.0723	38.0535	40.0913	P	P	P	P	P	P	P	P		35.973	2.68802	66.8892	3.12878	0.00878357	0	1.85943		39.0724	1.44096	88.5142	8.26764	0.0141019	0	2.26539		35.973	39.0724	66.8892	88.5142		1.85943	2.26539	0.894858	1.17976
Ghi.3378.2.S1_at	GO:0046686	xh xs domain-containing protein	DT465178	30.655	29.2963	42.9166	36.4238	18.3802	17.3198	16.9979	21.6084	M	P	P	P	A	P	A	P		17.85	0.749795	29.9756	0.960726	0.00501263	0	1.67931		19.3031	3.26011	39.6702	4.59106	0.0361569	1.00526e-18	2.05512		17.85	19.3031	29.9756	39.6702		1.67931	2.05512	0.747868	1.03922
Ghi.3381.1.S1_x_at	GO:0005886	protein kinase	DT466623	82.3262	26.1456	14.5533	19.9047	17.4995	17.2591	10.2817	86.9463	P	P	P	P	P	P	A	P		17.3793	0.170019	54.2359	39.7257	0.319865	0	3.12072		48.614	54.2101	17.229	3.78405	0.499873	9.05844e-32	0.354404		17.3793	48.614	54.2359	17.229		3.12072	0.354404	1.64188	-1.49653
Ghi.3406.1.S1_s_at	GO:0016740	methyltransferase family protein	DT466270	64.8217	82.9591	170.364	118.829	102.738	96.6054	77.7264	58.4947	P	P	P	P	P	P	P	P		99.6718	4.33643	73.8904	12.8251	0.114647	0	0.741337		68.1105	13.5988	144.597	36.4409	0.108635	1.8034e-15	2.12297		99.6718	68.1105	73.8904	144.597		0.741337	2.12297	-0.431798	1.08609
Ghi.3408.1.A1_at	GO:0006810 GO:0016021 GO:0007585 GO:0045333 GO:0009409 GO:0005746 GO:0005506 GO:0006118 GO:0016491	alternative oxidase	DT463810	229.096	337.977	24.316	48.7368	12.0441	14.5671	16.4	12.7111	P	P	P	P	P	P	P	A		13.3056	1.78397	283.537	76.9908	0.0382907	0	21.3096		14.5556	2.60845	36.5264	17.2681	0.217178	1.04258e-32	2.50944		13.3056	14.5556	283.537	36.5264		21.3096	2.50944	4.41343	1.32737
Ghi.3410.1.A1_s_at	GO:0016567	protein	DT463904	235.808	188.703	312.159	366.369	485.312	404.067	415.869	424.297	P	P	P	P	P	P	P	P		444.689	57.4491	212.256	33.3082	0.0384728	5.68637e-23	0.477313		420.083	5.95929	339.264	38.3322	0.0984755	0	0.807612		444.689	420.083	212.256	339.264		0.477313	0.807612	-1.06699	-0.308265
Ghi.3411.1.A1_a_at	GO:0009536 GO:0005488 GO:0005739	ankyrin repeat family protein	DT049647	199.611	251.902	353.742	351.104	254.574	259.979	101.674	135.816	P	P	P	P	P	P	P	P		257.276	3.82189	225.757	36.9753	0.353269	0	0.877488		118.745	24.1422	352.423	1.86484	0.00532589	0	2.9679		257.276	118.745	225.757	352.423		0.877488	2.9679	-0.188549	1.56944
Ghi.3411.2.A1_x_at	GO:0044444 GO:0043231	ankyrin repeat family protein	DT051535	71.5727	63.5469	88.976	86.6206	61.4018	57.6591	31.0486	39.9029	P	P	P	P	P	P	P	P		59.5305	2.64646	67.5598	5.67508	0.211447	1.78293e-05	1.13488		35.4758	6.26097	87.7983	1.66556	0.00757901	0	2.47488		59.5305	35.4758	67.5598	87.7983		1.13488	2.47488	0.182537	1.30736
Ghi.3415.2.A1_at	GO:0009941	---NA---	DT462654	363.959	408.638	660.773	508.988	201.221	181.381	143.992	181.929	P	P	P	P	P	M	P	P		191.301	14.0292	386.298	31.5931	0.0153522	0	2.01932		162.96	26.825	584.881	107.328	0.032699	1.30017e-109	3.5891		191.301	162.96	386.298	584.881		2.01932	3.5891	1.01387	1.84362
Ghi.3425.2.S1_a_at	GO:0005575	protein	DT466037	101.323	165.093	30.977	53.5588	31.6719	36.6705	211.494	237.598	P	P	P	P	P	P	P	P		34.1712	3.53458	133.208	45.0924	0.0903755	0	3.89825		224.546	18.4585	42.2679	15.9678	0.00884556	0	0.188237		34.1712	224.546	133.208	42.2679		3.89825	0.188237	1.96283	-2.40938
Ghi.3429.2.S1_at	GO:0005739 GO:0009507	at5g43400 mwf20_9	AW187457	144.072	204.444	35.0405	26.7561	20.7666	16.647	29.3974	23.6818	P	P	A	P	A	A	A	A		18.7068	2.91298	174.258	42.6895	0.0358137	0	9.31525		26.5396	4.04155	30.8983	5.85795	0.477719	0.127226	1.16423		18.7068	26.5396	174.258	30.8983		9.31525	1.16423	3.21959	0.219382
Ghi.3429.3.A1_at	GO:0005739	at5g13210 t31b5_30	DT463314	863.755	796.42	318.664	380.775	118.228	119.267	169.556	135	P	P	P	P	P	P	P	P		118.748	0.734811	830.088	47.6132	0.00223315	0	6.99035		152.278	24.4349	349.72	43.9189	0.0309039	3.05705e-30	2.29658		118.748	152.278	830.088	349.72		6.99035	2.29658	2.80536	1.19949
Ghi.3429.3.S1_s_at	GO:0005739 GO:0009507	at5g13210 t31b5_30	DT462645	90.2099	96.9208	34.1933	38.9384	18.3185	20.5478	27.3558	24.3696	P	P	P	P	A	A	A	P		19.4332	1.57638	93.5654	4.74534	0.00226711	0	4.81472		25.8627	2.11155	36.5659	3.35532	0.0622601	7.64772e-13	1.41384		19.4332	25.8627	93.5654	36.5659		4.81472	1.41384	2.26745	0.499624
Ghi.3433.1.S1_at	GO:0032313	protein	DT460816	155.726	136.799	100.895	79.9142	121.235	128.186	211.748	185.52	P	P	P	P	P	P	P	P		124.71	4.91459	146.263	13.384	0.165986	5.58539e-10	1.17282		198.634	18.5459	90.4048	14.8358	0.023241	5.91617e-25	0.455133		124.71	198.634	146.263	90.4048		1.17282	0.455133	0.229978	-1.13564
Ghi.3434.1.S1_at	GO:0043565 GO:0005840 GO:0000900 GO:0003700 GO:0006355 GO:0005515 GO:0005667 GO:0009266 GO:0006417 GO:0016481 GO:0048438	histidine phosphotransfer protein	DT465834	34.5117	31.5885	40.9788	54.6555	67.0187	69.0944	26.6892	35.9256	P	P	P	P	P	P	P	P		68.0566	1.46776	33.0501	2.06701	0.00261197	0	0.485627		31.3074	6.5311	47.8172	9.67088	0.183398	0.000350369	1.52735		68.0566	31.3074	33.0501	47.8172		0.485627	1.52735	-1.04208	0.611026
Ghi.3438.1.A1_at	GO:0006566 GO:0009536 GO:0006563 GO:0006544 GO:0009097 GO:0004794	threonine dehydratase deaminase mutant	DT465810	128.323	167.463	210.536	173.895	49.4532	38.5997	40.4895	48.5029	P	P	P	P	P	P	P	P		44.0265	7.67458	147.893	27.6766	0.0361698	1.18193e-81	3.35918		44.4962	5.66635	192.216	25.9091	0.0157378	1.54884e-297	4.31983		44.0265	44.4962	147.893	192.216		3.35918	4.31983	1.74811	2.11097
Ghi.3441.1.S1_s_at	GO:0005575	protein	DT465798	75.7286	68.3662	537.624	391.127	189.478	209.326	224.84	148.587	P	P	P	P	P	P	P	P		199.402	14.0346	72.0474	5.20597	0.00683685	0	0.361317		186.714	53.9195	464.376	103.589	0.078212	3.2749e-13	2.4871		199.402	186.714	72.0474	464.376		0.361317	2.4871	-1.46866	1.31447
Ghi.3442.2.S1_at	GO:0005794	at1g05070 t7a14_6	DT456437	221.903	225.919	301.633	269.94	255.03	326.791	113.441	153.669	P	A	P	P	P	P	P	P		290.911	50.7425	223.911	2.83922	0.203277	3.60728e-244	0.76969		133.555	28.4456	285.786	22.4102	0.0271466	0	2.13985		290.911	133.555	223.911	285.786		0.76969	2.13985	-0.377651	1.09751
Ghi.3443.1.S1_at	GO:0005488	heat shock protein 70 -interacting	DT465792	985.639	795.889	516.732	585.49	963.922	975.461	1178.98	1097.53	P	P	P	P	P	P	P	P		969.691	8.159	890.764	134.173	0.493665	0	0.918606		1138.25	57.5931	551.111	48.6186	0.00813884	0	0.484173		969.691	1138.25	890.764	551.111		0.918606	0.484173	-0.122483	-1.04641
Ghi.3451.2.A1_at	GO:0003824 GO:0005992	trehalose-6-phosphate synthase	DT465672	59.1061	65.1453	166.197	129.336	9.88913	19.4233	38.4938	167.861	P	P	P	P	P	P	P	P		14.6562	6.74169	62.1257	4.27033	0.0138388	0	4.23886		103.178	91.4767	147.766	26.0644	0.575546	0.0155495	1.43216		14.6562	103.178	62.1257	147.766		4.23886	1.43216	2.08368	0.51819
Ghi.3452.1.S1_s_at	GO:0007047	cslc1_orysj ame: full=probable xyloglucan glycosyltransferase 1 ame: full=cellulose synthase-like protein c1 ame: full= slc1	DT465666	373.489	327.74	499.086	533.866	1120.85	1193.39	1169.3	1101.81	P	P	P	P	P	P	P	P		1157.12	51.2912	350.615	32.3495	0.0028148	0	0.303007		1135.56	47.7223	516.476	24.5932	0.00373909	0	0.454822		1157.12	1135.56	350.615	516.476		0.303007	0.454822	-1.72258	-1.13663
Ghi.3454.1.S1_at	GO:0016020	predicted protein [Populus trichocarpa]	DT465653	56.5823	182.096	22.395	40.5555	48.8525	69.2003	15.6588	27.7711	P	P	P	P	P	P	P	P		59.0264	14.3881	119.339	88.7513	0.442919	3.06366e-09	2.02179		21.715	8.5647	31.4753	12.8415	0.465557	0.107046	1.44947		59.0264	21.715	119.339	31.4753		2.02179	1.44947	1.01563	0.535529
Ghi.3455.2.S1_at	GO:0008270 GO:0008152 GO:0016491	arp protein	DN828288	405.712	284.229	281.888	301.684	443.218	480.512	665.331	583.378	P	P	P	P	P	P	P	P		461.865	26.3709	344.971	85.902	0.207179	3.6383e-10	0.746908		624.355	57.9497	291.786	13.9975	0.0156899	1.65188e-247	0.46734		461.865	624.355	344.971	291.786		0.746908	0.46734	-0.420998	-1.09745
Ghi.3459.1.A1_at	GO:0016021 GO:0006810 GO:0006952 GO:0016887 GO:0005886 GO:0005524	atp-binding cassette	DT465574	65.7293	49.2172	43.7658	38.8377	148.963	130.168	82.7286	95.0648	P	P	P	P	P	P	P	P		139.566	13.2901	57.4732	11.6758	0.0224401	0	0.4118		88.8967	8.72303	41.3017	3.48466	0.0189242	4.03023e-83	0.464604		139.566	88.8967	57.4732	41.3017		0.4118	0.464604	-1.27998	-1.10593
Ghi.3464.1.S1_at	GO:0008270	at1g19310 f18o14_14	DT465531	195.715	194.257	185.229	210.519	410.628	400.405	426.895	420.645	P	P	P	P	P	P	P	P		405.516	7.22808	194.986	1.0312	0.000600819	0	0.480833		423.77	4.41919	197.874	17.8831	0.00330843	0	0.466937		405.516	423.77	194.986	197.874		0.480833	0.466937	-1.05639	-1.0987
Ghi.3467.1.S1_s_at	GO:0006468 GO:0016301	protein	DN758381	91.2107	74.9515	92.2343	97.8119	170.548	167.955	117.554	120.395	P	P	P	P	P	P	P	P		169.251	1.83348	83.0811	11.497	0.00900399	0	0.490875		118.975	2.00891	95.0231	3.94396	0.0166493	0	0.798683		169.251	118.975	83.0811	95.0231		0.490875	0.798683	-1.02657	-0.324305
Ghi.3468.1.A1_at	GO:0004289 GO:0006508	subtilase family protein	DT465471	16.322	61.2938	122.762	91.6852	20.7685	34.1086	12.2905	34.5263	P	P	P	P	P	P	A	P		27.4385	9.43282	38.8079	31.7998	0.675753	0.0882805	1.41436		23.4084	15.7231	107.224	21.9746	0.0482356	4.74553e-14	4.58057		27.4385	23.4084	38.8079	107.224		1.41436	4.58057	0.500146	2.19553
Ghi.347.1.S1_at	GO:0003824 GO:0005506	radical sam domain-containing protein	DR460578	49.1453	57.0831	63.6798	62.3359	37.9144	37.3321	31.0691	29.483	P	P	P	P	P	P	P	P		37.6232	0.411778	53.1142	5.61286	0.0601068	0	1.41174		30.2761	1.12158	63.0078	0.950279	0.00100699	0	2.08111		37.6232	30.2761	53.1142	63.0078		1.41174	2.08111	0.497472	1.05735
Ghi.3478.2.S1_s_at	GO:0005575	protein	DV849535	301.479	397.635	289.092	275.107	115.473	100.196	175.81	282.099	P	P	P	P	P	P	P	P		107.834	10.803	349.557	67.9927	0.0382473	9.2554e-220	3.24161		228.955	75.1581	282.1	9.88887	0.42595	2.95319e-14	1.23212		107.834	228.955	349.557	282.1		3.24161	1.23212	1.69671	0.301144
Ghi.3490.1.S1_a_at	GO:0009805 GO:0042409 GO:0000287 GO:0009809 GO:0009811	caffeoyl- o-methyltransferase	DV849602	47.3774	83.7889	70.5547	78.9024	16.504	17.2804	15.7078	19.3095	P	P	P	P	P	A	A	P		16.8922	0.548972	65.5832	25.7468	0.116025	0	3.88245		17.5087	2.54679	74.7285	5.90274	0.00625227	0	4.26809		16.8922	17.5087	65.5832	74.7285		3.88245	4.26809	1.95697	2.09359
Ghi.3502.1.A1_at	GO:0005524	atp binding	DT464589	33.9814	52.3375	19.0965	25.6649	11.2386	22.7066	11.5758	13.0162	P	P	P	P	P	P	P	A		16.9726	8.10912	43.1594	12.9797	0.136637	4.94997e-06	2.54289		12.296	1.0185	22.3807	4.64453	0.0954971	1.70953e-44	1.82017		16.9726	12.296	43.1594	22.3807		2.54289	1.82017	1.34647	0.864069
Ghi.351.1.S1_at	GO:0046777 GO:0004672	protein	DT467379	231.351	212.429	248.145	250.793	466.306	538.031	676.868	573.425	P	P	P	P	P	P	P	P		502.169	50.7172	221.89	13.3799	0.0170645	7.23251e-193	0.441864		625.146	73.145	249.469	1.87257	0.0184438	0	0.399058		502.169	625.146	221.89	249.469		0.441864	0.399058	-1.17833	-1.32533
Ghi.3522.1.S1_s_at	GO:0000104 GO:0019643 GO:0006121 GO:0050660 GO:0008177 GO:0018874 GO:0005749 GO:0006118	protein	DT570098	451.216	450.729	142.817	108.361	204.716	244.562	214.743	230.218	P	P	P	P	P	P	P	P		224.639	28.1757	450.972	0.344595	0.00766077	0	2.00754		222.48	10.9419	125.589	24.3642	0.0359555	0	0.564493		224.639	222.48	450.972	125.589		2.00754	0.564493	1.00543	-0.824972
Ghi.354.1.S1_at	GO:0008150	protein	DR460499	2993.31	3311.19	2367.77	2778.17	712.057	659.928	525.053	683.872	P	P	P	P	P	P	P	P		685.993	36.8612	3152.25	224.774	0.00423782	0	4.59517		604.463	112.302	2572.97	290.194	0.012264	0	4.25663		685.993	604.463	3152.25	2572.97		4.59517	4.25663	2.20012	2.08971
Ghi.3542.2.S1_s_at	GO:0008287 GO:0019497 GO:0006771 GO:0006470 GO:0009986 GO:0042542 GO:0004722 GO:0012505 GO:0030643 GO:0003993	protein	DT464538	26.4469	117.789	14.0359	12.6201	15.651	11.3451	10.6286	10.7708	P	P	P	P	P	P	A	P		13.498	3.04471	72.1177	64.5884	0.328345	3.13753e-163	5.34284		10.6997	0.100555	13.328	1.00116	0.0660965	1.00121e-262	1.24564		13.498	10.6997	72.1177	13.328		5.34284	1.24564	2.41761	0.316892
Ghi.3547.1.S1_s_at	GO:0009733 GO:0009737 GO:0048574 GO:0042542 GO:0009739 GO:0009612 GO:0009961 GO:0005509 GO:0010038 GO:0009646 GO:0009409 GO:0009408	calcium-binding protein	CA993086	319.189	507.118	332.375	499.27	60.8953	43.391	21.7224	79.5227	P	P	P	P	P	P	P	P		52.1431	12.3774	413.153	132.886	0.0620431	0	7.92345		50.6226	40.8709	415.823	118.013	0.0537986	1.32625e-36	8.21418		52.1431	50.6226	413.153	415.823		7.92345	8.21418	2.98613	3.03812
Ghi.3551.1.S1_s_at	GO:0008270	protein binding protein	DT464442	65.4389	67.6185	344.175	247.607	29.8873	26.1803	28.6758	44.093	P	P	P	P	A	A	A	A		28.0338	2.6213	66.5287	1.54122	0.00310539	0	2.37316		36.3844	10.9016	295.891	68.2839	0.0337159	1.9221e-248	8.13235		28.0338	36.3844	66.5287	295.891		2.37316	8.13235	1.24681	3.02367
Ghi.3566.2.A1_s_at	GO:0016787 GO:0005783	esterase lipase thioesterase family protein	DT464228	11.1816	10.1914	12.4726	11.9693	20.1708	13.5457	22.927	26.1195	P	P	P	P	P	P	P	P		16.8583	4.68464	10.6865	0.700227	0.206705	1.30624e-35	0.633904		24.5233	2.25745	12.221	0.355879	0.0168201	0	0.498342		16.8583	24.5233	10.6865	12.221		0.633904	0.498342	-0.657665	-1.00479
Ghi.3566.2.S1_s_at	GO:0016787 GO:0005783	esterase lipase thioesterase family protein	DT464228	305.606	256.345	310.63	305.327	605.554	521.123	564.711	507.573	P	P	P	P	P	P	P	P		563.339	59.7017	280.975	34.8325	0.0286788	1.99931e-30	0.498768		536.142	40.4025	307.978	3.74931	0.0154477	0	0.574434		563.339	536.142	280.975	307.978		0.498768	0.574434	-1.00356	-0.799786
Ghi.3569.1.S1_s_at	GO:0006468 GO:0005739 GO:0004675 GO:0005576 GO:0004713 GO:0005515 GO:0005886 GO:0009069 GO:0007178 GO:0005524 GO:0012505	receptor-like kinase	AI731504	341.128	258.324	217.229	255.723	533.826	496.44	655.34	626.526	P	P	P	P	P	P	P	P		515.133	26.4357	299.726	58.5509	0.0417096	0	0.581841		640.933	20.3747	236.476	27.2196	0.0035148	0	0.368955		515.133	640.933	299.726	236.476		0.581841	0.368955	-0.781302	-1.43848
Ghi.3573.1.S1_at	GO:0046685 GO:0008152	metallo-beta-lactamase family protein	DT464108	125.35	128.729	159.613	137.194	55.891	37.8034	42.1735	61.4276	P	P	P	P	P	P	P	P		46.8472	12.7899	127.039	2.38925	0.0129083	0	2.71178		51.8005	13.6147	148.404	15.8524	0.0226051	0	2.8649		46.8472	51.8005	127.039	148.404		2.71178	2.8649	1.43924	1.51849
Ghi.3578.1.A1_at	GO:0003700 GO:0009965 GO:0045449 GO:0005667 GO:0048364	homeodomain leucine zipper protein vrs1	DT464071	35.0638	28.041	10.9322	14.3016	16.1447	28.7084	18.6252	35.4901	P	P	A	A	A	A	A	P		22.4266	8.88391	31.5524	4.96587	0.332412	0.00935314	1.40692		27.0576	11.9253	12.6169	2.38255	0.235098	1.03e-17	0.466297		22.4266	27.0576	31.5524	12.6169		1.40692	0.466297	0.492539	-1.10068
Ghi.3578.1.S1_s_at	GO:0003700	homeodomain leucine zipper protein vrs1	DT567472	399.124	311.798	13.7103	14.3629	179.618	279.812	36.8577	352.705	P	P	P	A	P	P	P	P		229.715	70.848	355.461	61.7492	0.198996	0.00397796	1.5474		194.781	223.338	14.0366	0.461456	0.370913	0	0.0720636		229.715	194.781	355.461	14.0366		1.5474	0.0720636	0.629847	-3.79459
Ghi.3588.2.S1_at	GO:0003964	retrotransposon unclassified	DT460560	94.8001	136.925	177.895	126.917	163.179	146.815	60.5039	71.5713	M	P	P	A	P	A	P	P		154.997	11.5709	115.863	29.787	0.225424	1.72639e-06	0.747514		66.0376	7.82586	152.406	36.0474	0.0803625	6.47559e-55	2.30787		154.997	66.0376	115.863	152.406		0.747514	2.30787	-0.419828	1.20656
Ghi.359.1.S1_at	GO:0016829 GO:0000287	(-)-a-terpineol synthase	DR460434	181.854	122.445	8.51201	9.94934	53.9096	44.5638	35.2292	65.3892	P	P	A	A	P	P	P	P		49.2367	6.60852	152.15	42.0086	0.0757948	1.73367e-107	3.09017		50.3092	21.3264	9.23068	1.01635	0.112693	0	0.183479		49.2367	50.3092	152.15	9.23068		3.09017	0.183479	1.62768	-2.44631
Ghi.3591.1.A1_s_at	GO:0009536 GO:0005783 GO:0016023 GO:0016020 GO:0004364 GO:0006749 GO:0006803	microsomal glutathione s-	DR453310	1755.07	1764	192.45	391.252	306.139	293.15	464.426	531.103	P	P	P	P	P	P	P	P		299.645	9.18454	1759.53	6.31585	2.91469e-05	0	5.87206		497.765	47.1476	291.851	140.575	0.188489	6.55489e-10	0.586323		299.645	497.765	1759.53	291.851		5.87206	0.586323	2.55387	-0.770232
Ghi.3592.1.S1_s_at	GO:0030976 GO:0000287 GO:0005739 GO:0004737 GO:0009536 GO:0006096 GO:0006094	pyruvate decarboxylase	DT570463	54.9873	62.8119	48.2002	25.8481	29.6549	29.4427	30.0494	33.4759	P	P	P	P	P	P	P	P		29.5488	0.15004	58.8996	5.53284	0.0173199	0	1.9933		31.7627	2.4229	37.0242	15.8053	0.687437	0.00213565	1.16565		29.5488	31.7627	58.8996	37.0242		1.9933	1.16565	0.99516	0.221135
Ghi.3594.1.A1_at	GO:0004674	receptor protein kinase clavata1	DT463908	214.108	289.511	424.183	330.397	141.944	121.759	98.275	142.285	P	P	P	P	P	P	P	P		131.851	14.2727	251.809	53.3182	0.091552	1.39824e-32	1.9098		120.28	31.1197	377.29	66.3166	0.038302	1.61971e-31	3.13677		131.851	120.28	251.809	377.29		1.9098	3.13677	0.933421	1.64928
Ghi.3595.1.S1_s_at	GO:0005576	beta-ig-h3 domain-containing protein	DT465477	125.602	146.484	107.885	115.592	26.5536	23.6389	19.9129	36.2996	P	P	P	P	A	A	P	P		25.0962	2.06104	136.043	14.7656	0.0089082	0	5.42087		28.1062	11.5871	111.738	5.44985	0.011519	0	3.97557		25.0962	28.1062	136.043	111.738		5.42087	3.97557	2.43852	1.99116
Ghi.3598.1.S1_at	GO:0008270	protein	AI725602	648.238	528.163	553.111	488.901	847.176	1003.27	1319.24	1143.95	P	P	P	P	P	P	P	P		925.222	110.373	588.201	84.9059	0.075785	1.98268e-08	0.63574		1231.6	123.945	521.006	45.4035	0.0168194	1.51412e-108	0.423033		925.222	1231.6	588.201	521.006		0.63574	0.423033	-0.653491	-1.24116
Ghi.3598.2.A1_at	GO:0008270 GO:0005515	protein binding protein	DT463867	648.135	538.76	649.938	618.542	1213.54	1305.67	1772.6	1308.43	P	P	P	P	P	P	P	P		1259.61	65.1456	593.447	77.3394	0.0113256	0	0.471136		1540.51	328.216	634.24	22.2003	0.060011	0	0.411707		1259.61	1540.51	593.447	634.24		0.471136	0.411707	-1.08578	-1.28031
Ghi.3605.1.A1_at	GO:0048767 GO:0006813 GO:0008076 GO:0005739 GO:0005515 GO:0009651 GO:0005242	potassium channel	DN759972	13.1733	11.8128	30.8478	18.2599	8.76745	6.79514	6.32963	7.39086	P	P	P	A	P	A	A	P		7.7813	1.39463	12.4931	0.961982	0.0589848	4.38893e-12	1.60553		6.86024	0.750406	24.5538	8.90095	0.10731	3.42264e-243	3.57915		7.7813	6.86024	12.4931	24.5538		1.60553	3.57915	0.683045	1.83962
Ghi.3615.1.S1_s_at	GO:0006397	copper ion binding	DT463750	183.827	200.462	288.64	196.717	111.509	102.986	91.927	96.246	P	P	P	P	P	P	P	P		107.247	6.02695	192.144	11.7627	0.0119023	0	1.7916		94.0865	3.05401	242.678	64.9989	0.0839822	0	2.57931		107.247	94.0865	192.144	242.678		1.7916	2.57931	0.84125	1.36699
Ghi.3615.2.A1_x_at	GO:0006397	---NA---	DT461611	167.428	184.483	289.827	217.459	94.5285	99.2386	81.0568	101.408	P	P	P	P	P	P	P	P		96.8836	3.33054	175.956	12.0602	0.0122882	0	1.81615		91.2326	14.3908	253.643	51.1718	0.0496101	2.41391e-57	2.78018		96.8836	91.2326	175.956	253.643		1.81615	2.78018	0.860887	1.47518
Ghi.3616.1.A1_x_at	GO:0000287	protein	DT463736	290.235	267.499	125.449	149.193	90.3556	61.388	96.4202	124.326	P	P	P	P	P	P	P	P		75.8718	20.4832	278.867	16.0771	0.00812697	0	3.67551		110.373	19.7321	137.321	16.7898	0.279126	0.0232167	1.24416		75.8718	110.373	278.867	137.321		3.67551	1.24416	1.87794	0.315166
Ghi.3620.1.S1_x_at	GO:0019825	cytochrome p450	AI054637	90.5214	68.5615	57.8157	42.6242	36.26	32.9535	33.091	82.7086	P	P	P	P	P	P	P	P		34.6068	2.33802	79.5414	15.528	0.0559837	1.17731e-162	2.29844		57.8998	35.0849	50.22	10.742	0.795137	0.311984	0.86736		34.6068	57.8998	79.5414	50.22		2.29844	0.86736	1.20065	-0.205297
Ghi.3621.1.S1_at	GO:0046983	---NA---	DT463647	143.907	125.709	92.821	166.307	286.062	338.986	203.245	179.629	P	P	P	P	P	P	P	P		312.524	37.4228	134.808	12.8681	0.0239073	5.99035e-85	0.431354		191.437	16.699	129.564	51.9623	0.250075	1.60627e-07	0.676796		312.524	191.437	134.808	129.564		0.431354	0.676796	-1.21306	-0.563208
Ghi.3623.1.A1_at	GO:0005739	pollen-specific c2 domain containing protein	DN827424	66.0622	95.4574	39.0255	55.9186	20.6511	12.6399	14.5266	15.7537	P	P	P	P	P	P	P	P		16.6455	5.66479	80.7598	20.7856	0.0520834	1.16143e-57	4.85175		15.1401	0.867703	47.472	11.9453	0.0622697	0	3.13551		16.6455	15.1401	80.7598	47.472		4.85175	3.13551	2.27851	1.6487
Ghi.3629.1.S1_at	GO:0003674	duf26 domain-containing protein 1	DT463509	40.7064	51.3119	91.9475	48.6471	21.2827	17.7171	17.6619	60.2673	P	P	P	P	P	P	A	P		19.4999	2.52124	46.0091	7.49928	0.0417666	5.26233e-50	2.35945		38.9646	30.1266	70.2973	30.618	0.410682	0.141337	1.80413		19.4999	38.9646	46.0091	70.2973		2.35945	1.80413	1.23845	0.851306
Ghi.3639.1.A1_at	GO:0005515	brassinosteroid insensitive 1-associated receptor kinase 1	DT463342	69.736	57.8477	48.2949	57.3854	226.145	252.671	113.709	126.436	P	A	A	P	P	P	P	P		239.408	18.7567	63.7919	8.40627	0.00677971	0	0.266456		120.073	8.99961	52.8402	6.4279	0.0132608	0	0.440068		239.408	120.073	63.7919	52.8402		0.266456	0.440068	-1.90803	-1.1842
Ghi.364.1.S1_s_at	GO:0006629 GO:0016788	zinc finger	AI731396	729.297	804.585	54.3644	177.906	349.645	347.429	38.1118	57.97	P	P	P	P	P	P	P	P		348.537	1.56716	766.941	53.237	0.00800466	0	2.20046		48.0409	14.0419	116.135	87.3571	0.390098	6.98223e-12	2.41742		348.537	48.0409	766.941	116.135		2.20046	2.41742	1.1378	1.27347
Ghi.365.1.S1_s_at	GO:0005787 GO:0016021 GO:0006465 GO:0009003 GO:0005792	signal peptidase complex subunit 1	DR460368	711.452	775.312	984.241	931.437	649.707	613.874	485.079	445.479	P	P	P	P	P	P	P	P		631.791	25.3379	743.382	45.156	0.0928942	4.71306e-10	1.17663		465.279	28.0018	957.839	37.3382	0.00445908	0	2.05863		631.791	465.279	743.382	957.839		1.17663	2.05863	0.234657	1.04169
Ghi.3651.2.A1_at	GO:0005886	protein	DT463189	114.965	121.851	176.557	159.217	57.7547	71.489	33.5335	39.6959	P	P	P	P	P	P	P	P		64.6218	9.71161	118.408	4.86949	0.0197954	0	1.83232		36.6147	4.35746	167.887	12.2613	0.00487712	0	4.58524		64.6218	36.6147	118.408	167.887		1.83232	4.58524	0.873672	2.197
Ghi.3662.1.S1_at	GO:0008270	jumonji domain protein	DT463052	189.298	191.952	228.78	235.863	158.614	178.529	109.812	113.01	P	P	P	P	P	P	P	P		168.572	14.0818	190.625	1.8767	0.159329	0	1.13082		111.411	2.26103	232.321	5.00864	0.00103123	0	2.08527		168.572	111.411	190.625	232.321		1.13082	2.08527	0.177374	1.06023
Ghi.3669.1.S1_x_at	GO:0005575	---NA---	DT462965	88.4024	115.217	135.392	160.724	64.9173	38.625	61.06	61.4489	P	P	P	P	P	P	P	P		51.7711	18.5914	101.81	18.9608	0.116678	0.000141043	1.96653		61.2545	0.275043	148.058	17.9123	0.0206392	0	2.41709		51.7711	61.2545	101.81	148.058		1.96653	2.41709	0.975656	1.27327
Ghi.367.1.S1_s_at	GO:0006636 GO:0016717 GO:0042389 GO:0005789 GO:0042170 GO:0009409 GO:0016021 GO:0009507	omega-3 fatty acid desaturase	DT049733	1715.12	1229.3	800.312	1505.82	4664.94	4457.06	3623.56	3041.52	P	P	P	P	P	P	P	P		4561	146.99	1472.21	343.529	0.00723771	0	0.322783		3332.54	411.568	1153.07	498.872	0.0413172	6.95e-14	0.346003		4561	3332.54	1472.21	1153.07		0.322783	0.346003	-1.63137	-1.53114
Ghi.3673.1.S1_at	GO:0003700	ap2 erf domain-containing transcription factor	DT462887	57.6772	141.572	21.0101	22.3894	25.8732	24.2708	31.0673	25.1774	P	P	A	P	P	P	P	A		25.072	1.13306	99.6247	59.3228	0.217554	0	3.97355		28.1224	4.16478	21.6998	0.975347	0.167695	1.33243e-20	0.77162		25.072	28.1224	99.6247	21.6998		3.97355	0.77162	1.99043	-0.374038
Ghi.3679.2.A1_s_at	GO:0006952 GO:0003700 GO:0009873 GO:0005667 GO:0006355	ethylene response factor 4	DT464210	52.1611	58.4539	73.1453	66.5735	96.3641	116.645	184.369	154.641	P	P	P	P	P	P	P	P		106.505	14.341	55.3075	4.44967	0.0404188	1.57526e-59	0.519296		169.505	21.0205	69.8594	4.64691	0.0225516	5.44857e-202	0.412138		106.505	169.505	55.3075	69.8594		0.519296	0.412138	-0.94537	-1.2788
Ghi.3683.1.A1_x_at	GO:0004222	---NA---	DT462720	301.375	320.642	90.2064	110.892	323.488	348.705	254.324	271.421	P	M	P	P	A	P	M	P		336.097	17.8316	311.009	13.6243	0.254665	0.00921037	0.925355		262.873	12.089	100.549	14.6266	0.0067637	0	0.382501		336.097	262.873	311.009	100.549		0.925355	0.382501	-0.111921	-1.38647
Ghi.3685.1.S1_at	GO:0006470 GO:0008287 GO:0004722 GO:0005739	protein	DT462671	36.031	65.1453	22.782	33.4626	20.17	22.0697	21.3484	17.502	P	P	P	P	P	P	P	P		21.1199	1.34329	50.5881	20.5869	0.180806	3.09058e-211	2.39529		19.4252	2.71981	28.1223	7.55236	0.265157	6.13163e-06	1.44772		21.1199	19.4252	50.5881	28.1223		2.39529	1.44772	1.2602	0.533787
Ghi.3689.2.A1_s_at	GO:0044464	protein	DT462605	8.33081	9.20157	16.758	12.2905	23.8027	26.6569	38.3403	31.3354	P	P	P	P	P	P	P	P		25.2298	2.01823	8.76619	0.61572	0.0081134	0	0.347454		34.8378	4.95319	14.5242	3.159	0.0393668	9.60566e-20	0.416909		25.2298	34.8378	8.76619	14.5242		0.347454	0.416909	-1.52511	-1.2622
Ghi.3691.1.S1_at	GO:0016023 GO:0008283	gibberellin-regulated protein 1	DN759758	428.507	878.895	295.322	1009.81	155.47	83.1486	35.5817	466.338	P	P	P	P	P	P	A	P		119.309	51.1388	653.701	318.472	0.143865	2.02197e-49	5.47905		250.96	304.591	652.567	505.221	0.437258	0.0622295	2.60028		119.309	250.96	653.701	652.567		5.47905	2.60028	2.45393	1.37867
Ghi.370.1.S1_s_at	GO:0005667 GO:0003700 GO:0016987 GO:0006355 GO:0006352 GO:0009507	sigma factor	DR460306	13.3519	11.4103	20.0657	13.5231	6.87259	7.84414	6.35655	8.03603	P	P	P	P	P	P	P	P		7.35836	0.68699	12.3811	1.37286	0.043671	5.07032e-25	1.68259		7.19629	1.18758	16.7944	4.62631	0.104725	3.16809e-30	2.33376		7.35836	7.19629	12.3811	16.7944		1.68259	2.33376	0.750684	1.22266
Ghi.3703.1.A1_at	GO:0005737 GO:0051726 GO:0016310 GO:0005634 GO:0004693 GO:0009069	cyclin h-1	DR458062	630.479	779.496	1578.46	1341.06	1128.72	1131.27	585.104	661.312	P	P	P	P	P	P	P	P		1130	1.80102	704.987	105.371	0.0293943	0	0.623885		623.208	53.8869	1459.76	167.863	0.0214936	7.83042e-107	2.34233		1130	623.208	704.987	1459.76		0.623885	2.34233	-0.680648	1.22795
Ghi.3707.1.A1_at	GO:0005516	ethylene-induced calmodulin-binding protein 4	DT462373	227.54	298.908	461.274	366.425	176.576	189.092	149.956	176.644	P	P	P	P	P	P	P	P		182.834	8.85063	263.224	50.4652	0.15671	9.15374e-38	1.43969		163.3	18.8715	413.849	67.0689	0.0365579	1.1884e-78	2.53428		182.834	163.3	263.224	413.849		1.43969	2.53428	0.525756	1.34158
Ghi.3711.1.A1_at	GO:0009395 GO:0009816 GO:0016020 GO:0005509 GO:0004630 GO:0046470	phospholipase d-gamma	DT461581	82.3119	69.0468	18.3021	19.5662	23.8416	25.2977	46.8953	46.0106	P	A	P	P	P	P	P	M		24.5697	1.02962	75.6794	9.37985	0.0166197	0	3.0802		46.4529	0.62557	18.9341	0.893831	0.000784956	0	0.407598		24.5697	46.4529	75.6794	18.9341		3.0802	0.407598	1.62302	-1.29478
Ghi.3740.2.S1_s_at	GO:0004222 GO:0016021 GO:0008270 GO:0016887 GO:0006508 GO:0005524 GO:0009507	atp-dependent metalloprotease	DT456147	147.05	136.062	162.262	159.037	312.559	290.937	201.351	186.392	P	P	P	P	P	P	P	P		301.748	15.2894	141.556	7.76961	0.00568219	0	0.469119		193.872	10.5775	160.649	2.28095	0.0491632	3.01627e-94	0.828638		301.748	193.872	141.556	160.649		0.469119	0.828638	-1.09197	-0.271187
Ghi.3750.4.S1_at	GO:0004003 GO:0005657 GO:0006260 GO:0009507	dna replication helicase	DT456198	18.8599	32.3622	75.7709	53.0109	44.0339	58.0408	22.7098	31.4683	P	P	P	P	P	M	P	P		51.0374	9.90433	25.611	9.54752	0.12048	0.000165735	0.50181		27.089	6.19317	64.3909	16.0938	0.0923005	1.62692e-17	2.37701		51.0374	27.089	25.611	64.3909		0.50181	2.37701	-0.994788	1.24915
Ghi.3762.1.A1_s_at	GO:0003700 GO:0043565 GO:0009913 GO:0005667 GO:0006355	protein	DT461963	95.1074	184.729	1912.33	1664.25	71.1543	67.9469	136.84	62.7424	P	P	P	P	P	P	P	P		69.5506	2.26797	139.918	63.3717	0.257134	0	2.01174		99.7911	52.3948	1788.29	175.42	0.00582682	0	17.9203		69.5506	99.7911	139.918	1788.29		2.01174	17.9203	1.00845	4.16352
Ghi.3762.1.S1_at	GO:0003700 GO:0043565 GO:0009913 GO:0005667 GO:0006355	protein	DT461963	11.1047	10.8015	131.246	146.411	11.5758	13.4684	19.8862	14.1487	P	P	P	P	A	P	P	A		12.5221	1.33829	10.9531	0.214381	0.243244	9.74176e-25	0.874699		17.0174	4.05709	138.829	10.7234	0.00440033	0	8.15803		12.5221	17.0174	10.9531	138.829		0.874699	8.15803	-0.193141	3.02822
Ghi.3763.1.A1_s_at	GO:0016021 GO:0006816 GO:0016529 GO:0005516 GO:0008152 GO:0005388 GO:0005524 GO:0005509	autoinhibited calcium atpase	DT461952	120.856	436.383	64.4667	92.8045	64.8999	31.4851	18.8516	33.4018	P	P	P	P	P	P	P	P		48.1925	23.6279	278.619	223.112	0.283523	2.8519e-43	5.78139		26.1267	10.2886	78.6356	20.0378	0.0809885	5.29349e-13	3.00978		48.1925	26.1267	278.619	78.6356		5.78139	3.00978	2.53142	1.58966
Ghi.3767.1.A1_at	GO:0030553	cyclic nucleotide-gated calmodulin-binding ion channel	DT555325	36.487	53.1782	61.3473	56.5512	26.5879	26.6226	23.8312	29.0593	P	P	P	P	A	P	P	P		26.6053	0.0245557	44.8326	11.8025	0.160605	0	1.6851		26.4453	3.69681	58.9493	3.39132	0.011702	0	2.2291		26.6053	26.4453	44.8326	58.9493		1.6851	2.2291	0.752835	1.15646
Ghi.3774.1.A1_at	GO:0004674	predicted protein [Populus trichocarpa]	DT461890	35.8585	35.4083	31.4693	38.9629	188.199	158.062	58.0478	74.0528	P	P	P	P	P	P	P	P		173.131	21.3104	35.6334	0.318313	0.011801	0	0.205818		66.0503	11.3172	35.2161	5.29878	0.0732179	1.88394e-16	0.533171		173.131	66.0503	35.6334	35.2161		0.205818	0.533171	-2.28056	-0.907329
Ghi.3774.1.S1_at	GO:0004674	predicted protein [Populus trichocarpa]	DT461890	8.37757	9.89548	9.31246	10.6579	19.7635	21.1195	11.7101	12.1447	A	A	A	P	P	P	A	A		20.4415	0.958884	9.13652	1.07333	0.00800703	0	0.446959		11.9274	0.307374	9.98519	0.951383	0.11089	0	0.837164		20.4415	11.9274	9.13652	9.98519		0.446959	0.837164	-1.16178	-0.256418
Ghi.3778.1.S1_at	GO:0043565 GO:0016605 GO:0007131 GO:0000724 GO:0009314 GO:0051106 GO:0000150 GO:0008022 GO:0051260 GO:0003684 GO:0006312 GO:0043142 GO:0042802 GO:0000794 GO:0003690 GO:0006268 GO:0003697 GO:0005524	rad51 homolog	DT461844	15.5669	13.9662	29.4175	20.0812	12.6273	13.7946	11.8832	12.1607	P	P	P	P	A	P	A	A		13.211	0.82537	14.7666	1.13186	0.256895	0.00772232	1.11775		12.022	0.196237	24.7494	6.60174	0.112395	0	2.05868		13.211	12.022	14.7666	24.7494		1.11775	2.05868	0.160599	1.04172
Ghi.3793.1.A1_at	GO:0005506	unnamed protein product [Vitis vinifera]	DT461658	42.1189	56.7804	65.2381	59.3885	18.0161	16.4936	16.5705	31.423	P	P	P	P	A	A	A	P		17.2548	1.07659	49.4497	10.3672	0.048616	0	2.86584		23.9968	10.5023	62.3133	4.13633	0.0407562	0	2.59673		17.2548	23.9968	49.4497	62.3133		2.86584	2.59673	1.51896	1.3767
Ghi.3807.1.S1_at	GO:0000287	protein phosphatase	DN760053	776.527	926.649	536.589	584.156	360.285	400.301	515.448	635.239	P	P	P	P	P	P	P	P		380.293	28.2955	851.588	106.152	0.0261085	1.10495e-122	2.23929		575.344	84.7051	560.373	33.6353	0.837906	0.529045	0.973979		380.293	575.344	851.588	560.373		2.23929	0.973979	1.16304	-0.0380375
Ghi.3815.1.A1_at	GO:0003700 GO:0043565 GO:0005516 GO:0005667 GO:0006355	wrky-type dna-binding protein	DT461503	76.2333	50.8612	28.1182	24.2333	10.2823	7.52105	18.9899	41.2109	P	P	P	P	P	A	P	P		8.90167	1.95249	63.5472	17.9408	0.0504423	0	7.1388		30.1004	15.7127	26.1757	2.74708	0.761081	0.0433575	0.869614		8.90167	30.1004	63.5472	26.1757		7.1388	0.869614	2.83568	-0.201553
Ghi.3816.3.S1_at	GO:0017053 GO:0003700 GO:0006355 GO:0016564 GO:0005667 GO:0016481	protein	DT456170	51.0996	88.2051	113.782	98.2052	65.0634	59.8068	35.9408	35.2615	P	P	P	P	P	P	P	P		62.4351	3.71698	69.6523	26.2376	0.737219	0.00603471	1.1156		35.6011	0.480362	105.993	11.0142	0.0120434	0	2.97725		62.4351	35.6011	69.6523	105.993		1.1156	2.97725	0.157814	1.57398
Ghi.3818.2.S1_at	GO:0007126	meiotic recombination 11	DT456484	25.4058	27.9845	48.5814	30.6404	15.4439	19.3625	14.5039	15.3793	P	P	P	P	A	P	A	A		17.4032	2.77083	26.6951	1.82338	0.0582069	5.75984e-13	1.53392		14.9416	0.618941	39.6109	12.6862	0.110921	0	2.65105		17.4032	14.9416	26.6951	39.6109		1.53392	2.65105	0.617224	1.40656
Ghi.3818.3.A1_at	GO:0007126	---NA---	DT457292	50.1243	51.7984	100.146	68.3701	30.6428	23.8859	21.5277	25.3164	P	P	P	P	P	P	P	P		27.2643	4.77785	50.9613	1.18381	0.0208996	0	1.86916		23.422	2.67898	84.258	22.4689	0.062735	3.02724e-226	3.59738		27.2643	23.422	50.9613	84.258		1.86916	3.59738	0.90239	1.84695
Ghi.3820.1.S1_at	GO:0005739	atp binding	DT457133	108.526	100.614	74.7952	112.412	205.833	190.468	197.263	212.07	P	P	P	P	P	P	P	P		198.15	10.8645	104.57	5.59507	0.00841924	0	0.527731		204.667	10.4704	93.6037	26.5991	0.0315632	0	0.457347		198.15	204.667	104.57	93.6037		0.527731	0.457347	-0.922124	-1.12864
Ghi.3824.1.S1_s_at	GO:0005634 GO:0000786 GO:0006334 GO:0003677	histone h4	DT048346	792.699	1031.05	4193.77	2133.69	533.332	434.981	372.105	389.157	P	P	P	P	P	P	P	P		484.157	69.5448	911.872	168.537	0.0800893	3.38592e-18	1.88342		380.631	12.0573	3163.73	1456.7	0.114029	0	8.31181		484.157	380.631	911.872	3163.73		1.88342	8.31181	0.913358	3.05516
Ghi.3824.2.S1_at	GO:0005634 GO:0000786 GO:0006334 GO:0009414 GO:0003677	histone h4	DT461404	44.2244	45.0299	141.979	87.4907	24.4528	24.7619	24.3405	42.3618	P	P	P	A	P	P	P	P		24.6074	0.21856	44.6271	0.569589	0.00046401	0	1.81357		33.3512	12.743	114.735	38.529	0.105089	1.68739e-19	3.4402		24.6074	33.3512	44.6271	114.735		1.81357	3.4402	0.858831	1.78249
Ghi.3826.1.S1_at	GO:0051753 GO:0016020 GO:0009617	protein	DR459843	173.264	122.883	275.689	268.953	288.035	243.01	98.2191	168.841	P	P	P	P	P	P	P	P		265.522	31.8378	148.073	35.6248	0.0737114	1.81839e-07	0.557668		133.53	49.9371	272.321	4.76302	0.059543	0	2.0394		265.522	133.53	148.073	272.321		0.557668	2.0394	-0.842521	1.02814
Ghi.3831.1.S1_s_at	GO:0006310	dna ligase	DT461327	238.528	233.6	171.035	155.083	112.764	117.928	94.0201	90.3747	P	P	P	P	P	P	P	P		115.346	3.65092	236.064	3.48481	0.000872851	0	2.04657		92.1974	2.57769	163.059	11.2798	0.0130702	0	1.76858		115.346	92.1974	236.064	163.059		2.04657	1.76858	1.03321	0.822593
Ghi.3832.2.S1_at	GO:0010501 GO:0032508 GO:0003723 GO:0009409 GO:0003690 GO:0046872 GO:0003697	glycine-rich protein	DT455669	131.18	133.364	96.6312	122.914	325.307	282.024	409.556	352.534	P	P	P	P	P	P	P	P		303.666	30.606	132.272	1.54466	0.0156111	0	0.435584		381.045	40.3204	109.772	18.5844	0.0131296	0	0.288082		303.666	381.045	132.272	109.772		0.435584	0.288082	-1.19898	-1.79545
Ghi.3835.2.A1_s_at	GO:0006813	potassium transporter	DT461284	27.585	24.7972	26.79	26.3433	58.0126	52.0997	58.7197	48.7126	P	P	P	P	P	P	P	P		55.0561	4.18104	26.1911	1.97129	0.012581	0	0.475717		53.7161	7.0761	26.5667	0.315919	0.0323886	0	0.494575		55.0561	53.7161	26.1911	26.5667		0.475717	0.494575	-1.07183	-1.01574
Ghi.3835.2.S1_s_at	GO:0006813	potassium transporter	DT461284	407.241	300.383	324.756	336.345	1003.39	1049.72	737.192	819.729	P	P	P	P	P	P	P	P		1026.55	32.763	353.812	75.5599	0.00741019	0	0.34466		778.46	58.3621	330.551	8.19429	0.00854544	0	0.424621		1026.55	778.46	353.812	330.551		0.34466	0.424621	-1.53675	-1.23575
Ghi.3844.1.S1_at	GO:0005575	ran gtpase binding	DR457192	128.532	129.388	223.653	240.886	273.038	260.645	205.79	226.359	P	P	P	P	P	P	P	P		266.841	8.76335	128.96	0.605237	0.00202325	0	0.483285		216.074	14.5447	232.269	12.1851	0.350802	0.0601662	1.07495		266.841	216.074	128.96	232.269		0.483285	1.07495	-1.04905	0.10427
Ghi.3865.2.A1_at	GO:0004674	protein kinase	DT051631	821.28	522.381	785.586	997.668	2109.04	2269.69	2274.38	2165.05	P	P	P	P	P	P	P	P		2189.36	113.593	671.83	211.354	0.0122707	0	0.306861		2219.71	77.3079	891.627	149.965	0.00797307	0	0.401686		2189.36	2219.71	671.83	891.627		0.306861	0.401686	-1.70434	-1.31586
Ghi.3865.2.S1_s_at	GO:0006468 GO:0016301 GO:0012505	protein kinase	DT054319	51.0651	32.9212	47.8022	53.972	99.0545	107.167	107.431	132.138	P	A	P	P	P	P	P	P		103.111	5.73665	41.9931	12.8297	0.0254333	0	0.407262		119.784	17.4704	50.8871	4.36274	0.0324988	1.78182e-110	0.424823		103.111	119.784	41.9931	50.8871		0.407262	0.424823	-1.29597	-1.23506
Ghi.3874.1.A1_at	GO:0016023 GO:0016021 GO:0012505	lung seven transmembrane	DT460268	43.3602	35.0177	39.1828	43.9912	61.1401	63.1819	85.561	89.036	A	A	M	P	M	P	P	P		62.161	1.44371	39.1889	5.89899	0.0332141	0	0.630442		87.2985	2.4572	41.587	3.40002	0.00418456	0	0.476377		62.161	87.2985	39.1889	41.587		0.630442	0.476377	-0.665563	-1.06982
Ghi.3875.3.S1_at	GO:0005737 GO:0006950 GO:0004540 GO:0051252	protein	DT557000	44.5143	235.636	42.7565	180.801	22.8941	19.4047	13.3523	15.4296	P	P	P	P	P	P	P	P		21.1494	2.4674	140.075	135.143	0.339436	0	6.6231		14.3909	1.46885	111.779	97.6124	0.293747	0	7.76732		21.1494	14.3909	140.075	111.779		6.6231	7.76732	2.72751	2.95742
Ghi.3879.1.A1_at	GO:0006813 GO:0015271 GO:0051260 GO:0008076 GO:0005774 GO:0030007 GO:0010029 GO:0005509 GO:0010119 GO:0015269	outward-rectifying potassium channel	DT457528	100.672	126.9	183.064	174.676	84.3019	75.8953	66.5379	86.6397	P	P	P	P	P	P	P	P		80.0986	5.94437	113.786	18.5459	0.134261	1.10611e-15	1.42058		76.5888	14.2141	178.87	5.93142	0.0111487	0	2.33546		80.0986	76.5888	113.786	178.87		1.42058	2.33546	0.506477	1.2237
Ghi.3889.1.S1_s_at	GO:0043565 GO:0030154 GO:0009944 GO:0010051 GO:0009956 GO:0010087 GO:0009965 GO:0006355 GO:0010014 GO:0003700 GO:0005667 GO:0009855 GO:0046983 GO:0010075	dna binding	DN758104	41.8251	47.9072	108.836	84.7313	45.562	32.3977	13.1514	18.1693	P	P	P	P	P	P	P	P		38.9798	9.30858	44.8662	4.30068	0.502146	0.0529162	1.15101		15.6604	3.54816	96.7838	17.0449	0.0222635	2.47577e-229	6.18018		38.9798	15.6604	44.8662	96.7838		1.15101	6.18018	0.202901	2.62765
Ghi.3901.1.S1_at	GO:0003779 GO:0030048 GO:0016459 GO:0003774 GO:0005524	myosin xi-k	DT460600	11.1211	12.7319	30.3022	27.6105	7.16628	8.9947	7.44099	10.7883	P	P	P	P	P	P	P	P		8.08049	1.29289	11.9265	1.13901	0.0873983	1.80617e-06	1.47597		9.11463	2.36688	28.9564	1.90336	0.0115138	0	3.17691		8.08049	9.11463	11.9265	28.9564		1.47597	3.17691	0.561661	1.66762
Ghi.3912.1.S1_x_at	GO:0005529	legume lectin family protein	DT455892	236.372	319.788	283.032	318.9	227.371	186.271	90.1485	114.655	P	P	P	P	P	P	P	P		206.821	29.062	278.08	58.984	0.265081	0.000525147	1.34454		102.402	17.3288	300.966	25.3628	0.0117551	0	2.93907		206.821	102.402	278.08	300.966		1.34454	2.93907	0.427117	1.55536
Ghi.3913.1.S1_at	GO:0003700	transcription factor dre-binding factor 2	DT455621	63.3884	69.7286	90.0115	81.7442	16.5442	18.3524	21.172	32.9195	P	P	P	P	P	P	P	P		17.4483	1.27857	66.5585	4.4832	0.00447549	0	3.8146		27.0458	8.30678	85.8778	5.84584	0.0145795	0	3.17528		17.4483	27.0458	66.5585	85.8778		3.8146	3.17528	1.93153	1.66688
Ghi.3928.2.S1_s_at	GO:0005575	2-oxoglutarate-dependent dioxygenase	DT550420	17.1157	44.903	119.069	135.752	11.1449	9.09294	13.5533	9.38951	A	P	P	P	P	A	A	A		10.1189	1.45094	31.0093	19.6486	0.272505	3.94083e-92	3.06449		11.4714	2.94426	127.411	11.7966	0.00545384	0	11.1068		10.1189	11.4714	31.0093	127.411		3.06449	11.1068	1.61565	3.47337
Ghi.3932.1.S1_at	GO:0008270	zinc finger	DT460058	69.9269	77.5774	151.229	143.837	100.051	95.3627	37.9699	48.8119	P	P	P	P	P	P	P	P		97.7068	3.31505	73.7521	5.40972	0.0333318	0	0.754831		43.3909	7.66646	147.533	5.22638	0.00394541	0	3.40009		97.7068	43.3909	73.7521	147.533		0.754831	3.40009	-0.405775	1.76557
Ghi.3936.1.S1_at	GO:0005515	ankyrin repeat-containing	AW187821	51.2707	45.9191	15.2477	19.1485	58.7427	73.8263	42.8965	45.7885	P	P	P	P	P	P	P	P		66.2845	10.6657	48.5949	3.78417	0.157638	3.82395e-11	0.733126		44.3425	2.04495	17.1981	2.75826	0.0079057	0	0.387846		66.2845	44.3425	48.5949	17.1981		0.733126	0.387846	-0.447866	-1.36644
Ghi.3938.2.S1_s_at	GO:0003964	---NA---	DT571293	239.738	290.732	366.727	360.589	412.174	429.625	148.967	193.216	P	P	P	P	P	P	P	P		420.899	12.34	265.235	36.0584	0.0286876	0	0.630162		171.091	31.2892	363.658	4.34045	0.0131891	0	2.12552		420.899	171.091	265.235	363.658		0.630162	2.12552	-0.666204	1.08782
Ghi.395.1.S1_s_at	GO:0048226 GO:0016020 GO:0015708 GO:0015115	nod26-like major intrinsic protein	DR459955	11.3682	15.4011	86.1235	63.1509	271.636	282.245	97.7147	92.4934	A	P	P	P	P	P	P	P		276.941	7.50123	13.3847	2.85173	0.000463248	0	0.0483304		95.1041	3.69197	74.6372	16.2441	0.224426	4.44089e-15	0.784795		276.941	95.1041	13.3847	74.6372		0.0483304	0.784795	-4.37093	-0.349612
Ghi.3952.1.A1_s_at	GO:0016023 GO:0009536	enzyme of the cupin superfamily	DT047812	41.5757	29.0763	315.145	168.747	29.4786	35.3732	84.0621	64.6114	P	P	P	P	A	P	P	P		32.4259	4.16814	35.326	8.83846	0.71549	0.32514	1.08944		74.3367	13.7537	241.946	103.519	0.151259	1.47053e-66	3.25473		32.4259	74.3367	35.326	241.946		1.08944	3.25473	0.123583	1.70254
Ghi.3957.2.S1_at	GO:0005737 GO:0006570 GO:0009821 GO:0006559 GO:0016211 GO:0045548 GO:0009698	phenylalanine ammonia-lyase	DN781686	29.5194	55.9118	42.3458	28.9888	22.3259	11.8819	10.3749	8.13933	P	P	P	P	P	A	A	A		17.1039	7.38504	42.7156	18.6622	0.212888	9.36516e-07	2.49741		9.25714	1.58082	35.6673	9.44483	0.0598926	2.39803e-123	3.85295		17.1039	9.25714	42.7156	35.6673		2.49741	3.85295	1.32044	1.94597
Ghi.3964.1.A1_s_at	GO:0009058	sucrose synthase	DT048352	3226.12	2910.07	2993.4	2711.72	1427.09	1118.11	887.423	945.782	P	P	P	P	P	P	P	P		1272.6	218.484	3068.09	223.486	0.0148142	0	2.41088		916.603	41.266	2852.56	199.183	0.00547466	0	3.1121		1272.6	916.603	3068.09	2852.56		2.41088	3.1121	1.26956	1.63789
Ghi.3981.2.S1_at	GO:0005634	growth-regulating factor 1	DT561543	64.2862	51.3119	92.7286	90.2261	55.8087	37.7674	29.4953	32.6817	P	P	P	P	P	A	A	P		46.788	12.7572	57.7991	9.17419	0.426131	0.0896294	1.23534		31.0885	2.25312	91.4774	1.76952	0.00112344	0	2.94248		46.788	31.0885	57.7991	91.4774		1.23534	2.94248	0.304906	1.55703
Ghi.3982.1.S1_at	GO:0005739	protein	DT457069	13.8699	14.4177	108.065	37.8282	8.59221	7.84414	11.7212	11.2909	A	A	P	P	A	A	A	A		8.21817	0.528966	14.1438	0.387304	0.00606473	0	1.72104		11.506	0.304316	72.9465	49.6647	0.222311	0	6.33984		8.21817	11.506	14.1438	72.9465		1.72104	6.33984	0.783281	2.66445
Ghi.3983.2.S1_at	GO:0005488	pentatricopeptide repeat-containing protein	DT459391	45.7966	37.1342	38.7495	35.9633	69.2557	65.9786	93.6357	67.8119	P	P	P	P	P	P	P	P		67.6172	2.31728	41.4654	6.12522	0.0299532	0	0.613238		80.7238	18.2602	37.3564	1.97018	0.0791728	1.14784e-212	0.462768		67.6172	80.7238	41.4654	37.3564		0.613238	0.462768	-0.705481	-1.11164
Ghi.3984.2.S1_s_at	GO:0006118 GO:0008152 GO:0016491	#NAME?	DT459369	297.618	283.294	333.115	426.194	700.773	668.403	487.615	481.86	P	P	P	P	P	P	P	P		684.588	22.8886	290.456	10.1284	0.00201038	0	0.424279		484.738	4.06905	379.655	65.8165	0.152964	0	0.783217		684.588	484.738	290.456	379.655		0.424279	0.783217	-1.23692	-0.352516
Ghi.3989.1.S1_at	GO:0005575	conserved hypothetical protein [Ricinus communis]	DT459280	18.6458	12.3861	25.8481	29.4824	25.0191	20.7513	78.1525	51.5619	P	P	P	P	P	P	P	P		22.8852	3.01778	15.5159	4.42622	0.19114	0.000553791	0.677991		64.8572	18.8024	27.6653	2.56979	0.109254	4.38164e-93	0.426556		22.8852	64.8572	15.5159	27.6653		0.677991	0.426556	-0.560663	-1.22919
Ghi.4007.1.S1_at	GO:0016023 GO:0005783	conserved hypothetical protein [Ricinus communis]	DR459308	521.94	457.03	549.608	680.993	1193.99	1212.51	785.646	807.294	P	P	P	P	P	P	P	P		1203.25	13.0962	489.485	45.8981	0.00222837	0	0.406802		796.47	15.307	615.301	92.9033	0.112679	0	0.772535		1203.25	796.47	489.485	615.301		0.406802	0.772535	-1.2976	-0.372328
Ghi.4009.1.A1_at	GO:0005575	protein	DT459080	8.33081	10.6669	51.8766	14.6641	7.53314	6.84168	7.67112	5.98675	P	P	P	P	P	P	P	A		7.18741	0.488935	9.49884	1.65184	0.198191	2.46517e-11	1.32159		6.82894	1.19103	33.2704	26.3132	0.291538	3.73241e-216	4.87197		7.18741	6.82894	9.49884	33.2704		1.32159	4.87197	0.402279	2.28451
Ghi.4010.2.S1_at	GO:0005840	---NA---	DR457107	303.519	274.645	230.729	241.999	152.326	199.049	91.8953	126.754	P	P	P	P	P	P	P	P		175.687	33.0383	289.082	20.4169	0.0539507	3.9968e-15	1.64544		109.325	24.649	236.364	7.96906	0.0201641	0	2.16203		175.687	109.325	289.082	236.364		1.64544	2.16203	0.71847	1.11239
Ghi.4013.1.A1_at	GO:0046873 GO:0016020 GO:0030001	zip transporter	CO492517	15.9209	13.2698	14.6668	30.7461	83.3953	41.1609	590.314	418.145	P	A	P	P	P	P	P	P		62.2781	29.8642	14.5954	1.87456	0.152971	2.53223e-283	0.234358		504.229	121.741	22.7065	11.3698	0.0307595	0	0.0450321		62.2781	504.229	14.5954	22.7065		0.234358	0.0450321	-2.09322	-4.4729
Ghi.4013.2.S1_at	GO:0046873 GO:0016020 GO:0030001	fe transport protein	DT459043	17.892	18.1353	12.024	26.4737	120.716	50.2286	544.902	427.645	P	A	P	P	P	P	P	P		85.4723	49.8421	18.0137	0.172088	0.195719	0	0.210754		486.274	82.9133	19.2488	10.2175	0.0156247	0	0.0395844		85.4723	486.274	18.0137	19.2488		0.210754	0.0395844	-2.24637	-4.65893
Ghi.4021.1.S1_s_at	GO:0005634 GO:0000786 GO:0006334 GO:0009414 GO:0003677	histone h4	DT458899	22.1135	24.3395	104.285	113.285	24.7303	16.0089	27.2267	27.366	P	P	P	P	P	A	P	P		20.3696	6.16699	23.2265	1.57399	0.590494	0.0102726	1.14025		27.2963	0.0985169	108.785	6.36417	0.00303656	0	3.98533		20.3696	27.2963	23.2265	108.785		1.14025	3.98533	0.189354	1.9947
Ghi.4037.3.S1_s_at	GO:0045263	atp synthase protein i -related	DT567171	40.1284	45.5466	38.3166	50.6886	50.3215	34.9838	18.5794	16.2038	P	P	P	P	P	P	P	P		42.6527	10.8454	42.8375	3.83128	0.983932	0.945603	1.00433		17.3916	1.67983	44.5026	8.74832	0.0499707	3.00574e-115	2.55885		42.6527	17.3916	42.8375	44.5026		1.00433	2.55885	0.00623879	1.3555
Ghi.4039.1.A1_s_at	GO:0005737 GO:0006570 GO:0009821 GO:0006559 GO:0016211 GO:0045548 GO:0009698	phenylalanine ammonia-lyase	DR462360	215.086	183.353	153.998	187.786	112.859	78.9542	101.831	132.742	P	P	P	P	P	P	P	P		95.9064	23.9741	199.22	22.4381	0.0469783	7.43856e-11	2.07723		117.287	21.8571	170.892	23.892	0.14405	0.000523582	1.45704		95.9064	117.287	199.22	170.892		2.07723	1.45704	1.05466	0.543044
Ghi.4044.1.S1_at	GO:0008270	zinc finger family protein	DT456232	136.311	126.353	286.627	197.767	61.7427	58.1346	97.1341	134.706	P	P	P	P	P	P	P	P		59.9387	2.55129	131.332	7.04124	0.00545706	0	2.19111		115.92	26.5677	242.197	62.8339	0.120183	1.79518e-11	2.08934		59.9387	115.92	131.332	242.197		2.19111	2.08934	1.13166	1.06305
Ghi.4047.1.S1_at	GO:0003700	ccaat-binding transcription factor subunit	DT557346	121.132	220.034	486.289	305.087	112.628	92.0563	93.6125	95.1405	P	P	P	P	P	P	P	P		102.342	14.5463	170.583	69.9344	0.309225	3.2574e-11	1.66679		94.3765	1.08048	395.688	128.129	0.0797525	0	4.19266		102.342	94.3765	170.583	395.688		1.66679	4.19266	0.737073	2.06786
Ghi.405.1.S1_at	GO:0003779	actin binding	DR459852	385.518	406.621	424.91	544.695	327.395	270.171	224.312	235.358	P	P	P	P	P	P	P	P		298.783	40.4636	396.07	14.9216	0.0858011	0	1.32561		229.835	7.81055	484.802	84.7014	0.0513966	0	2.10935		298.783	229.835	396.07	484.802		1.32561	2.10935	0.406655	1.0768
Ghi.4050.1.S1_s_at	GO:0022626	40s ribosomal protein	DN826139	1604.89	1571.1	547.948	774.992	742.44	683.202	578.053	603.011	P	P	P	P	P	P	P	P		712.821	41.8879	1588	23.8991	0.00151481	0	2.22776		590.532	17.6484	661.47	160.544	0.597864	1.31234e-08	1.12013		712.821	590.532	1588	661.47		2.22776	1.12013	1.15559	0.163661
Ghi.406.1.S1_s_at	GO:0035251 GO:0016337	n-acetylglucosaminyltransferase-like protein	DN779324	116.204	114.72	104.255	120.319	209.869	198.997	274.963	237.157	P	P	P	P	P	P	P	P		204.433	7.68734	115.462	1.04893	0.00378066	0	0.564791		256.06	26.7328	112.287	11.3589	0.0198032	1.1784e-71	0.438518		204.433	256.06	115.462	112.287		0.564791	0.438518	-0.824211	-1.18929
Ghi.4062.2.S1_at	GO:0030976 GO:0016829 GO:0000287 GO:0005948 GO:0009635 GO:0015940 GO:0050660 GO:0009098 GO:0009099 GO:0009097 GO:0003984 GO:0009507	acetolactate synthase	DT458474	53.3119	69.8	100.349	49.9842	36.859	36.0278	24.0927	36.3075	P	P	P	P	P	P	P	P		36.4434	0.587727	61.556	11.6588	0.0931875	0	1.68908		30.2001	8.63714	75.1668	35.6136	0.224819	1.80335e-13	2.48896		36.4434	30.2001	61.556	75.1668		1.68908	2.48896	0.75624	1.31554
Ghi.4086.2.A1_at	GO:0009536 GO:0005488 GO:0008152 GO:0016491	tropinone expressed	DR454006	64.0835	67.1629	100.836	123.295	222.732	209.922	132.858	108.923	P	P	P	P	P	P	P	P		216.327	9.05821	65.6232	2.17746	0.00190528	0	0.303352		120.891	16.9241	112.065	15.8807	0.64457	0.431927	0.926999		216.327	120.891	65.6232	112.065		0.303352	0.926999	-1.72094	-0.109361
Ghi.4098.1.S1_s_at	GO:0003824 GO:0009116	---NA---	DT458019	49.6189	33.3157	41.5383	45.7862	57.1963	54.1093	100.015	88.8049	P	P	P	P	P	P	P	P		55.6528	2.18282	41.4673	11.5281	0.229425	0	0.745108		94.4098	7.92655	43.6623	3.00369	0.0136649	0	0.462476		55.6528	94.4098	41.4673	43.6623		0.745108	0.462476	-0.424479	-1.11255
Ghi.410.1.S1_x_at	GO:0005634	protein	DR462482	64.103	77.5177	52.9818	64.3953	377.013	357.782	487.265	375.388	P	P	P	P	P	P	P	P		367.398	13.5979	70.8104	9.48558	0.0015588	0	0.192735		431.327	79.1092	58.6885	8.07056	0.0220198	0	0.136065		367.398	431.327	70.8104	58.6885		0.192735	0.136065	-2.37531	-2.87763
Ghi.4112.1.S1_s_at	GO:0005634	u2af large subunit	DN758306	394.783	342.562	532.613	375.976	155.979	149.009	95.4923	105.787	P	P	P	P	P	P	P	P		152.494	4.92833	368.672	36.9253	0.014525	0	2.41762		100.639	7.27908	454.294	110.759	0.0458898	0	4.51408		152.494	100.639	368.672	454.294		2.41762	4.51408	1.27359	2.17443
Ghi.4134.2.S1_s_at	GO:0016021	abc transporter	DT457464	872.73	718.562	577.229	769.974	1513.02	1654.08	1548.91	1438.05	P	P	P	P	P	P	P	P		1583.55	99.7448	795.646	109.013	0.017134	0	0.502444		1493.48	78.3892	673.601	136.291	0.0178956	0	0.451029		1583.55	1493.48	795.646	673.601		0.502444	0.451029	-0.992965	-1.14871
Ghi.4137.1.S1_at	GO:0006952 GO:0050660 GO:0016021 GO:0016174 GO:0004601 GO:0006804 GO:0009060 GO:0006800 GO:0005509 GO:0009408 GO:0005506 GO:0043069 GO:0006979 GO:0006118	nadph oxidase	DN758201	192.995	299.562	362.441	233.296	84.5891	32.0126	37.965	92.023	P	P	P	P	P	P	P	P		58.3009	37.1772	246.278	75.3545	0.0870574	8.63805e-13	4.22426		64.994	38.2247	297.868	91.3199	0.0797055	6.94969e-18	4.58301		58.3009	64.994	246.278	297.868		4.22426	4.58301	2.0787	2.1963
Ghi.4140.1.S1_s_at	GO:0009088	at3g60900 t4c21_310	DT462762	451.395	636.596	703.725	666.023	191.395	125.743	60.3992	104.213	P	P	P	P	P	P	A	P		158.569	46.4231	543.995	130.956	0.0592588	7.81259e-32	3.43065		82.3063	30.9812	684.874	26.6591	0.00229256	0	8.32104		158.569	82.3063	543.995	684.874		3.43065	8.32104	1.77848	3.05676
Ghi.4141.1.S1_at	GO:0005575	at4g39900 t5j17_70	DT457368	40.8993	48.2877	71.528	71.646	42.9405	35.9323	30.5734	28.3466	P	P	P	P	P	P	A	P		39.4364	4.95558	44.5935	5.22439	0.41774	0.1411	1.13077		29.46	1.57462	71.587	0.0834711	0.000699778	0	2.42997		39.4364	29.46	44.5935	71.587		1.13077	2.42997	0.177306	1.28094
Ghi.415.1.A1_at	GO:0006631 GO:0004467	acs-like protein	DR459785	96.9202	65.3065	75.5015	66.2942	123.2	122.829	142.979	158.108	P	P	P	P	P	P	P	P		123.014	0.262099	81.1133	22.3542	0.117721	0	0.65938		150.544	10.6981	70.8979	6.51051	0.0121375	0	0.470945		123.014	150.544	81.1133	70.8979		0.65938	0.470945	-0.600817	-1.08637
Ghi.4159.1.S1_at	GO:0016567	u-box domain-containing protein	DT457195	44.0003	40.1876	34.5242	54.0678	9.23698	8.38243	14.5039	19.0553	P	P	P	P	A	P	P	P		8.8097	0.60426	42.0939	2.69599	0.00342751	0	4.77813		16.7796	3.21831	44.296	13.8194	0.111211	1.184e-33	2.63987		8.8097	16.7796	42.0939	44.296		4.77813	2.63987	2.25645	1.40046
Ghi.4165.1.S1_at	GO:0006284 GO:0003905 GO:0003677	dna-3-methyladenine glycosylase	DT456394	100.685	102.516	94.7352	117.502	57.4239	57.0096	46.1894	59.0393	P	P	P	P	P	P	P	P		57.2168	0.292958	101.6	1.29533	0.000447359	0	1.77571		52.6143	9.08623	106.119	16.0988	0.0548239	8.25328e-17	2.01692		57.2168	52.6143	101.6	106.119		1.77571	2.01692	0.828397	1.01215
Ghi.417.1.A1_s_at	GO:0004091	protein	DT046659	153.441	159.62	272.493	213.618	96.8119	55.9821	106.117	92.0091	P	P	P	P	P	P	P	P		76.397	28.871	156.531	4.36882	0.0604337	0	2.04891		99.0631	9.97589	243.056	41.6309	0.0414651	1.28925e-92	2.45354		76.397	99.0631	156.531	243.056		2.04891	2.45354	1.03486	1.29487
Ghi.4178.1.S1_s_at	GO:0006468 GO:0009536 GO:0005739 GO:0004674 GO:0005515 GO:0009069 GO:0005524	crk1 protein	DT456312	330.6	363.312	452.949	366.135	261.895	239.628	155.729	179.791	P	P	P	P	P	P	P	P		250.761	15.7457	346.956	23.1307	0.0397982	5.63268e-18	1.38361		167.76	17.0148	409.542	61.3869	0.0329987	7.99061e-90	2.44124		250.761	167.76	346.956	409.542		1.38361	2.44124	0.468436	1.28761
Ghi.4188.3.S1_at	GO:0016779 GO:0008152	udp-n-acetylglucosamine pyrophosphorylase	DT456364	467.561	487.695	446.543	454.869	825.062	789.996	1018.35	949.538	P	P	P	P	P	P	P	P		807.529	24.7956	477.628	14.2366	0.00373469	0	0.591468		983.946	48.66	450.706	5.88771	0.00419798	0	0.45806		807.529	983.946	477.628	450.706		0.591468	0.45806	-0.757627	-1.12639
Ghi.4189.1.S1_s_at	GO:0003735 GO:0006412 GO:0008270 GO:0042254 GO:0005840	ribosomal protein s27	DV848725	609.331	707.682	702.389	661.794	272.373	230.929	168.599	186.024	P	P	P	P	P	P	P	P		251.651	29.3051	658.507	69.5447	0.0167713	7.8982e-86	2.61675		177.311	12.3211	682.091	28.705	0.00190931	0	3.84685		251.651	177.311	658.507	682.091		2.61675	3.84685	1.38778	1.94368
Ghi.4195.2.S1_s_at	GO:0017111	replication factor c dna polymerase iii gamma-tau	DT456260	42.328	53.2458	118.233	73.2575	30.1297	21.7623	33.1774	32.2177	P	P	P	P	P	P	P	P		25.946	5.91663	47.7869	7.72009	0.0864919	1.78516e-07	1.84178		32.6976	0.678612	95.7453	31.8025	0.107198	0	2.92821		25.946	32.6976	47.7869	95.7453		1.84178	2.92821	0.881101	1.55002
Ghi.4198.1.A1_s_at	GO:0003735 GO:0006414 GO:0022626 GO:0042254	60s acidic ribosomal protein p0	CA993651	1144.88	1202.25	448.491	562.553	536.467	465.027	378.213	388.602	P	P	P	P	P	P	P	P		500.747	50.5154	1173.57	40.5706	0.00460453	0	2.34363		383.407	7.34597	505.522	80.6547	0.166625	3.32679e-122	1.3185		500.747	383.407	1173.57	505.522		2.34363	1.3185	1.22875	0.398896
Ghi.4198.4.S1_s_at	GO:0022626	60s acidic ribosomal protein p0	DT545028	2237.43	2418.74	1019.53	1222.55	971.313	921.4	795.02	876.45	P	P	P	P	P	P	P	P		946.357	35.2933	2328.08	128.204	0.00459887	0	2.46005		835.735	57.5793	1121.04	143.555	0.120879	2.42768e-12	1.34138		946.357	835.735	2328.08	1121.04		2.46005	1.34138	1.29869	0.42372
Ghi.4200.1.S1_at	GO:0033014	---NA---	DT456231	28.578	42.023	73.7436	61.7286	32.8498	21.9227	28.2256	33.4474	P	P	P	P	P	P	P	P		27.3862	7.72659	35.3005	9.50702	0.457366	0.147462	1.28899		30.8365	3.69235	67.7361	8.49588	0.030097	2.40264e-45	2.19662		27.3862	30.8365	35.3005	67.7361		1.28899	2.19662	0.366237	1.13529
Ghi.4210.1.S1_at	GO:0007165 GO:0004871	histidine kinase cytokinin receptor	DT456193	70.3119	68.7574	55.8119	46.4764	91.6335	102.974	155.58	135.286	P	P	P	P	P	P	P	P		97.304	8.01926	69.5347	1.09919	0.0399522	2.14024e-279	0.714613		145.433	14.3501	51.1442	6.60121	0.0137435	0	0.351668		97.304	145.433	69.5347	51.1442		0.714613	0.351668	-0.484766	-1.50771
Ghi.422.1.S1_s_at	GO:0016023 GO:0004289 GO:0016020 GO:0006508	protein	DR459711	40.1858	58.4295	23.5898	31.2026	109.826	90.5362	56.6183	50.6796	P	P	P	P	P	P	P	P		100.181	13.6401	49.3077	12.9002	0.0618438	2.44535e-08	0.492185		53.6489	4.19929	27.3962	5.38306	0.0321914	0	0.510658		100.181	53.6489	49.3077	27.3962		0.492185	0.510658	-1.02273	-0.969572
Ghi.4221.1.S1_s_at	GO:0003964	rna-directed dna polymerase (reverse transcriptase)	DT456142	12.2905	11.6549	12.8725	15.055	58.6453	59.3458	10.5571	11.5758	P	P	P	P	P	P	A	P		58.9956	0.495388	11.9727	0.44939	0.000101145	0	0.202942		11.0665	0.720295	13.9638	1.54323	0.137904	1.34092e-08	1.26181		58.9956	11.0665	11.9727	13.9638		0.202942	1.26181	-2.30086	0.335493
Ghi.4227.1.S1_s_at	GO:0009570 GO:0016161 GO:0005983 GO:0005985 GO:0043169	protein	DT456122	19.1875	41.967	98.8281	30.9652	13.1835	8.29435	9.74907	9.38335	P	P	P	P	P	A	P	P		10.7389	3.45719	30.5773	16.1075	0.230681	4.86111e-16	2.84733		9.56621	0.258605	64.8966	47.9863	0.244541	0	6.78394		10.7389	9.56621	30.5773	64.8966		2.84733	6.78394	1.50961	2.76212
Ghi.4229.1.S1_at	GO:0003887 GO:0005634 GO:0006260 GO:0042575 GO:0003677	pold2 (dna polymerase delta small subunit) dna binding dna-directed dna polymerase	DR462301	57.4404	67.1902	57.288	59.1426	48.4798	48.9937	35.3715	21.9641	P	P	P	P	P	A	A	P		48.7367	0.36336	62.3153	6.89416	0.108598	0	1.27861		28.6678	9.48042	58.2153	1.31141	0.0486613	0	2.03068		48.7367	28.6678	62.3153	58.2153		1.27861	2.03068	0.354576	1.02197
Ghi.4232.1.S1_s_at	GO:0044444 GO:0043231	protein	DT456107	48.6039	59.923	73.6809	73.4397	19.3203	17.7731	14.1724	25.301	P	P	P	P	P	P	A	P		18.5467	1.09398	54.2634	8.00381	0.0246363	0	2.92577		19.7367	7.86912	73.5603	0.170561	0.0105241	0	3.72708		18.5467	19.7367	54.2634	73.5603		2.92577	3.72708	1.54882	1.89804
Ghi.4233.1.A1_s_at	GO:0022857 GO:0016020 GO:0006810	nucleobase ascorbate transporter	DT047742	46.2342	85.8375	328.325	164.813	20.0707	12.8318	13.3026	12.949	P	P	P	P	P	A	P	A		16.4512	5.1187	66.0359	28.0038	0.132766	1.02595e-42	4.01403		13.1258	0.249992	246.569	115.62	0.103889	0	18.7851		16.4512	13.1258	66.0359	246.569		4.01403	18.7851	2.00505	4.23151
Ghi.4239.1.S1_at	GO:0003824	protein	DT456091	33.7125	37.929	87.8315	40.8654	47.604	35.3703	27.6748	35.6925	P	P	P	P	P	P	P	P		41.4871	8.65052	35.8208	2.98157	0.473502	0.00719775	0.863419		31.6836	5.66938	64.3485	33.2101	0.303906	3.70032e-16	2.03097		41.4871	31.6836	35.8208	64.3485		0.863419	2.03097	-0.211868	1.02217
Ghi.4243.1.S1_s_at	GO:0009536 GO:0005634 GO:0003677 GO:0005739 GO:0000786 GO:0006334	histone h3	DR457462	691.844	1050.03	1185.76	1034.68	519.729	426.601	516.464	505.145	P	P	P	P	P	P	P	P		473.165	65.8509	870.938	253.278	0.164588	1.31266e-17	1.84067		510.804	8.00384	1110.22	106.83	0.0155983	0	2.17347		473.165	510.804	870.938	1110.22		1.84067	2.17347	0.880227	1.12
Ghi.4244.1.S1_s_at	GO:0008150	replication protein a1	AW561925	75.6825	78.5985	112.388	101.227	62.8435	55.4034	46.1244	46.6389	M	A	P	P	P	P	P	P		59.1234	5.26096	77.1405	2.06191	0.045826	0	1.30474		46.3817	0.363802	106.808	7.89233	0.00843974	0	2.3028		59.1234	46.3817	77.1405	106.808		1.30474	2.3028	0.383758	1.20339
Ghi.4245.1.S1_at	GO:0003999 GO:0015114 GO:0006168 GO:0006817 GO:0009116	adenine phosphoribosyltransferase	DT456038	157.232	243.833	294.105	355.889	74.8119	90.8119	149.31	198.524	P	P	P	P	P	P	P	P		82.8119	11.3137	200.533	61.2361	0.116056	5.16064e-49	2.42154		173.917	34.7996	324.997	43.6879	0.0620454	8.26721e-10	1.86869		82.8119	173.917	200.533	324.997		2.42154	1.86869	1.27593	0.90203
Ghi.4261.1.S1_at	GO:0030170 GO:0009536 GO:0006526 GO:0005739 GO:0003992	protein	DT456020	264.077	297.421	323.053	326.068	144.43	135.089	143.886	144.883	P	P	P	P	P	P	P	P		139.759	6.60525	280.749	23.5778	0.0147477	0	2.00881		144.384	0.704805	324.561	2.13201	7.7651e-05	0	2.24789		139.759	144.384	280.749	324.561		2.00881	2.24789	1.00634	1.16857
Ghi.4266.1.S1_at	GO:0003824	protein phosphatase 2c family protein pp2c family protein	DT455996	563.609	408.093	870.798	854.27	1048.37	1165.63	926.594	877.979	P	P	P	P	P	P	P	P		1107	82.9148	485.851	109.967	0.0237099	0	0.438891		902.286	34.3765	862.534	11.6868	0.261635	1.50622e-06	0.955943		1107	902.286	485.851	862.534		0.438891	0.955943	-1.18807	-0.0650041
Ghi.427.1.S1_at	GO:0006508 GO:0008234	cysteine proteinase	DR459687	166.215	144.312	142.099	142.593	314.894	269.431	315.869	266.645	A	P	P	P	P	P	P	P		292.163	32.1475	155.263	15.4875	0.0323323	7.40018e-36	0.531427		291.257	34.8062	142.346	0.349512	0.0262487	0	0.488731		292.163	291.257	155.263	142.346		0.531427	0.488731	-0.912056	-1.03289
Ghi.4273.1.S1_at	GO:0018106 GO:0009536 GO:0000155 GO:0005739 GO:0009365 GO:0000160 GO:0005524	pyruvate dehydrogenase kinase	DT455946	154.963	175.068	186.122	203.345	106.424	107.256	95.4765	91.5116	P	P	P	P	P	P	P	A		106.84	0.587932	165.015	14.2162	0.0286309	0	1.54451		93.4941	2.80361	194.733	12.1784	0.00753279	0	2.08284		106.84	93.4941	165.015	194.733		1.54451	2.08284	0.627148	1.05855
Ghi.4275.1.S1_at	GO:0042254 GO:0003676 GO:0030529	protein	DT455944	696.857	788.655	964.174	889.284	419.259	408.342	373.074	330.318	P	P	P	P	P	P	P	P		413.801	7.71946	742.756	64.9112	0.0191778	0	1.79496		351.696	30.233	926.729	52.9552	0.00557548	0	2.63503		413.801	351.696	742.756	926.729		1.79496	2.63503	0.843953	1.39782
Ghi.4288.1.S1_at	GO:0003964	---NA---	CA993739	51.1145	53.1713	87.4786	67.8397	124.205	160.307	76.6401	70.9058	P	P	P	P	P	P	P	P		142.256	25.528	52.1429	1.4544	0.0379782	0	0.366544		73.773	4.05471	77.6591	13.8868	0.740568	0.175298	1.05268		142.256	73.773	52.1429	77.6591		0.366544	1.05268	-1.44794	0.0740636
Ghi.4299.1.S1_s_at	GO:0004222	---NA---	DT455701	377.69	345.062	1921.72	1637.15	2008.54	1628.19	3393.14	3195.69	P	P	P	P	P	P	P	P		1818.37	268.951	361.376	23.0717	0.0167332	0	0.198737		3294.41	139.618	1779.43	201.221	0.0128166	0	0.540137		1818.37	3294.41	361.376	1779.43		0.198737	0.540137	-2.33107	-0.888604
Ghi.4301.1.S1_s_at	GO:0006355 GO:0009507 GO:0003677	high mobility group family	DT455687	156.492	243.51	819.347	293.637	36.4437	16.7381	19.386	17.3922	P	P	P	P	P	P	P	P		26.5909	13.934	200.001	61.5309	0.06026	2.46251e-69	7.5214		18.3891	1.40989	556.492	371.733	0.177238	0	30.262		26.5909	18.3891	200.001	556.492		7.5214	30.262	2.911	4.91944
Ghi.4303.1.S1_at	GO:0046983 GO:0008171	catechol o-methyltransferase	DT455665	45.174	62.5283	59.2286	63.5619	17.5756	13.8127	9.46223	24.3696	P	P	P	P	P	P	P	P		15.6941	2.66075	53.8511	12.2713	0.0501096	1.94229e-91	3.43129		16.9159	10.5411	61.3953	3.06413	0.0291305	0	3.62944		15.6941	16.9159	53.8511	61.3953		3.43129	3.62944	1.77875	1.85975
Ghi.4306.1.S1_x_at	GO:0005575	---NA---	DT455647	2633.03	2862.11	1610.95	2026.53	1444.61	1239.42	1559.52	1354.36	P	P	P	P	P	P	P	P		1342.01	145.087	2747.57	161.98	0.0117574	0	2.04735		1456.94	145.065	1818.74	293.857	0.258842	0.000420113	1.24833		1342.01	1456.94	2747.57	1818.74		2.04735	1.24833	1.03376	0.319997
Ghi.4315.1.S1_at	GO:0005634 GO:0045449 GO:0030528 GO:0009723	er33 protein	DT455587	119.034	184.214	157.812	126.712	60.7121	29.7549	34.6991	34.8203	P	P	P	P	A	A	A	A		45.2335	21.89	151.624	46.0895	0.0983319	6.26856e-12	3.35204		34.7597	0.0856688	142.262	21.9912	0.0202891	0	4.09272		45.2335	34.7597	151.624	142.262		3.35204	4.09272	1.74504	2.03306
Ghi.4318.3.S1_s_at	GO:0009733 GO:0010252 GO:0009416	gh3 family protein	AI729810	187.343	310.666	93.5011	111.586	298.145	359.932	257.651	248.188	P	P	P	P	P	P	P	P		329.039	43.69	249.004	87.2024	0.365656	0.00957928	0.756763		252.92	6.69076	102.544	12.788	0.00457418	0	0.405439		329.039	252.92	249.004	102.544		0.756763	0.405439	-0.402087	-1.30244
Ghi.4323.1.A1_at	GO:0031225	---NA---	DT054279	27.263	30.4375	79.4786	61.6858	32.8588	33.6811	32.5802	32.4168	A	A	P	P	A	A	A	A		33.2699	0.581414	28.8503	2.24475	0.114477	0	0.867157		32.4985	0.115539	70.5822	12.5814	0.0504777	0	2.17186		33.2699	32.4985	28.8503	70.5822		0.867157	2.17186	-0.205635	1.11893
Ghi.4327.1.S1_s_at	GO:0016023 GO:0005794	ankyrin protein	DT054238	49.6417	40.4922	48.0656	30.604	66.296	78.2888	76.2849	84.5619	P	P	P	P	P	P	P	P		72.2924	8.48019	45.067	6.46963	0.0689067	2.66156e-09	0.623399		80.4234	5.85278	39.3348	12.3472	0.0510946	0	0.489096		72.2924	80.4234	45.067	39.3348		0.623399	0.489096	-0.681773	-1.03181
Ghi.4338.1.A1_s_at	GO:0016021	glucose-6-phosphate phosphate translocator chloroplast	DT054137	674.943	597.529	1002.25	896.982	1989.85	1681.21	2788.03	2476.4	P	P	P	P	P	P	P	P		1835.53	218.244	636.236	54.7399	0.0171481	8.86181e-211	0.346622		2632.21	220.358	949.615	74.4341	0.00941938	0	0.360767		1835.53	2632.21	636.236	949.615		0.346622	0.360767	-1.52856	-1.47086
Ghi.4343.1.A1_s_at	GO:0005737 GO:0042277 GO:0006457 GO:0003755	cyclophilin	DT049298	14445.4	14297.4	6669.04	9292.09	7254.6	6256.85	5826.1	5776.44	P	P	P	P	P	P	P	P		6755.73	705.515	14371.4	104.602	0.00435676	0	2.12729		5801.27	35.115	7980.57	1854.78	0.238528	0	1.37566		6755.73	5801.27	14371.4	7980.57		2.12729	1.37566	1.08902	0.460122
Ghi.4346.1.A1_at	GO:0003674	conserved hypothetical protein [Ricinus communis]	DT054082	50.423	45.1213	70.6706	78.9537	66.3942	65.1667	154.533	173.932	P	P	M	P	P	M	P	P		65.7804	0.867916	47.7722	3.74889	0.0220768	0	0.726236		164.232	13.717	74.8122	5.85706	0.0136272	0	0.455527		65.7804	164.232	47.7722	74.8122		0.726236	0.455527	-0.461489	-1.13439
Ghi.4347.1.A1_s_at	GO:0007389 GO:0009330 GO:0006265 GO:0042023 GO:0010026 GO:0003918 GO:0042802	type ii dna topoisomerase vi subunit	DT054073	107.899	115.066	145.407	125.647	68.7996	47.419	48.3086	38.3709	P	P	P	P	P	P	P	P		58.1093	15.1184	111.482	5.06721	0.0418434	0	1.9185		43.3397	7.02699	135.527	13.972	0.0140872	0	3.12709		58.1093	43.3397	111.482	135.527		1.9185	3.12709	0.939976	1.64482
Ghi.4351.1.S1_s_at	GO:0042127 GO:0007049	d3-type cyclin	AY464058.1	328.388	411.162	36.9358	79.1128	57.912	36.0894	20.166	24.3696	P	P	P	P	P	P	P	P		47.0007	15.4309	369.775	58.5299	0.0171332	2.58257e-192	7.86744		22.2678	2.97241	58.0243	29.8237	0.23362	6.81983e-65	2.60575		47.0007	22.2678	369.775	58.0243		7.86744	2.60575	2.97589	1.3817
Ghi.4354.1.A1_x_at	GO:0019787 GO:0043687 GO:0051246	---NA---	DT054006	243.377	336.194	389.599	371.575	64.6024	62.128	57.2864	85.7447	P	P	P	P	P	P	P	P		63.3652	1.74969	289.785	65.6317	0.0395632	0	4.57326		71.5155	20.1231	380.587	12.745	0.00295658	0	5.32174		63.3652	71.5155	289.785	380.587		4.57326	5.32174	2.19322	2.4119
Ghi.4355.1.A1_s_at	GO:0005737	nucleosome chromatin assembly factor group	DT053945	663.145	764.878	1087.42	996.588	628.475	648.229	458.755	489.044	P	P	P	P	P	P	P	P		638.352	13.9681	714.012	71.9361	0.281684	1.85542e-14	1.11852		473.899	21.4171	1042.01	64.2295	0.00702701	0	2.19879		638.352	473.899	714.012	1042.01		1.11852	2.19879	0.161596	1.13671
Ghi.4357.1.A1_x_at	GO:0009733 GO:0009416	gh3 family protein	DT046779	54.3758	133.841	58.9619	32.913	15.3704	7.95472	13.5337	28.4952	P	P	P	P	P	A	A	P		11.6626	5.24367	94.1084	56.1903	0.174805	1.56582e-109	8.06928		21.0144	10.5794	45.9375	18.4193	0.238916	0.000863482	2.186		11.6626	21.0144	94.1084	45.9375		8.06928	2.186	3.01244	1.12829
Ghi.4363.1.A1_s_at	GO:0006334	histone h2b	DT053827	631.269	728.571	1306.41	972.92	390.104	339.605	329.329	246.895	P	P	P	P	P	P	P	P		364.854	35.7078	679.92	68.803	0.0289584	9.81673e-36	1.86354		288.112	58.2895	1139.66	235.811	0.0383593	7.89901e-95	3.95562		364.854	288.112	679.92	1139.66		1.86354	3.95562	0.898043	1.98391
Ghi.4368.1.A1_x_at	GO:0010114	lsh6 (light sensitive hypocotyls 6)	DT053750	122.145	171.946	239.729	155.073	52.4788	30.1727	51.5272	140.356	P	P	P	P	P	P	P	P		41.3258	15.7728	147.046	35.2147	0.0606126	2.56697e-21	3.55821		95.9418	62.8117	197.401	59.8602	0.240012	0.0165298	2.05751		41.3258	95.9418	147.046	197.401		3.55821	2.05751	1.83115	1.0409
Ghi.4377.1.A1_at	GO:0030206 GO:0042285 GO:0009834 GO:0005794 GO:0016020 GO:0010417 GO:0015018	glycosyl transferase	DT054067	324.913	289.743	1861.47	1515.8	1292.52	1058.48	2219.64	1873	P	P	P	P	P	P	P	P		1175.5	165.493	307.328	24.8691	0.0180765	0	0.261445		2046.32	245.107	1688.63	244.428	0.281401	0.0384973	0.825204		1175.5	2046.32	307.328	1688.63		0.261445	0.825204	-1.93542	-0.277177
Ghi.4382.1.A1_s_at	GO:0005743	protein	DT053610	371.875	402.857	397.529	377.366	332.358	313.752	190.524	191.302	P	P	P	P	P	P	P	P		323.055	13.1562	387.366	21.9077	0.0706791	4.74375e-12	1.19907		190.913	0.550092	387.448	14.2576	0.00262495	0	2.02944		323.055	190.913	387.366	387.448		1.19907	2.02944	0.261918	1.02108
Ghi.4391.1.A1_at	GO:0005992 GO:0005982 GO:0004805 GO:0005985 GO:0009507	trehalose-6-phosphate phosphatase	DT053510	28.5898	29.5434	152.979	111.739	31.6517	32.9806	28.4122	24.8686	P	A	P	P	P	P	P	P		32.3162	0.939645	29.0666	0.674304	0.0578903	9.77084e-12	0.899444		26.6404	2.5057	132.359	29.1611	0.0362531	0	4.96834		32.3162	26.6404	29.0666	132.359		0.899444	4.96834	-0.152895	2.31276
Ghi.4398.1.A1_at	GO:0016758	mgdg synthase type a	DT053625	105.503	110.448	239.556	215.107	72.6847	58.4838	50.2086	57.8962	P	P	P	P	P	P	P	A		65.5842	10.0416	107.976	3.49657	0.0300464	0	1.64637		54.0524	5.43593	227.331	17.2887	0.005425	0	4.20576		65.5842	54.0524	107.976	227.331		1.64637	4.20576	0.719287	2.07237
Ghi.440.1.S1_s_at	GO:0019852 GO:0006631 GO:0006574 GO:0004029 GO:0006560 GO:0006552 GO:0006547 GO:0046251 GO:0019482 GO:0006568 GO:0019260 GO:0006554 GO:0006550 GO:0006525 GO:0006699 GO:0046486 GO:0006096 GO:0006094	aldehyde dehydrogenase	CD486058	497.739	896.332	2458.26	2078.86	126.269	103.889	161.312	260.801	P	P	P	P	P	P	P	P		115.079	15.8249	697.036	281.848	0.100265	0	6.05703		211.056	70.3492	2268.56	268.279	0.00896342	0	10.7486		115.079	211.056	697.036	2268.56		6.05703	10.7486	2.59861	3.42608
Ghi.4403.1.A1_at	GO:0005215	permease 1	DT053463	87.2999	78.0159	73.7093	71.006	95.9459	68.4113	176.513	131.22	P	P	P	P	P	P	P	P		82.1786	19.4699	82.6579	6.56481	0.976679	0.917763	1.00583		153.867	32.0273	72.3576	1.91157	0.069493	0	0.470262		82.1786	153.867	82.6579	72.3576		1.00583	0.470262	0.00838996	-1.08846
Ghi.4405.1.A1_at	GO:0016531 GO:0005758 GO:0009617 GO:0046688 GO:0006825	protein	DR455938	60.2295	56.7325	46.7011	53.9507	57.5368	56.8726	113.738	90.9517	P	P	P	P	P	P	P	P		57.2047	0.4696	58.481	2.47279	0.547742	0.000124409	1.02231		102.345	16.1126	50.3259	5.12628	0.048978	1.05939e-46	0.491728		57.2047	102.345	58.481	50.3259		1.02231	0.491728	0.0318346	-1.02407
Ghi.4405.1.S1_at	GO:0016531	protein	DR455938	521.131	574.008	239.61	317.645	381.565	344.062	712.128	529.312	P	P	P	P	P	P	P	P		362.814	26.5189	547.57	37.3896	0.0294267	6.66967e-23	1.50923		620.72	129.27	278.628	55.1791	0.0750294	1.82435e-18	0.448878		362.814	620.72	547.57	278.628		1.50923	0.448878	0.593814	-1.1556
Ghi.4416.1.A1_x_at	GO:0016711 GO:0020037 GO:0006118 GO:0009813	flavonoid 3 -hydroxylase	DT053321	239.193	400.127	328.808	276.921	83.4715	38.8227	15.8547	35.7302	P	P	A	P	M	P	A	P		61.1471	31.5715	319.66	113.798	0.0904174	5.21565e-31	5.22772		25.7925	14.0541	302.864	36.6897	0.0099048	0	11.7423		61.1471	25.7925	319.66	302.864		5.22772	11.7423	2.38618	3.55365
Ghi.442.1.S1_at	GO:0006813 GO:0008076 GO:0005242	potassium channel	DR459559	134.562	122.15	86.1326	111.108	227.117	222.354	313.072	281.753	P	P	P	P	P	P	P	P		224.736	3.3679	128.356	8.77634	0.00472283	0	0.571142		297.413	22.1458	98.6204	17.6605	0.00999935	0	0.331595		224.736	297.413	128.356	98.6204		0.571142	0.331595	-0.808079	-1.59251
Ghi.4426.1.S1_s_at	GO:0004497 GO:0006118 GO:0020037	trans-cinnamate 4-hydroxylase	DT052926	1035.52	1911.1	938.838	806.489	589.867	252.305	140.555	320.562	P	P	P	P	P	P	P	P		421.086	238.692	1473.31	619.131	0.154143	4.53905e-10	3.49884		230.558	127.284	872.664	93.5845	0.0289601	0	3.785		421.086	230.558	1473.31	872.664		3.49884	3.785	1.80688	1.92029
Ghi.4434.1.A1_s_at	GO:0030553	cyclic nucleotide-gated ion	DT053068	40.7286	30.3997	44.8406	45.2375	74.3723	64.0392	97.687	95.3141	P	P	P	P	P	P	P	P		69.2058	7.30667	35.5642	7.30367	0.0440599	7.31775e-11	0.51389		96.5005	1.67793	45.039	0.280628	0.000545981	0	0.466723		69.2058	96.5005	35.5642	45.039		0.51389	0.466723	-0.960468	-1.09936
Ghi.4436.1.A1_at	GO:0005634	PREDICTED: hypothetical protein [Vitis vinifera]	DT053396	176.26	160.701	23.6947	27.0784	199.216	246.558	39.3934	66.3133	P	P	P	P	P	P	P	P		222.887	33.4756	168.481	11.0016	0.160661	2.67651e-12	0.755901		52.8534	19.0353	25.3866	2.39264	0.180184	2.95855e-59	0.480321		222.887	52.8534	168.481	25.3866		0.755901	0.480321	-0.40373	-1.05793
Ghi.4440.1.A1_at	GO:0043231 GO:0005488	nucleic acid binding	DT052960	61.2446	115.244	469.275	266.044	66.1361	39.0197	38.0509	50.6826	P	P	P	P	P	P	P	P		52.5779	19.1742	88.2445	38.1836	0.359176	0.00852295	1.67836		44.3668	8.93195	367.659	143.706	0.0865012	0	8.28681		52.5779	44.3668	88.2445	367.659		1.67836	8.28681	0.747049	3.05082
Ghi.4444.2.S1_x_at	GO:0003964	---NA---	DR453901	35.2097	26.5992	83.4515	57.1116	109.143	107.875	44.0041	41.3122	P	P	P	P	P	P	P	P		108.509	0.896684	30.9045	6.08857	0.00312967	0	0.284809		42.6581	1.90346	70.2816	18.6251	0.172213	1.44384e-93	1.64755		108.509	42.6581	30.9045	70.2816		0.284809	1.64755	-1.81193	0.720327
Ghi.445.1.A1_s_at	GO:0009507	protein	DR459499	75.9292	113.031	138.779	109.113	56.7343	33.4843	36.8186	39.2486	P	P	P	P	P	P	P	P		45.1093	16.4402	94.4801	26.2349	0.152803	2.16709e-05	2.09447		38.0336	1.71822	123.946	20.9769	0.0287223	0	3.25885		45.1093	38.0336	94.4801	123.946		2.09447	3.25885	1.06659	1.70436
Ghi.4452.1.S1_at	GO:0005575	rna and export factor-binding	DT465853	1068.81	1009.38	972.354	933.952	397.14	438.456	467.964	426.804	P	P	P	P	P	P	P	P		417.798	29.2148	1039.09	42.0251	0.00337604	0	2.48707		447.384	29.1045	953.153	27.1538	0.00308262	0	2.1305		417.798	447.384	1039.09	953.153		2.48707	2.1305	1.31445	1.09119
Ghi.4464.1.A1_at	GO:0005575	conserved hypothetical protein [Ricinus communis]	DT052573	922.405	797.635	1355.65	1935.48	5696.23	5304.71	5782.47	5109.85	P	P	P	P	P	P	P	P		5500.47	276.849	860.02	88.2253	0.00195463	0	0.156354		5446.16	475.613	1645.56	410.004	0.0133759	0	0.302151		5500.47	5446.16	860.02	1645.56		0.156354	0.302151	-2.67711	-1.72666
Ghi.4464.1.S1_at	GO:0005575	conserved hypothetical protein [Ricinus communis]	DT460121	41.2474	34.5482	60.0708	75.1871	182.842	158.451	266.738	276.586	P	P	P	P	P	P	P	P		170.646	17.2473	37.8978	4.73703	0.00895517	0	0.222084		271.662	6.96301	67.6289	10.6888	0.00194885	0	0.248945		170.646	271.662	37.8978	67.6289		0.222084	0.248945	-2.17082	-2.0061
Ghi.4471.1.A1_at	GO:0003700 GO:0006355 GO:0009793 GO:0005667	myb family transcription factor	DT052822	12.2394	16.8506	800.17	102.952	15.0141	14.5671	10.7958	7.55518	P	P	P	P	P	P	P	P		14.7906	0.316128	14.545	3.26064	0.925244	0.273688	0.983396		9.17549	2.29146	451.561	493.007	0.332142	0	49.2138		14.7906	9.17549	14.545	451.561		0.983396	49.2138	-0.0241555	5.62099
Ghi.4474.1.A1_at	GO:0005739	protein	DT052723	39.9109	49.6978	75.5018	93.0864	55.0705	69.0747	33.3796	42.8704	P	P	P	P	P	P	P	P		62.0726	9.90249	44.8043	6.92035	0.180617	0.000417379	0.721805		38.125	6.711	84.2941	12.4342	0.0437782	2.26617e-22	2.21099		62.0726	38.125	44.8043	84.2941		0.721805	2.21099	-0.470318	1.14469
Ghi.4477.1.A1_s_at	GO:0005737	---NA---	DT052712	2414.83	2448.29	3466.95	2931.23	1830.24	1693.35	1544.36	1625.4	P	P	P	P	P	P	P	P		1761.8	96.7967	2431.56	23.6581	0.010887	0	1.38016		1584.88	57.3032	3199.09	378.817	0.0270298	0	2.01851		1761.8	1584.88	2431.56	3199.09		1.38016	2.01851	0.464835	1.01329
Ghi.4481.1.A1_s_at	GO:0016020	---NA---	DT052690	49.508	69.0331	27.7456	33.8701	32.2291	13.0333	11.7957	43.1731	P	P	P	P	P	P	P	P		22.6312	13.5735	59.2705	13.8063	0.115852	0.000134855	2.61898		27.4844	22.1872	30.8079	4.33066	0.854547	0.277808	1.12092		22.6312	27.4844	59.2705	30.8079		2.61898	1.12092	1.389	0.164684
Ghi.4482.1.A1_at	GO:0009942 GO:0009734 GO:0010305 GO:0005634 GO:0048507 GO:0006355 GO:0048364 GO:0003677 GO:0006417 GO:0046983 GO:0009908	auxin response	DT052506	39.3123	50.9764	19.2193	18.0528	8.25231	10.95	6.95855	9.84458	P	P	P	P	A	A	A	A		9.60117	1.90758	45.1444	8.24774	0.027211	5.42731e-153	4.70196		8.40157	2.04073	18.6361	0.824851	0.0223548	0	2.21817		9.60117	8.40157	45.1444	18.6361		4.70196	2.21817	2.23326	1.14937
Ghi.4486.1.S1_s_at	GO:0005975 GO:0004553	acid invertase	DT052664	5585.77	5163.15	2476.02	3255.05	7047.99	6876.9	6460.2	6428.81	P	P	P	P	P	P	P	P		6962.45	120.977	5374.46	298.834	0.0199926	0	0.771921		6444.51	22.197	2865.53	550.862	0.0116573	0	0.444647		6962.45	6444.51	5374.46	2865.53		0.771921	0.444647	-0.373474	-1.16927
Ghi.4486.2.S1_at	GO:0016787	---NA---	DT050417	74.2095	66.7825	41.7288	44.0438	99.9786	105.512	90.5924	91.9531	P	P	P	P	P	P	P	P		102.745	3.91283	70.496	5.25165	0.0200032	0	0.686123		91.2728	0.962145	42.8863	1.63693	0.000769054	0	0.46987		102.745	91.2728	70.496	42.8863		0.686123	0.46987	-0.54346	-1.08967
Ghi.4493.2.A1_s_at	GO:0005575	protein	DT053563	583.545	569.695	533.463	509.395	311.697	342.666	105.381	235.464	P	P	P	P	P	P	P	P		327.182	21.8988	576.62	9.79317	0.00459263	0	1.76239		170.423	91.9826	521.429	17.0185	0.0337253	0	3.05962		327.182	170.423	576.62	521.429		1.76239	3.05962	0.817529	1.61335
Ghi.4494.1.A1_at	GO:0005506	---NA---	DT052613	70.9602	81.9611	95.4631	121.645	153.677	141.412	380.827	417.183	P	P	P	P	P	P	P	M		147.544	8.67276	76.4606	7.77881	0.0131659	0	0.518221		399.005	25.7075	108.554	18.5136	0.00589583	0	0.272062		147.544	399.005	76.4606	108.554		0.518221	0.272062	-0.94836	-1.87799
Ghi.45.1.S1_at	GO:0006904 GO:0000145	protein	DR463376	58.1526	70.0699	26.7561	36.7903	14.37	15.7462	11.0242	16.8908	P	P	P	P	P	P	P	P		15.0581	0.973093	64.1112	8.42686	0.0146255	0	4.25759		13.9575	4.14829	31.7732	7.09527	0.0919694	1.25244e-09	2.27642		15.0581	13.9575	64.1112	31.7732		4.25759	2.27642	2.09004	1.18677
Ghi.450.3.A1_x_at	GO:0006413	eukaryotic translation initiation factor 3	DT052975	205.357	193.395	201.736	155.821	95.9274	73.3798	110.539	92.8563	P	P	P	P	P	P	P	P		84.6536	15.9436	199.376	8.45781	0.0121496	0	2.3552		101.698	12.5034	178.779	32.467	0.0885433	2.82297e-18	1.75794		84.6536	101.698	199.376	178.779		2.3552	1.75794	1.23585	0.81389
Ghi.4502.1.A1_s_at	GO:0006839 GO:0005743 GO:0009536 GO:0005488	protein	DT052576	74.6237	111.526	317.497	259.409	119.46	104.975	143.888	125.806	P	P	P	P	P	P	P	P		112.218	10.2424	93.0747	26.0937	0.436054	0.00821381	0.829412		134.847	12.786	288.453	41.0744	0.0370503	9.77747e-65	2.13911		112.218	134.847	93.0747	288.453		0.829412	2.13911	-0.269839	1.09701
Ghi.4504.1.A1_at	GO:0017111	protein	DR462294	139.58	92.2423	122.458	128.8	101.809	89.1734	50.4894	64.9786	P	P	P	P	P	P	P	P		95.4913	8.93474	115.911	33.4728	0.49223	0.00122888	1.21384		57.734	10.2454	125.629	4.48413	0.0132966	0	2.176		95.4913	57.734	115.911	125.629		1.21384	2.176	0.279578	1.12168
Ghi.4506.1.A1_at	GO:0005794 GO:0009058 GO:0016757	glycosyl transferase family 1 protein	DT052557	135.32	124.756	112.024	116.078	263.729	280.088	235.312	212.562	P	P	P	P	P	P	P	P		271.908	11.568	130.038	7.47025	0.00467759	0	0.478243		223.937	16.0867	114.051	2.86605	0.0108757	0	0.509299		271.908	223.937	130.038	114.051		0.478243	0.509299	-1.06419	-0.973414
Ghi.4509.1.S1_at	GO:0003674	PREDICTED: hypothetical protein [Vitis vinifera]	DT052546	959.479	794.059	1353.83	1946.31	2272.82	2373.37	3199.2	3050.81	P	P	P	P	P	P	P	P		2323.09	71.0986	876.769	116.97	0.00444868	0	0.377414		3125	104.925	1650.07	418.947	0.0402976	0	0.528022		2323.09	3125	876.769	1650.07		0.377414	0.528022	-1.40578	-0.921329
Ghi.451.1.S1_s_at	GO:0005575	protein	DR459450	62.8932	67.4078	53.8934	77.4081	128.649	133.303	108.816	90.7257	P	P	P	P	P	P	P	P		130.976	3.29055	65.1505	3.19228	0.00241659	0	0.497423		99.7711	12.792	65.6508	16.6274	0.148137	0.000161862	0.658014		130.976	99.7711	65.1505	65.6508		0.497423	0.658014	-1.00746	-0.603809
Ghi.4511.1.S1_at	GO:0006468 GO:0016023 GO:0004674 GO:0012505 GO:0005515 GO:0007169 GO:0009069 GO:0005524 GO:0004872	brassinosteroid insensitive 1-associated receptor kinase 1	DT466962	29.1893	31.3797	7.92703	12.3569	13.0989	11.9648	10.0244	11.2886	P	P	A	P	P	P	A	P		12.5319	0.801959	30.2845	1.5488	0.00479142	0	2.4166		10.6565	0.893876	10.1419	3.13236	0.843975	0.416021	0.951716		12.5319	10.6565	30.2845	10.1419		2.4166	0.951716	1.27298	-0.0713973
Ghi.4512.1.A1_x_at	GO:0050662 GO:0044237 GO:0003824	protein	DT053077	85.063	115.476	529.99	400.887	38.2822	18.2137	37.3849	41.3234	P	P	P	P	P	P	P	P		28.248	14.1906	100.27	21.5052	0.0584374	7.09718e-13	3.54962		39.3541	2.78497	465.439	91.2894	0.0222108	0	11.8269		28.248	39.3541	100.27	465.439		3.54962	11.8269	1.82766	3.564
Ghi.4513.1.A1_at	GO:0006952	pollen allergen-like protein	DT052521	195.278	352.29	252.187	388.723	94.0501	41.5842	77.736	89.7342	P	P	P	P	P	P	P	P		67.8171	37.099	273.784	111.024	0.130602	4.11231e-15	4.03709		83.7351	8.48395	320.455	96.545	0.0745587	0	3.82701		67.8171	83.7351	273.784	320.455		4.03709	3.82701	2.01332	1.93622
Ghi.4514.1.A1_s_at	GO:0016020	proton-dependent oligopeptide transport family protein	DT052520	472.094	651.961	1643.48	1112.9	281.895	185.638	681.439	540.562	P	P	P	P	P	P	P	P		233.767	68.0639	562.028	127.185	0.0844975	9.07146e-12	2.40422		611.001	99.6154	1378.19	375.179	0.107716	1.26486e-27	2.25562		233.767	611.001	562.028	1378.19		2.40422	2.25562	1.26557	1.17353
Ghi.4517.1.A1_s_at	GO:0005737	vln1 (villin-like 1) actin binding actin filament binding	DT052516	61.3397	46.8953	46.0312	59.8515	540.148	572.489	491.027	475.734	P	P	P	P	P	P	P	P		556.319	22.8689	54.1175	10.2137	0.00124133	0	0.0972779		483.38	10.8139	52.9414	9.77241	0.000572811	0	0.109523		556.319	483.38	54.1175	52.9414		0.0972779	0.109523	-3.36174	-3.19069
Ghi.453.1.S1_at	GO:0006950	universal stress protein family protein	DR459439	70.9363	49.6819	119.009	149.616	433.159	400.985	787.781	662.887	P	P	P	P	P	P	P	P		417.072	22.7501	60.3091	15.0292	0.00290777	0	0.144601		725.334	88.3136	134.312	21.6424	0.0116284	0	0.185173		417.072	725.334	60.3091	134.312		0.144601	0.185173	-2.78985	-2.43305
Ghi.4532.1.A1_at	GO:0007047	xyloglucan endotransglucosylase hydrolase protein 2	DR457588	241.892	181.375	189.123	155.214	88.6453	96.4786	521.871	564.599	P	P	P	P	P	P	P	P		92.5619	5.539	211.633	42.7917	0.0598267	5.34939e-203	2.2864		543.235	30.2137	172.169	23.9769	0.00535916	0	0.316932		92.5619	543.235	211.633	172.169		2.2864	0.316932	1.19308	-1.65775
Ghi.4534.1.A1_s_at	GO:0006820	porin voltage-dependent anion-selective channel protein	DT051550	1616.86	1815.78	1700.37	1674.32	895.002	816.031	659.77	756.781	P	P	P	P	P	P	P	P		855.517	55.8415	1716.32	140.657	0.015105	0	2.00618		708.275	68.5975	1687.34	18.4243	0.00262121	0	2.38233		855.517	708.275	1716.32	1687.34		2.00618	2.38233	1.00445	1.25237
Ghi.4544.1.A1_s_at	GO:0033178	vacuolar atpase b subunit	DT050910	683.889	685.187	701.777	578.249	487.169	545.791	267.427	287.205	P	P	P	P	P	P	P	P		516.48	41.4519	684.538	0.918069	0.0291112	0	1.32539		277.316	13.9852	640.013	87.3475	0.028478	1.72689e-294	2.30788		516.48	277.316	684.538	640.013		1.32539	2.30788	0.406418	1.20657
Ghi.4545.1.A1_s_at	GO:0006810 GO:0006662 GO:0009507 GO:0015035 GO:0045454 GO:0006118 GO:0009055	thioredoxin m	DR454798	391.377	385.156	670.592	458.832	265.02	193.563	267.622	245.116	P	P	P	P	P	P	P	P		229.292	50.5279	388.266	4.39894	0.0473105	0	1.69333		256.369	15.9141	564.712	149.738	0.101427	2.67707e-165	2.20273		229.292	256.369	388.266	564.712		1.69333	2.20273	0.759861	1.13929
Ghi.4547.1.A1_at	GO:0009536	PREDICTED: hypothetical protein [Vitis vinifera]	DT052338	38.4923	49.7595	103.479	111.889	25.8721	30.589	42.0255	26.6516	P	A	P	P	A	P	A	A		28.2305	3.33532	44.1259	7.9671	0.121336	1.58839e-11	1.56305		34.3385	10.871	107.684	5.94735	0.0139731	0	3.13595		28.2305	34.3385	44.1259	107.684		1.56305	3.13595	0.644368	1.6489
Ghi.4548.2.S1_s_at	GO:0005624 GO:0006118 GO:0046914 GO:0009055	cytochrome b5	DR457304	7850.87	9116.2	8264.81	8692.29	4521.78	2997.73	1972.54	2905.43	P	P	P	P	P	P	P	P		3759.76	1077.66	8483.54	894.723	0.0412592	8.23785e-14	2.2564		2438.98	659.655	8478.55	302.275	0.00714001	0	3.47626		3759.76	2438.98	8483.54	8478.55		2.2564	3.47626	1.17403	1.79754
Ghi.4550.1.A1_at	GO:0008270 GO:0005515	zinc finger family protein	DT051102	859.894	762.074	1860.56	917.769	107.468	72.6994	1920.8	1536.81	P	P	P	P	P	P	P	P		90.0839	24.5854	810.984	69.1694	0.00514464	0	9.00254		1728.81	271.523	1389.17	666.656	0.573277	0.0768909	0.803539		90.0839	1728.81	810.984	1389.17		9.00254	0.803539	3.17033	-0.31556
Ghi.4563.1.A1_at	GO:0003964	hypothetical protein OsJ_08648 [Oryza sativa Japonica Group]	DT051813	55.7817	40.0833	62.9216	82.3562	213.672	226.055	184.238	210.041	P	P	P	P	P	P	P	P		219.864	8.75588	47.9325	11.1005	0.00336393	0	0.21801		197.14	18.2455	72.6389	13.7424	0.0164169	0	0.368464		219.864	197.14	47.9325	72.6389		0.21801	0.368464	-2.19753	-1.4404
Ghi.4572.1.A1_at	GO:0003964	---NA---	DT052182	61.2298	61.7513	64.6251	80.9889	118.832	152.907	73.3953	72.2041	P	P	P	P	P	P	P	P		135.87	24.0943	61.4905	0.368761	0.0486801	0	0.45257		72.7997	0.842294	72.807	11.571	0.99937	0.990224	1.0001		135.87	72.7997	61.4905	72.807		0.45257	1.0001	-1.14379	0.000144748
Ghi.4573.1.S1_at	GO:0005215 GO:0016021 GO:0006810	tonoplast intrinsic protein	DT052179	252.32	296.014	5668.75	3294.66	268.812	210.993	200.323	414.998	P	P	P	P	P	P	P	P		239.902	40.8845	274.167	30.8964	0.444169	0.116792	1.14283		307.66	151.798	4481.7	1678.74	0.0727516	0	14.567		239.902	307.66	274.167	4481.7		1.14283	14.567	0.192607	3.86464
Ghi.4584.1.S1_at	GO:0005618 GO:0005975 GO:0004553	glycosyl hydrolase family 10 protein	DT052118	58.7579	63.8372	59.0043	53.2002	89.6977	86.2266	132.012	96.0105	P	P	P	P	P	P	P	A		87.9621	2.45446	61.2975	3.59164	0.0130483	0	0.696863		114.011	25.457	56.1023	4.10409	0.0864715	1.38731e-88	0.492076		87.9621	114.011	61.2975	56.1023		0.696863	0.492076	-0.521053	-1.02305
Ghi.4586.1.A1_at	GO:0005488	protein	DT052112	98.8058	107.918	160.238	104.812	51.9145	38.6179	55.5619	65.3256	P	P	P	P	P	P	P	P		45.2662	9.40215	103.362	6.44315	0.0187077	0	2.28342		60.4438	6.90397	132.525	39.1924	0.12456	2.46433e-49	2.19254		45.2662	60.4438	103.362	132.525		2.28342	2.19254	1.1912	1.1326
Ghi.4588.1.A1_at	GO:0006468	hypothetical protein [Vitis vinifera]	DT052110	8.33081	11.0888	14.0901	15.1978	24.4195	19.7088	29.535	29.7713	A	A	A	A	P	A	A	P		22.0641	3.33095	9.7098	1.95019	0.0455009	3.30391e-19	0.440072		29.6531	0.167111	14.6439	0.783243	0.00142055	0	0.493842		22.0641	29.6531	9.7098	14.6439		0.440072	0.493842	-1.18419	-1.01788
Ghi.459.1.S1_at	GO:0006952 GO:0009607	pollen allergen-like protein	DV850381	6697.94	6808.99	917.648	2289.75	1022.33	791.069	284.716	352.256	P	P	P	P	P	P	P	P		906.7	163.528	6753.47	78.529	0.000480981	0	7.4484		318.486	47.7582	1603.7	970.221	0.202236	0	5.03538		906.7	318.486	6753.47	1603.7		7.4484	5.03538	2.89693	2.3321
Ghi.4593.1.S1_s_at	GO:0005737 GO:0004112	cyclic phosphodiesterase	DN758329	113.122	172.88	162.481	132.61	49.1002	33.5811	38.2652	49.0626	P	P	P	P	P	P	P	P		41.3407	10.9737	143.001	42.2554	0.081144	3.23694e-39	3.4591		43.6639	7.63491	147.545	21.1216	0.0225825	1.656e-82	3.37912		41.3407	43.6639	143.001	147.545		3.4591	3.37912	1.7904	1.75665
Ghi.4597.1.S1_at	GO:0015992 GO:0016020 GO:0000166 GO:0015662 GO:0046872 GO:0015078	autoinhibited h+ atpase	DT052045	259.017	361.053	1232.62	962.296	118.208	98.6503	136.027	248.655	P	P	P	P	P	P	P	P		108.429	13.8295	310.035	72.1504	0.0604354	1.96412e-94	2.85933		192.341	79.6401	1097.46	191.15	0.0251866	3.96449e-58	5.70581		108.429	192.341	310.035	1097.46		2.85933	5.70581	1.51568	2.51243
Ghi.4598.1.A1_at	GO:0005794	alpha- -glucan-protein synthase	DT052085	63.7772	68.8358	65.7033	94.6015	58.1596	71.5428	44.5467	34.2598	P	P	P	P	P	A	P	A		64.8512	9.46339	66.3065	3.57699	0.857616	0.565048	1.02244		39.4032	7.27393	80.1524	20.4342	0.117263	2.32899e-15	2.03416		64.8512	39.4032	66.3065	80.1524		1.02244	2.03416	0.0320172	1.02443
Ghi.4611.2.A1_at	GO:0004866	trypsin inhibitor	DT458110	24.6175	27.252	165.384	116.306	22.3736	21.3621	19.8191	22.9817	P	P	P	P	A	A	P	A		21.8678	0.715227	25.9348	1.86284	0.102238	9.29866e-16	1.18598		21.4004	2.2363	140.845	34.704	0.0398662	0	6.58142		21.8678	21.4004	25.9348	140.845		1.18598	6.58142	0.246078	2.7184
Ghi.4611.2.S1_at	GO:0004866	trypsin inhibitor	DT051933	721.793	1075.85	7786.05	5012.2	218.373	63.4821	90.0196	115.818	P	P	P	P	P	P	P	P		140.927	109.524	898.822	250.356	0.0592801	1.29075e-22	6.37791		102.919	18.2423	6399.12	1961.41	0.0452584	0	62.1764		140.927	102.919	898.822	6399.12		6.37791	62.1764	2.67308	5.95829
Ghi.4612.1.A1_s_at	GO:0006355	why domain class transcription factor	DT051794	468.313	503.729	530.104	456.825	225.725	208.755	157.389	176.29	P	P	P	P	P	P	P	P		217.24	11.9992	486.021	25.0425	0.00529455	0	2.23725		166.84	13.3653	493.464	51.8158	0.0131563	0	2.95772		217.24	166.84	486.021	493.464		2.23725	2.95772	1.16173	1.56448
Ghi.4613.1.S1_at	GO:0005215 GO:0016021 GO:0006810	mip tip subfamily	DT051915	2986.62	2869.75	1998.23	2909.22	7834.91	7287.56	6504.4	6536.88	P	P	P	P	P	P	P	P		7561.24	387.034	2928.19	82.6385	0.00362849	0	0.387263		6520.64	22.9721	2453.73	644.162	0.012328	0	0.376301		7561.24	6520.64	2928.19	2453.73		0.387263	0.376301	-1.36862	-1.41004
Ghi.4617.1.A1_at	GO:0051258 GO:0007018 GO:0003924 GO:0005198 GO:0005874 GO:0005525	tubulin alpha	DT048631	607.979	948.729	4381.74	1661.89	195.514	79.5678	119.841	87.923	P	P	P	P	P	P	P	P		137.541	81.9865	778.354	240.947	0.07062	2.10591e-28	5.65907		103.882	22.5697	3021.82	1923.22	0.165064	0	29.0889		137.541	103.882	778.354	3021.82		5.65907	29.0889	2.50056	4.8624
Ghi.4629.1.S1_x_at	GO:0005737 GO:0051258 GO:0040010 GO:0035046 GO:0000212 GO:0002119 GO:0003924 GO:0007018 GO:0005198 GO:0007052 GO:0009792 GO:0005515 GO:0005876 GO:0005525	beta chain	AY345606.1	3603.85	3163.19	6746.07	5670.11	7346.48	7278.08	9485.58	8639.58	P	P	P	P	P	P	P	P		7312.28	48.3674	3383.52	311.593	0.0032054	0	0.462717		9062.58	598.212	6208.09	760.818	0.0529553	1.49685e-11	0.685025		7312.28	9062.58	3383.52	6208.09		0.462717	0.685025	-1.1118	-0.545772
Ghi.4629.2.S1_s_at	GO:0017053 GO:0006808 GO:0003824 GO:0016564 GO:0019904 GO:0016481	phenylcoumaran benzylic ether reductase	CO499249	1457.92	1347.1	2583.19	2867.73	3464.97	3370.21	4331.83	3982.59	P	P	P	P	P	P	P	P		3417.59	67.0036	1402.51	78.3611	0.00130636	0	0.41038		4157.21	246.949	2725.46	201.198	0.0238661	7.99219e-24	0.655599		3417.59	4157.21	1402.51	2725.46		0.41038	0.655599	-1.28497	-0.609115
Ghi.4641.1.A1_s_at	GO:0046872	purple acid phosphatase	DT051740	174.026	222.913	588.024	421.338	50.4104	22.923	58.0051	49.2356	P	P	P	P	P	P	P	P		36.6667	19.4366	198.469	34.5682	0.0287481	5.39048e-32	5.41279		53.6203	6.20097	504.681	117.865	0.0325715	0	9.41212		36.6667	53.6203	198.469	504.681		5.41279	9.41212	2.43637	3.23452
Ghi.4642.1.S1_x_at	GO:0016023	conserved hypothetical protein [Ricinus communis]	DT051738	188.145	294.474	673.718	475.2	80.3115	23.7129	51.6174	50.4691	P	P	P	P	P	A	P	P		52.0122	40.0212	241.31	75.1858	0.0880607	2.24511e-11	4.63948		51.0433	0.81193	574.459	140.373	0.0341326	0	11.2544		52.0122	51.0433	241.31	574.459		4.63948	11.2544	2.21396	3.49241
Ghi.4643.1.A1_s_at	GO:0003700	bzip domain class transcription factor	DT047482	201.259	287.645	165.719	201.187	63.7613	38.1018	141.395	157.979	P	P	P	P	P	P	P	P		50.9315	18.144	244.452	61.0845	0.0501678	2.07339e-51	4.79962		149.687	11.7262	183.453	25.0797	0.226708	4.65672e-05	1.22558		50.9315	149.687	244.452	183.453		4.79962	1.22558	2.26292	0.293459
Ghi.4648.2.A1_s_at	GO:0043668	dehydration-responsive protein rd22	AY464057.1	5537.91	5522.64	1363.51	2801.65	2254.98	2269.68	992.012	1009.87	P	P	P	P	P	P	P	P		2262.33	10.3962	5530.27	10.7945	1.05154e-05	0	2.4445		1000.94	12.6258	2082.58	1016.92	0.271458	0	2.08063		2262.33	1000.94	5530.27	2082.58		2.4445	2.08063	1.28954	1.05702
Ghi.465.1.S1_s_at	GO:0009793	mee9 (maternal effect embryo arrest 9)	DR459305	376.689	334.744	470.358	661.431	886.619	796.858	651.24	818.519	P	P	P	P	P	P	P	P		841.738	63.4704	355.717	29.6598	0.01023	0	0.422598		734.879	118.284	565.894	135.109	0.314685	0.0433425	0.770051		841.738	734.879	355.717	565.894		0.422598	0.770051	-1.24264	-0.376974
Ghi.4651.2.A1_s_at	GO:0009536 GO:0008380 GO:0005689	protein	DT051667	172.038	146.151	172.801	173.227	332.129	341.625	100.736	126.376	P	P	P	P	P	P	P	P		336.877	6.71433	159.095	18.3048	0.00596003	0	0.472263		113.556	18.1298	173.014	0.300949	0.0434896	0	1.5236		336.877	113.556	159.095	173.014		0.472263	1.5236	-1.08234	0.607484
Ghi.4652.1.A1_at	GO:0006468 GO:0009934 GO:0048833 GO:0016020 GO:0005739 GO:0010080 GO:0048229 GO:0004674 GO:0007165 GO:0005515 GO:0004872 GO:0009069 GO:0010480 GO:0005524 GO:0004713	lrr receptor-like kinase	DT052718	55.9889	48.1725	33.4692	34.0363	21.674	30.4048	38.1459	46.0084	A	A	A	A	A	A	A	A		26.0394	6.17366	52.0807	5.52698	0.0470781	2.67892e-11	2.00007		42.0771	5.55958	33.7528	0.401013	0.169077	8.34911e-188	0.802164		26.0394	42.0771	52.0807	33.7528		2.00007	0.802164	1.00005	-0.318032
Ghi.4656.1.S1_s_at	GO:0005634 GO:0000786 GO:0006334 GO:0003677	histone h2b	CA992670	806.104	1023.67	1824.42	1168.48	344.373	264.145	223.263	337.224	P	P	P	P	P	P	P	P		304.259	56.7299	914.889	153.845	0.034214	2.51513e-52	3.00694		280.244	80.5824	1496.45	463.82	0.0674261	4.3979e-101	5.33983		304.259	280.244	914.889	1496.45		3.00694	5.33983	1.58829	2.41679
Ghi.4657.1.A1_at	GO:0009507	b-type cyclin	DT458284	28.9923	23.1634	25.0444	26.9946	12.1452	13.934	30.4824	32.7078	P	P	P	P	P	P	P	M		13.0396	1.26482	26.0779	4.12164	0.0505602	4.05239e-48	1.9999		31.5951	1.5736	26.0195	1.37899	0.0637535	1.09162e-08	0.823531		13.0396	31.5951	26.0779	26.0195		1.9999	0.823531	0.999928	-0.280105
Ghi.4657.1.S1_s_at	GO:0009507	b-type cyclin	DT051614	2983.7	2893.65	3647.87	3325.55	1317.56	1434.9	3218.68	3353.54	P	P	P	P	A	P	P	P		1376.23	82.9672	2938.67	63.6789	0.00223287	0	2.13531		3286.11	95.3653	3486.71	227.91	0.369662	0.00293197	1.06104		1376.23	3286.11	2938.67	3486.71		2.13531	1.06104	1.09445	0.0854855
Ghi.4662.1.A1_x_at	GO:0009536 GO:0012505 GO:0006869	14 kda proline-rich protein	DT051590	1809.01	2753.52	4257.91	3648.98	744.794	315.296	275.959	605.259	P	P	P	P	P	P	P	P		530.045	303.701	2281.26	667.87	0.0776735	3.49988e-16	4.30391		440.609	232.85	3953.45	430.575	0.00956968	0	8.97268		530.045	440.609	2281.26	3953.45		4.30391	8.97268	2.10565	3.16554
Ghi.4667.1.A1_s_at	GO:0006633	---NA---	DT051394	19.2164	21.0759	12.1978	9.96865	9.07331	7.65322	8.88378	6.69121	P	P	P	P	P	P	P	A		8.36326	1.00415	20.1461	1.31484	0.00971403	0	2.40888		7.7875	1.55038	11.0832	1.57625	0.169556	0.00265244	1.42321		8.36326	7.7875	20.1461	11.0832		2.40888	1.42321	1.26837	0.509147
Ghi.468.1.A1_s_at	GO:0003779 GO:0005737 GO:0015629 GO:0030036	profilin	AY189970.1	1009.06	1173.7	454.436	982.145	3801.03	3339.39	5810.6	5537.28	P	P	P	P	P	P	P	P		3570.21	326.428	1091.38	116.415	0.00963245	0	0.305691		5673.94	193.265	718.291	373.147	0.00357603	0	0.126595		3570.21	5673.94	1091.38	718.291		0.305691	0.126595	-1.70986	-2.98171
Ghi.4683.1.A1_s_at	GO:0016020 GO:0030001 GO:0009536	magnesium transporter	DT051465	43.6631	50.1653	82.6517	77.5619	24.4051	25.9387	36.8005	32.5661	P	P	P	P	P	P	P	P		25.1719	1.0844	46.9142	4.59776	0.0227987	9.35188e-177	1.86375		34.6833	2.99416	80.1068	3.59899	0.00526941	0	2.30967		25.1719	34.6833	46.9142	80.1068		1.86375	2.30967	0.89821	1.20768
Ghi.4693.1.A1_s_at	GO:0008270	---NA---	DT051388	45.013	80.4786	162.464	61.4017	18.5807	11.1642	14.6591	16.8509	P	P	P	P	P	A	A	P		14.8724	5.24427	62.7458	25.078	0.118321	3.96516e-38	4.21894		15.755	1.54978	111.933	71.4615	0.197384	0	7.10458		14.8724	15.755	62.7458	111.933		4.21894	7.10458	2.07688	2.82875
Ghi.4700.1.A1_at	GO:0016023	ac007727_10 ests gb	DT053840	17.1055	18.374	31.1528	31.4601	13.205	9.73493	11.0719	9.36537	P	P	P	P	A	A	A	P		11.4699	2.45369	17.7397	0.896984	0.076928	0	1.54663		10.2186	1.20671	31.3065	0.217287	0.00168606	0	3.06366		11.4699	10.2186	17.7397	31.3065		1.54663	3.06366	0.629126	1.61526
Ghi.4703.1.S1_at	GO:0005737 GO:0004871 GO:0007165 GO:0005515	gras family transcription factor	DT051314	138.152	171.803	165.621	154.504	45.4803	33.1833	47.0427	91.3852	P	P	P	P	P	P	P	P		39.3318	8.69528	154.978	23.7946	0.0231636	6.40745e-79	3.94026		69.214	31.3549	160.063	7.8609	0.0578623	0	2.31258		39.3318	69.214	154.978	160.063		3.94026	2.31258	1.97829	1.2095
Ghi.4707.1.A1_s_at	GO:0009793	phloem protein 2-b2	DT050882	31.6931	27.1412	37.0864	40.361	76.3745	72.0915	51.3456	55.7966	P	P	P	P	P	P	P	P		74.233	3.02852	29.4172	3.21869	0.00482725	0	0.396282		53.5711	3.14739	38.7237	2.31546	0.0329277	1.22141e-19	0.722847		74.233	53.5711	29.4172	38.7237		0.396282	0.722847	-1.3354	-0.468238
Ghi.4722.1.A1_at	GO:0005739	hypothetical protein [Vitis vinifera]	DT050359	15.336	15.2468	15.8584	16.1506	49.1496	57.9535	39.6035	25.6012	P	P	P	P	P	P	P	P		53.5516	6.22524	15.2914	0.0631072	0.0129811	0	0.285545		32.6024	9.9011	16.0045	0.206588	0.141244	0	0.4909		53.5516	32.6024	15.2914	16.0045		0.285545	0.4909	-1.80821	-1.0265
Ghi.4725.1.S1_s_at	GO:0007047 GO:0016762 GO:0005618 GO:0048046 GO:0006073 GO:0004553	xyloglucan endotransglycosylase	AI726805	3058.04	3031.03	388.097	1170.36	4349.52	4401.29	2533.36	2352.65	P	P	P	P	P	P	P	P		4375.4	36.6121	3044.53	19.0926	0.000480954	0	0.695829		2443.01	127.784	779.23	553.146	0.0535798	0	0.318964		4375.4	2443.01	3044.53	779.23		0.695829	0.318964	-0.523194	-1.64854
Ghi.4726.1.A1_s_at	GO:0009793 GO:0007264 GO:0005509 GO:0005525	protein	DT051172	293.441	261.615	304.548	219.464	111.506	105.082	99.5619	109.991	P	P	P	P	P	P	P	P		108.294	4.54251	277.528	22.5039	0.0090763	0	2.56274		104.776	7.37416	262.006	60.1639	0.0669353	9.7764e-200	2.50062		108.294	104.776	277.528	262.006		2.56274	2.50062	1.35769	1.32229
Ghi.4737.1.A1_at	GO:0009718 GO:0009867 GO:0051252 GO:0004521 GO:0009611 GO:0016036 GO:0012505 GO:0003723	s-like rnase	DT051082	189.229	134.436	25.3969	51.7714	14.1027	19.5737	20.1708	90.1753	P	P	P	P	P	P	P	P		16.8382	3.86855	161.832	38.7441	0.0342171	0	9.61102		55.173	49.5006	38.5841	18.6496	0.700764	0.208412	0.69933		16.8382	55.173	161.832	38.5841		9.61102	0.69933	3.26469	-0.515956
Ghi.475.1.S1_at	GO:0003674	---NA---	DR459171	12.2198	6.36072	15.9273	17.7504	131.145	168.895	268.391	181.167	P	P	P	M	P	P	P	P		150.02	26.6933	9.29028	4.14302	0.0179282	0	0.0619268		224.779	61.6771	16.8388	1.28918	0.0413008	0	0.0749129		150.02	224.779	9.29028	16.8388		0.0619268	0.0749129	-4.01329	-3.73864
Ghi.4780.3.A1_s_at	GO:0043169	disproportionating enzyme	AI727539	66.8953	55.2656	98.5505	68.8975	43.7972	37.4575	41.6218	29.4446	P	P	P	P	P	P	P	P		40.6273	4.48285	61.0804	8.22342	0.0907934	1.10184e-10	1.50343		35.5332	8.61057	83.724	20.9679	0.0951017	2.47545e-15	2.35622		40.6273	35.5332	61.0804	83.724		1.50343	2.35622	0.58826	1.23647
Ghi.4785.1.A1_at	GO:0046486 GO:0004806 GO:0016042	lipase class 3 family protein	DT050671	823.986	743.662	955.976	1237.91	1994.18	1896.06	2169.68	1892.92	P	P	P	P	P	P	P	P		1945.12	69.3816	783.824	56.798	0.00296752	0	0.40297		2031.3	195.698	1096.95	199.361	0.0419073	1.45699e-11	0.540022		1945.12	2031.3	783.824	1096.95		0.40297	0.540022	-1.31126	-0.888911
Ghi.4795.1.A1_s_at	GO:0009733 GO:0010252 GO:0005634 GO:0009416 GO:0010279	gh3 family protein	DT050576	34.5618	52.3136	80.1646	82.274	75.0499	62.3124	22.0673	27.1592	P	P	P	P	P	P	A	P		68.6812	9.00672	43.4377	12.5524	0.147062	7.38126e-05	0.632454		24.6133	3.60052	81.2193	1.49161	0.00236169	0	3.29982		68.6812	24.6133	43.4377	81.2193		0.632454	3.29982	-0.660966	1.72239
Ghi.4796.1.S1_at	GO:0004497 GO:0006118 GO:0020037	cytochrome p450	CD809347	301.791	301.812	92.7286	179.255	528.926	529.783	354.834	358.791	P	P	P	P	P	P	P	P		529.354	0.605575	301.802	0.0146421	3.54318e-06	0	0.570131		356.812	2.79785	135.992	61.1832	0.0363788	0	0.38113		529.354	356.812	301.802	135.992		0.570131	0.38113	-0.810634	-1.39165
Ghi.4799.1.S1_s_at	GO:0016020	---NA---	DT050524	213.285	313.281	704.124	309.777	76.8119	35.1495	35.2304	36.9796	P	P	P	P	P	P	P	P		55.9807	29.4598	263.283	70.708	0.0619878	2.48382e-23	4.7031		36.105	1.2369	506.951	278.845	0.139571	0	14.041		55.9807	36.105	263.283	506.951		4.7031	14.041	2.23361	3.81157
Ghi.4812.1.A1_s_at	GO:0005886	predicted protein [Gossypioides kirkii]	DT050408	726.003	605.071	1063.97	1053.93	1412.16	1353.23	1272.91	1257.82	P	P	P	P	P	P	P	P		1382.69	41.669	665.537	85.512	0.00868239	0	0.481334		1265.36	10.67	1058.95	7.09942	0.00192197	0	0.836874		1382.69	1265.36	665.537	1058.95		0.481334	0.836874	-1.05489	-0.256918
Ghi.4818.1.S1_s_at	GO:0006508	hydantoinase carbamoylase family	DT047606	195.716	213.075	503.945	346.013	197.204	155.565	134.661	129.442	P	P	P	P	P	P	P	P		176.385	29.4434	204.395	12.2745	0.340184	0.00124995	1.1588		132.051	3.69014	424.979	111.675	0.0656653	0	3.21828		176.385	132.051	204.395	424.979		1.1588	3.21828	0.212635	1.68629
Ghi.482.1.A1_s_at	GO:0004506	squalene epoxidase	DT053705	274.149	193.061	329.088	343.209	547.278	669.015	164.017	264.154	P	P	P	P	P	P	P	P		608.146	86.0809	233.605	57.3379	0.0360782	2.51406e-20	0.384126		214.085	70.8074	336.148	9.98482	0.13716	0	1.57016		608.146	214.085	233.605	336.148		0.384126	1.57016	-1.38035	0.650912
Ghi.4821.1.S1_s_at	GO:0006355 GO:0005634 GO:0046983 GO:0009414 GO:0009734	auxin-responsive protein iaa7	AJ458442.1	180.096	240.784	547.134	449.772	204.238	192.391	183.358	180.308	P	P	P	P	P	M	P	P		198.314	8.37766	210.44	42.9136	0.732764	0.0406706	1.06114		181.833	2.15643	498.453	68.8455	0.022855	0	2.74127		198.314	181.833	210.44	498.453		1.06114	2.74127	0.0856191	1.45484
Ghi.4823.1.A1_s_at	GO:0005819 GO:0004672	map 4 kinase alpha1	DT050312	293.242	261.904	326.617	309.559	686.62	678.46	650.895	566.048	P	P	P	P	P	P	P	P		682.54	5.76982	277.573	22.1593	0.00159475	0	0.406676		608.472	59.9958	318.088	12.062	0.021493	4.63886e-254	0.522766		682.54	608.472	277.573	318.088		0.406676	0.522766	-1.29805	-0.935763
Ghi.4823.1.S1_s_at	GO:0005819 GO:0004672	map 4 kinase alpha1	DT050312	17.8512	14.9684	21.5377	23.268	38.0566	34.2964	46.1084	36.9724	P	M	P	P	P	P	P	M		36.1765	2.65882	16.4098	2.0384	0.0140614	0	0.453604		41.5404	6.46008	22.4029	1.22346	0.0542585	2.47815e-108	0.539303		36.1765	41.5404	16.4098	22.4029		0.453604	0.539303	-1.14049	-0.890832
Ghi.4834.1.A1_at	GO:0005488	protein	DT049127	19.9537	29.1805	30.353	31.6024	20.815	15.1128	15.3536	14.0634	P	P	P	P	P	P	P	A		17.9639	4.03205	24.5671	6.52433	0.347551	0.0205603	1.36758		14.7085	0.912369	30.9777	0.883466	0.00303301	0	2.10611		17.9639	14.7085	24.5671	30.9777		1.36758	2.10611	0.451624	1.07458
Ghi.4836.1.A1_at	GO:0006422 GO:0006522 GO:0005739 GO:0006531 GO:0003676 GO:0004815 GO:0005524	aspartate--trna ligase	DT050274	49.8113	79.2642	105.213	89.4439	60.9745	46.0574	38.4238	41.8556	P	P	P	P	P	P	P	P		53.5159	10.548	64.5377	20.8263	0.573066	0.139478	1.20595		40.1397	2.42662	97.3285	11.1505	0.0193329	1.66834e-243	2.42475		53.5159	40.1397	64.5377	97.3285		1.20595	2.42475	0.270175	1.27783
Ghi.4848.1.S1_s_at	GO:0001539 GO:0005509 GO:0009567 GO:0009288	protein	DT050214	76.1426	72.2034	73.3992	99.2565	157.579	177.155	133.015	119.63	P	P	P	P	P	P	P	P		167.367	13.8422	74.173	2.78548	0.0112836	0	0.443177		126.323	9.46443	86.3279	18.2838	0.110888	2.2847e-09	0.683391		167.367	126.323	74.173	86.3279		0.443177	0.683391	-1.17405	-0.549216
Ghi.4855.1.A1_at	GO:0005829 GO:0005509	nacl-inducible calcium	CA993640	64.3224	85.0585	59.8516	72.7379	37.718	43.4614	30.7819	31.9664	P	P	P	P	P	P	P	P		40.5897	4.06125	74.6905	14.6626	0.0867734	1.60855e-32	1.84013		31.3741	0.83753	66.2947	9.11197	0.0326584	0	2.11304		40.5897	31.3741	74.6905	66.2947		1.84013	2.11304	0.87981	1.07932
Ghi.4857.1.A1_s_at	GO:0009536 GO:0007018 GO:0005524 GO:0005874 GO:0005875 GO:0003777	by-2 kinesin-like protein 10	DT050165	40.5673	36.1763	55.9881	49.3953	87.2015	78.6335	67.5209	73.9525	P	P	P	P	P	P	P	P		82.9175	6.05847	38.3718	3.10488	0.0114772	0	0.462771		70.7367	4.54786	52.6917	4.66185	0.0593879	2.01017e-08	0.744899		82.9175	70.7367	38.3718	52.6917		0.462771	0.744899	-1.11163	-0.424883
Ghi.486.1.A1_at	GO:0004672	nodulation receptor kinase	DR459036	22.9684	23.2809	31.8583	31.9	13.4394	15.4523	11.7165	19.6448	P	P	P	P	A	A	A	P		14.4459	1.42334	23.1246	0.220995	0.0134945	0	1.60078		15.6807	5.60615	31.8791	0.0295076	0.0549973	0	2.03302		14.4459	15.6807	23.1246	31.8791		1.60078	2.03302	0.678774	1.02362
Ghi.4864.1.A1_x_at	GO:0016787	gibberellin receptor	DT049351	125.476	89.0528	54.8858	92.9627	191.386	250.563	80.6624	131.38	P	P	P	P	P	P	P	P		220.975	41.8446	107.265	25.7552	0.0820359	4.27074e-10	0.485415		106.021	35.8628	73.9242	26.9244	0.417982	0.0918148	0.697259		220.975	106.021	107.265	73.9242		0.485415	0.697259	-1.04271	-0.520234
Ghi.4870.1.S1_at	GO:0008134 GO:0006355 GO:0005667 GO:0015031 GO:0007264 GO:0005524 GO:0005525	gtp-binding protein	DV848902	853.06	1050.52	1522.61	1149.99	451.991	379.895	304.339	397.213	P	P	P	P	P	P	P	P		415.943	50.979	951.79	139.625	0.0363867	5.56414e-50	2.28827		350.776	65.6713	1336.3	263.477	0.0359244	5.85717e-100	3.80956		415.943	350.776	951.79	1336.3		2.28827	3.80956	1.19426	1.92962
Ghi.4876.1.A1_x_at	GO:0005634 GO:0000786 GO:0006334 GO:0003677	histone 2	DT047287	237.754	353.436	1777.41	872.431	81.3119	38.4653	58.6006	43.5966	P	P	P	P	P	A	P	P		59.8886	30.2972	295.595	81.7997	0.0621627	3.72504e-28	4.93574		51.0986	10.6095	1324.92	639.918	0.106443	0	25.9287		59.8886	51.0986	295.595	1324.92		4.93574	25.9287	2.30327	4.69648
Ghi.4878.1.A1_at	GO:0044464	ml domain protein	DR453926	66.6956	60.4515	52.205	55.9281	96.6414	98.4318	123.245	132.863	P	P	P	P	P	P	P	P		97.5366	1.26597	63.5736	4.41523	0.00902127	0	0.651792		128.054	6.80039	54.0665	2.6326	0.00482189	0	0.422216		97.5366	128.054	63.5736	54.0665		0.651792	0.422216	-0.617517	-1.24395
Ghi.4886.1.A1_s_at	GO:0016192	er lumen protein retaining	DT050033	675.592	565.124	427.315	579.391	809.834	854.265	1116.34	930.729	P	P	P	P	P	P	P	P		832.05	31.4174	620.358	78.1129	0.0707948	0	0.745578		1023.54	131.249	503.353	107.534	0.0492976	7.85894e-12	0.491779		832.05	1023.54	620.358	503.353		0.745578	0.491779	-0.423569	-1.02392
Ghi.4898.1.A1_at	GO:0008270	conserved hypothetical protein [Ricinus communis]	DT049096	155.036	191.166	454.269	280.27	128.232	125.996	125.266	175.955	P	P	P	P	P	P	P	P		127.114	1.58139	173.101	25.5477	0.126233	0	1.36178		150.61	35.8425	367.269	123.036	0.139291	1.24624e-17	2.43854		127.114	150.61	173.101	367.269		1.36178	2.43854	0.445491	1.28602
Ghi.490.1.S1_s_at	GO:0006952 GO:0007165 GO:0005515	protein	DT465033	86.7286	107.557	24.5521	40.3302	124.915	118.895	74.995	92.0648	P	P	P	P	P	P	P	P		121.905	4.25633	97.1426	14.7276	0.149754	2.22045e-16	0.796872		83.5299	12.0702	32.4412	11.1568	0.0480542	9.42527e-11	0.388378		121.905	83.5299	97.1426	32.4412		0.796872	0.388378	-0.327581	-1.36447
Ghi.4900.1.A1_x_at	GO:0006468	leucine-rich repeat transmembrane protein	DT052454	164.645	201.628	293.834	231.197	149.822	150.799	35.2447	75.9796	P	P	P	P	P	P	P	P		150.31	0.690751	183.137	26.1509	0.217956	0	1.21839		55.6121	28.8039	262.516	44.291	0.03109	3.03581e-24	4.72048		150.31	55.6121	183.137	262.516		1.21839	4.72048	0.284979	2.23893
Ghi.4902.1.A1_x_at	GO:0003735 GO:0022626 GO:0042254 GO:0006412	60s ribosomal protein l31	DT047144	160.709	133.144	43.4165	50.3075	44.6264	45.5562	24.298	37.7079	P	P	P	P	P	P	P	P		45.0913	0.657468	146.927	19.4919	0.0178494	0	3.25843		31.003	9.48226	46.862	4.87267	0.170088	4.17069e-06	1.51153		45.0913	31.003	146.927	46.862		3.25843	1.51153	1.70418	0.596013
Ghi.4902.3.A1_x_at	GO:0003735 GO:0022626 GO:0042254 GO:0006412	60s ribosomal protein l31	DT049965	1008.22	1107.08	732.562	846.88	327.141	362.983	122.534	213.058	P	P	P	P	P	P	P	P		345.062	25.3441	1057.65	69.904	0.00540005	0	3.06511		167.796	64.0102	789.721	80.8349	0.0134664	0	4.70643		345.062	167.796	1057.65	789.721		3.06511	4.70643	1.61594	2.23463
Ghi.4903.1.A1_s_at	GO:0005634 GO:0000786 GO:0006334 GO:0009414 GO:0003677	histone h4	DT049959	566.814	987.841	3309.18	1635.79	169.696	69.8998	34.8785	51.5619	P	P	P	P	P	P	P	P		119.798	70.5665	777.328	297.711	0.0933487	1.18312e-39	6.48866		43.2202	11.797	2472.48	1183.26	0.100986	0	57.2067		119.798	43.2202	777.328	2472.48		6.48866	57.2067	2.69792	5.83811
Ghi.4909.1.A1_s_at	GO:0004076	biotin synthase	DT049150	290.278	428.172	327.124	283.686	87.6145	77.2315	71.0566	119.11	P	P	P	P	P	P	P	P		82.423	7.34191	359.225	97.5061	0.0571031	0	4.35831		95.0835	33.9792	305.405	30.7159	0.0229032	0	3.21196		82.423	95.0835	359.225	305.405		4.35831	3.21196	2.12377	1.68346
Ghi.4910.1.A1_at	GO:0009507	methyltransferase [Arabidopsis thaliana]	DT049943	45.3806	48.9365	70.0692	74.9203	36.6396	43.0856	31.1734	28.8876	A	P	P	P	P	P	A	A		39.8626	4.55805	47.1586	2.51438	0.185958	4.07142e-05	1.18303		30.0305	1.61635	72.4948	3.43027	0.00396346	0	2.41404		39.8626	30.0305	47.1586	72.4948		1.18303	2.41404	0.242485	1.27145
Ghi.492.1.S1_at	GO:0000105	phosphoribosyl-atp pyrophosphohydrolase at-ie	DR458982	623.261	656.014	999.592	842.001	668.723	687.479	397.816	452.329	P	P	P	P	P	P	P	P		678.101	13.2625	639.637	23.1601	0.178409	4.10583e-05	0.943278		425.072	38.5468	920.796	111.433	0.0271418	6.51544e-74	2.16621		678.101	425.072	639.637	920.796		0.943278	2.16621	-0.0842455	1.11517
Ghi.4920.1.A1_at	GO:0003700	---NA---	DN758194	41.4383	126.474	9.91084	13.8885	13.9363	12.2591	13.9643	9.65355	P	P	A	P	A	A	P	A		13.0977	1.18592	83.9564	60.1297	0.237591	0	6.41001		11.8089	3.04818	11.8997	2.81264	0.978127	0.963612	1.00768		13.0977	11.8089	83.9564	11.8997		6.41001	1.00768	2.68033	0.0110436
Ghi.4922.1.A1_at	GO:0005783	alpha beta fold family protein	DT049896	529.372	575.152	1057.62	889.15	529.979	505.466	468.938	476.211	P	P	P	P	P	P	P	P		517.722	17.333	552.262	32.3716	0.31485	0.00483087	1.06671		472.575	5.14252	973.386	119.128	0.0271931	0	2.05975		517.722	472.575	552.262	973.386		1.06671	2.05975	0.0931739	1.04247
Ghi.4932.1.A1_s_at	GO:0003735	60s ribosomal protein l39	DT461449	89.3794	68.5691	118.82	209.554	41.4606	31.8101	36.1684	38.2676	P	P	P	P	P	P	P	P		36.6353	6.824	78.9742	14.7151	0.066184	1.71986e-18	2.15568		37.218	1.48433	164.187	64.1587	0.107526	0	4.41148		36.6353	37.218	78.9742	164.187		2.15568	4.41148	1.10815	2.14126
Ghi.4932.1.S1_s_at	GO:0003735	60s ribosomal protein l39	DT049854	2634.56	2854.92	2172.89	2319.32	1295.81	1231.4	936.475	992.109	P	P	P	P	P	P	P	P		1263.6	45.5495	2744.74	155.816	0.00595283	0	2.17215		964.292	39.3397	2246.1	103.548	0.00371307	0	2.32928		1263.6	964.292	2744.74	2246.1		2.17215	2.32928	1.11913	1.21988
Ghi.4936.1.A1_x_at	GO:0046872 GO:0009507 GO:0006825	heavy-metal-associated domain-containing protein	DT049846	36.1508	59.8974	88.2197	65.2186	20.033	25.6572	25.4162	44.9772	P	P	P	P	P	A	A	P		22.8451	3.97692	48.0241	16.7914	0.175123	3.44106e-19	2.10216		35.1967	13.8317	76.7192	16.2643	0.110678	2.18191e-05	2.17972		22.8451	35.1967	48.0241	76.7192		2.10216	2.17972	1.07188	1.12415
Ghi.4942.1.A1_s_at	GO:0016607 GO:0035145 GO:0005730 GO:0010183 GO:0009793 GO:0003723 GO:0005515 GO:0051028 GO:0006397 GO:0008380 GO:0007530	mago nashi	DT049837	549.538	596.68	500.116	581.944	364.816	344.711	255.934	251.577	P	P	P	P	P	P	P	P		354.763	14.2168	573.109	33.3345	0.0134954	0	1.61547		253.755	3.08044	541.03	57.861	0.0197409	0	2.13209		354.763	253.755	573.109	541.03		1.61547	2.13209	0.691952	1.09227
Ghi.4945.1.S1_s_at	GO:0022626 GO:0006412 GO:0005739	ribosomal protein	DT049819	265.017	306.413	141.271	153.402	122.854	125.641	111.732	108.429	P	P	P	P	P	P	P	P		124.247	1.9707	285.715	29.2712	0.0161084	0	2.29957		110.08	2.33525	147.336	8.57814	0.0273108	1.09468e-112	1.33844		124.247	110.08	285.715	147.336		2.29957	1.33844	1.20136	0.420555
Ghi.4950.1.A1_x_at	GO:0009753 GO:0008928 GO:0006013 GO:0009058 GO:0010475 GO:0010472 GO:0042742 GO:0010471 GO:0009408 GO:0006000 GO:0010474 GO:0010473	vtc2-like protein	CO496365	109.693	98.5783	123.323	117.974	167.06	160.456	338.644	356.544	P	P	P	P	P	P	P	P		163.758	4.67024	104.136	7.85944	0.0115528	0	0.635912		347.594	12.6574	120.649	3.78262	0.00168993	0	0.347097		163.758	347.594	104.136	120.649		0.635912	0.347097	-0.6531	-1.52659
Ghi.4950.1.S1_s_at	GO:0010193	vtc2-like protein	DT049802	654.886	568.468	686.944	620.027	1260.46	1366.5	2078.32	1910.66	P	P	P	P	P	P	P	P		1313.48	74.9825	611.677	61.1072	0.00936517	0	0.465692		1994.49	118.55	653.485	47.3174	0.00449958	0	0.327646		1313.48	1994.49	611.677	653.485		0.465692	0.327646	-1.10255	-1.60979
Ghi.4959.1.A1_at	GO:0006306	dna chromomethylase	DT046831	138.372	223.676	861.808	361.062	72.3107	52.3119	30.3338	28.2701	P	P	M	P	P	P	P	P		62.3113	14.1413	181.024	60.3185	0.113467	1.65492e-32	2.90515		29.3019	1.45924	611.435	354.081	0.145633	0	20.8667		62.3113	29.3019	181.024	611.435		2.90515	20.8667	1.53861	4.38313
Ghi.4960.1.A1_s_at	GO:0005575	protein	DT051751	2916.82	2581.57	507.483	1245.98	18.8949	15.3982	608.615	841.174	P	P	P	P	P	A	P	P		17.1466	2.47252	2749.2	237.055	0.00374364	0	160.335		724.895	164.444	876.732	522.197	0.732748	0.191624	1.20946		17.1466	724.895	2749.2	876.732		160.335	1.20946	7.32495	0.274364
Ghi.4960.2.A1_s_at	GO:0005575	fad nad binding	DT046397	3313	3202.88	532.69	1196.82	16.4055	12.802	626.962	840.729	P	P	P	P	M	P	P	P		14.6037	2.54805	3257.94	77.8607	0.000288337	0	223.09		733.846	151.156	864.758	469.614	0.743519	0.220648	1.17839		14.6037	733.846	3257.94	864.758		223.09	1.17839	7.80148	0.236819
Ghi.4965.1.A1_s_at	GO:0003723 GO:0009507	protein	DT049734	48.0237	42.8564	73.796	64.3465	13.7174	18.1499	13.6522	18.496	P	P	P	P	P	P	A	P		15.9336	3.13428	45.4401	3.65378	0.0130487	0	2.85183		16.0741	3.42509	69.0713	6.68178	0.00988761	0	4.29706		15.9336	16.0741	45.4401	69.0713		2.85183	4.29706	1.51189	2.10335
Ghi.4967.1.S1_s_at	GO:0004497	cytochrome p450	AI729781	1855.41	1499.98	447.608	1116.1	5637.44	5864.02	4206.34	4141.79	P	P	P	P	P	P	P	P		5750.73	160.219	1677.69	251.327	0.00266673	0	0.291735		4174.07	45.645	781.853	472.693	0.00965753	0	0.187312		5750.73	4174.07	1677.69	781.853		0.291735	0.187312	-1.77727	-2.41648
Ghi.4969.1.A1_s_at	GO:0016787 GO:0005829	nudix type motif 22	DT049171	679.348	718.372	1027.19	1166.71	1467.15	1443.36	1322.15	1260.68	P	A	P	P	P	P	P	P		1455.26	16.8248	698.86	27.5935	0.000911541	0	0.480232		1291.42	43.4696	1096.95	98.6509	0.125396	2.50459e-10	0.849415		1455.26	1291.42	698.86	1096.95		0.480232	0.849415	-1.0582	-0.235459
Ghi.4973.1.A1_s_at	GO:0016740 GO:0005739	anthranilate n-benzoyltransferase	DT049666	169.818	173.513	517.915	463.963	843.895	724.235	821.693	771.96	P	P	P	P	P	P	P	P		784.065	84.6129	171.666	2.61274	0.00941928	0	0.218944		796.826	35.1665	490.939	38.1494	0.0140826	0	0.616118		784.065	796.826	171.666	490.939		0.218944	0.616118	-2.19137	-0.698722
Ghi.4977.2.S1_s_at	GO:0004222	---NA---	DT458399	66.6664	52.3833	29.8616	36.5181	24.3696	18.2631	17.3828	35.4189	P	P	P	P	P	P	P	P		21.3164	4.31796	59.5248	10.0997	0.0389245	6.27821e-36	2.79245		26.4008	12.7535	33.1898	4.70683	0.553216	0.041375	1.25715		21.3164	26.4008	59.5248	33.1898		2.79245	1.25715	1.48153	0.330158
Ghi.4981.1.A1_s_at	GO:0004086 GO:0005951 GO:0009536 GO:0006541 GO:0008652	carbamoyl phosphate synthetase small subunit	DT049620	1042.65	1193.65	703.937	746.66	509.348	467.007	286.062	293.383	P	P	P	P	P	P	P	P		488.177	29.9395	1118.15	106.778	0.0151428	0	2.29046		289.722	5.17687	725.299	30.2094	0.00246652	0	2.50343		488.177	289.722	1118.15	725.299		2.29046	2.50343	1.19564	1.3239
Ghi.4986.1.S1_at	GO:0005978 GO:0008878 GO:0005985 GO:0030931 GO:0009507 GO:0019252	adp-glucose pyrophosphorylase small subunit	DT049592	88.6297	94.5493	150.946	118.788	50.6769	35.4321	25.3209	39.0722	P	P	P	P	P	P	P	P		43.0545	10.7797	91.5895	4.1858	0.0272296	0	2.12729		32.1965	9.7237	134.867	22.7391	0.0278067	2.03454e-50	4.18885		43.0545	32.1965	91.5895	134.867		2.12729	4.18885	1.08902	2.06655
Ghi.4988.1.S1_at	GO:0003824	at1g19690	DT049574	23.7754	17.0934	33.516	33.8402	50.2115	45.7164	29.706	26.9209	P	P	P	P	P	P	P	P		47.9639	3.17846	20.4344	4.72491	0.0207307	0	0.426037		28.3135	1.96941	33.6781	0.22929	0.0620126	0	1.18947		47.9639	28.3135	20.4344	33.6781		0.426037	1.18947	-1.23095	0.250323
Ghi.4993.1.A1_at	GO:0006869	qltg3-1	DN757939	240.928	309.979	189.173	218.203	70.3059	23.064	12.745	90.0822	P	P	P	P	P	P	P	P		46.6849	33.405	275.453	48.8264	0.0318488	3.49297e-22	5.90026		51.4136	54.6856	203.688	20.5268	0.0663344	0	3.96175		46.6849	51.4136	275.453	203.688		5.90026	3.96175	2.56078	1.98614
Ghi.5000.1.S1_s_at	GO:0009737	tcp domain class transcription factor	AF165924.1	610.375	495.672	459.331	616.807	1248.27	1220	1126.1	1084.54	P	P	P	P	P	P	P	P		1234.14	19.9872	553.024	81.1076	0.00743692	0	0.448106		1105.32	29.3854	538.069	111.352	0.0199932	0	0.486801		1234.14	1105.32	553.024	538.069		0.448106	0.486801	-1.15809	-1.0386
Ghi.5003.1.S1_at	GO:0003779 GO:0005622	actin depolymerizing factor 5	DT049511	333.88	282.116	342.333	376.881	933.397	943.48	495.892	571.751	P	P	M	P	P	P	P	P		938.438	7.12975	307.998	36.6032	0.00174484	0	0.328203		533.822	53.6403	359.607	24.4288	0.0527446	6.40475e-24	0.673646		938.438	533.822	307.998	359.607		0.328203	0.673646	-1.60734	-0.569937
Ghi.5009.1.S1_s_at	GO:0009809 GO:0046914 GO:0016020 GO:0000038 GO:0010224 GO:0008393	inositolphosphorylceramide-b c-26 hydroxylase	AI728500	458.736	413.346	892.404	915.098	2070.14	1923.9	1483.56	1371.48	P	P	P	P	P	P	P	P		1997.02	103.405	436.041	32.0954	0.00239683	0	0.218346		1427.52	79.2526	903.751	16.0471	0.0117082	0	0.633092		1997.02	1427.52	436.041	903.751		0.218346	0.633092	-2.19531	-0.659513
Ghi.5011.1.A1_at	GO:0015031	protein	DT049450	43.6435	30.5283	27.2299	28.362	162.989	143.233	115.812	124.875	P	P	P	P	P	P	P	P		153.111	13.97	37.0859	9.27384	0.0102823	0	0.242216		120.343	6.40859	27.7959	0.800484	0.00242609	0	0.230972		153.111	120.343	37.0859	27.7959		0.242216	0.230972	-2.04563	-2.11421
Ghi.5017.1.S1_s_at	GO:0005575	peptidoglycan-binding domain-containing protein	DT049412	130.274	87.9303	113.441	146.206	340.356	396.199	328.562	269.39	P	P	P	P	P	P	P	P		368.277	39.487	109.102	29.9415	0.017793	0	0.29625		298.976	41.8408	129.823	23.1687	0.037725	5.42922e-25	0.434226		368.277	298.976	109.102	129.823		0.29625	0.434226	-1.75511	-1.20348
Ghi.5022.4.A1_s_at	GO:0004674	mitogen-activated protein kinase kinase	DT049392	16.7834	17.4842	17.3399	15.3339	6.93803	7.6745	17.6121	15.9123	P	P	P	P	A	P	P	P		7.30627	0.520768	17.1338	0.495484	0.0026643	0	2.34508		16.7622	1.20192	16.3369	1.41846	0.777007	0.616952	0.974628		7.30627	16.7622	17.1338	16.3369		2.34508	0.974628	1.22964	-0.0370772
Ghi.5023.2.S1_a_at	GO:0008270	protein	DR462566	53.0651	73.2203	6.93233	7.34759	9.27538	10.9262	7.78007	9.88809	P	P	A	A	A	A	A	A		10.1008	1.16728	63.1427	14.2519	0.0344715	0	6.25127		8.83408	1.49059	7.13996	0.293633	0.255513	5.80648e-16	0.80823		10.1008	8.83408	63.1427	7.13996		6.25127	0.80823	2.64415	-0.307163
Ghi.503.1.S1_at	GO:0048364 GO:0045449 GO:0043481 GO:0003677	homeobox protein	AY626159.1	506.25	416.479	484.381	537.754	992.986	955.579	905.91	889.921	P	P	P	P	P	P	P	P		974.283	26.4504	461.365	63.4783	0.00886842	0	0.473543		897.915	11.3064	511.068	37.7403	0.00514594	0	0.569171		974.283	897.915	461.365	511.068		0.473543	0.569171	-1.07843	-0.813065
Ghi.5045.1.A1_at	GO:0005634 GO:0045449 GO:0030528 GO:0003677	dna binding	DT049307	105.294	164.888	109.725	120.419	35.0683	20.12	20.2457	50.013	P	P	P	P	P	P	P	P		27.5942	10.5701	135.091	42.1399	0.0728576	6.6726e-47	4.89563		35.1294	21.0487	115.072	7.56197	0.0369793	0	3.27566		27.5942	35.1294	135.091	115.072		4.89563	3.27566	2.2915	1.71179
Ghi.5056.1.A1_at	GO:0016740	c2 domain-containing protein	DT049273	434.971	536.268	863.955	626.062	461.551	434.763	317.371	368.844	P	P	P	P	P	P	P	P		448.157	18.942	485.619	71.6279	0.548773	0.00515919	1.08359		343.108	36.397	745.009	168.216	0.0807435	5.67111e-55	2.17136		448.157	343.108	485.619	745.009		1.08359	2.17136	0.115821	1.1186
Ghi.5057.1.S1_s_at	GO:0010143 GO:0005783 GO:0043668 GO:0009924 GO:0010025 GO:0048653	sterol desaturase	DT049270	459.057	414.126	84.8812	220.297	982.604	902.229	291.281	367.026	P	P	M	P	P	P	P	P		942.416	56.8337	436.591	31.7708	0.00818321	0	0.463268		329.153	53.56	152.589	95.7537	0.150627	3.13077e-06	0.463581		942.416	329.153	436.591	152.589		0.463268	0.463581	-1.11008	-1.10911
Ghi.5058.1.S1_s_at	GO:0005773	cold acclimation protein cor413-pm1	DT468610	51.6827	44.4787	47.2443	50.0702	69.224	70.5039	124.732	135.074	P	P	P	P	P	P	P	P		69.8639	0.90504	48.0807	5.094	0.027066	0	0.688205		129.903	7.31284	48.6573	1.99826	0.00432499	0	0.374565		69.8639	129.903	48.0807	48.6573		0.688205	0.374565	-0.539091	-1.41671
Ghi.5066.1.S1_at	GO:0016301	kinase family protein	DT049229	179.248	209.562	326.511	251.752	174.638	164.32	111.395	121.837	P	P	P	P	P	P	P	P		169.479	7.29618	194.405	21.4349	0.259797	1.35547e-06	1.14708		116.616	7.38334	289.132	52.8627	0.04468	1.93491e-239	2.47935		169.479	116.616	194.405	289.132		1.14708	2.47935	0.197962	1.30996
Ghi.5081.1.S1_s_at	GO:0012505	protein	DT049160	2287.5	1773.69	134.426	418.812	6033.69	5756.03	2703.83	2567.16	P	P	P	P	P	P	P	P		5894.86	196.333	2030.59	363.322	0.0056622	0	0.344469		2635.49	96.6407	276.619	201.091	0.00444312	0	0.104959		5894.86	2635.49	2030.59	276.619		0.344469	0.104959	-1.53755	-3.2521
Ghi.5081.2.S1_s_at	GO:0012505	galactose oxidase	DT547536	767.259	637.849	40.7366	102.817	2088.92	2086.79	823.323	835.278	P	P	P	P	P	P	P	P		2087.86	1.50219	702.554	91.5068	0.00217513	0	0.336495		829.301	8.45313	71.7766	43.8972	0.00173673	0	0.0865507		2087.86	829.301	702.554	71.7766		0.336495	0.0865507	-1.57134	-3.53031
Ghi.5082.1.S1_at	GO:0012505	protein	DT462147	20.2239	22.5206	26.5485	28.5766	39.4329	28.7592	67.4127	61.1844	P	P	P	P	P	P	A	P		34.096	7.5474	21.3722	1.62399	0.145063	1.59214e-28	0.626825		64.2985	4.40411	27.5626	1.43409	0.00785471	0	0.428666		34.096	64.2985	21.3722	27.5626		0.626825	0.428666	-0.673866	-1.22208
Ghi.5090.1.A1_s_at	GO:0016758 GO:0008194	protein	DT049135	34.6779	39.8072	37.4796	52.9316	78.1502	78.3119	30.9133	29.5501	P	P	P	P	P	P	P	P		78.2311	0.114358	37.2426	3.62698	0.00389604	0	0.476059		30.2317	0.963918	45.2056	10.9263	0.193283	8.24476e-107	1.4953		78.2311	30.2317	37.2426	45.2056		0.476059	1.4953	-1.07079	0.580437
Ghi.5092.1.A1_at	GO:0005618	protein	DT048236	84.8952	113.229	627.678	253.574	49.8953	26.4679	51.3351	33.5714	P	P	P	P	P	P	P	P		38.1816	16.5656	99.0619	20.0347	0.0803352	2.02135e-07	2.59449		42.4533	12.5609	440.626	264.531	0.167352	0	10.3791		38.1816	42.4533	99.0619	440.626		2.59449	10.3791	1.37545	3.37561
Ghi.5094.1.A1_x_at	GO:0005840 GO:0005488 GO:0006412 GO:0009507	plastid-specific 30s ribosomal protein chloroplast	CA992852	72.099	86.1213	256.479	169.264	58.5744	74.3508	75.6446	101.218	P	P	P	P	P	P	P	P		66.4626	11.1556	79.1102	9.91527	0.353504	0.0712448	1.1903		88.4312	18.083	212.871	61.6703	0.111495	2.20136e-22	2.4072		66.4626	88.4312	79.1102	212.871		1.1903	2.4072	0.25132	1.26735
Ghi.5095.1.A1_s_at	GO:0016747	anthranilate n-benzoyltransferase	DT049113	758.962	595.528	172.175	278.188	675.466	660.372	500.289	420.935	P	P	P	P	P	P	P	P		667.919	10.673	677.245	115.565	0.919901	0.216558	1.01396		460.612	56.1122	225.181	74.9628	0.0707974	2.96301e-09	0.488874		667.919	460.612	677.245	225.181		1.01396	0.488874	0.0200048	-1.03247
Ghi.5100.1.S1_at	GO:0005488	at3g04350 t6k12_3	DT049100	374.717	448.229	343.046	275.401	188.312	181.249	580.098	623.347	P	P	P	P	P	P	P	P		184.781	4.99411	411.473	51.9807	0.0255208	0	2.22682		601.723	30.5815	309.223	47.8322	0.0183204	0	0.513896		184.781	601.723	411.473	309.223		2.22682	0.513896	1.15498	-0.96045
Ghi.5106.1.A1_s_at	GO:0003700	ocs element-binding	DT047776	1744.27	2372.63	5807.84	4464.54	1519.48	1249.98	2190.14	2129.58	P	P	P	P	P	P	P	P		1384.73	190.565	2058.45	444.316	0.187539	5.73915e-07	1.48654		2159.86	42.824	5136.19	949.856	0.0474268	0	2.37802		1384.73	2159.86	2058.45	5136.19		1.48654	2.37802	0.571956	1.24976
Ghi.5108.1.S1_s_at	GO:0005829	protein	DT543185	404.612	348.732	477.399	403.061	249.753	262.213	212.312	210.357	P	P	P	P	P	P	P	P		255.983	8.81081	376.672	39.5137	0.051918	1.34098e-83	1.47147		211.335	1.38217	440.23	52.5644	0.0253859	0	2.0831		255.983	211.335	376.672	440.23		1.47147	2.0831	0.557261	1.05873
Ghi.5119.1.S1_s_at	GO:0005575	protein	DT049005	186.026	257.426	249.048	225.225	116.901	62.6453	109.812	170.012	P	P	P	P	P	P	P	P		89.773	38.3643	221.726	50.4876	0.0986704	1.14956e-06	2.46985		139.912	42.568	237.137	16.8453	0.0952787	2.22045e-16	1.6949		89.773	139.912	221.726	237.137		2.46985	1.6949	1.30442	0.761199
Ghi.5120.1.A1_at	GO:0003964	non-ltr retroelement reverse transcriptase	DT049001	367.369	328.937	679.788	705.401	647.279	651.812	217.206	233.268	P	P	P	P	P	P	P	P		649.546	3.20508	348.153	27.1756	0.00409627	0	0.535995		225.237	11.3574	692.594	18.1114	0.00104452	0	3.07496		649.546	225.237	348.153	692.594		0.535995	3.07496	-0.899709	1.62057
Ghi.5123.1.A1_at	GO:0005575	zinc ion binding protein	DT048985	761.254	702.643	496.979	529.679	1043.66	869.785	1612.11	1698.18	P	P	P	P	P	P	P	P		956.721	122.946	731.948	41.4442	0.133927	1.72033e-14	0.765059		1655.15	60.8629	513.329	23.1222	0.00162172	0	0.310141		956.721	1655.15	731.948	513.329		0.765059	0.310141	-0.386356	-1.689
Ghi.5123.1.S1_at	GO:0005575	zinc ion binding protein	DT048985	26.9338	32.0335	24.8768	29.4882	42.4285	34.4276	77.2053	79.7212	A	P	P	P	P	A	P	P		38.428	5.65747	29.4836	3.606	0.200028	0.000451918	0.767243		78.4632	1.77902	27.1825	3.26079	0.00261314	0	0.346436		38.428	78.4632	29.4836	27.1825		0.767243	0.346436	-0.382245	-1.52934
Ghi.5124.1.S1_x_at	GO:0003735 GO:0022626 GO:0042254 GO:0006412	60s ribosomal protein l35a	DT048982	3137.86	3365.41	2824.41	3060.22	1830.94	1796.55	1278.72	1431.57	P	P	P	A	P	P	M	P		1813.74	24.316	3251.64	160.904	0.0063432	0	1.79278		1355.15	108.081	2942.32	166.746	0.00774627	0	2.17122		1813.74	1355.15	3251.64	2942.32		1.79278	2.17122	0.842196	1.1185
Ghi.5146.1.A1_x_at	GO:0005737 GO:0006090 GO:0004473 GO:0051287 GO:0006099 GO:0015976 GO:0046872 GO:0006108	nadp-dependent malic enzyme	DT048880	67.4186	67.4786	55.0184	59.6718	166.403	213.145	158.75	192.241	P	P	P	P	P	A	P	M		189.774	33.0518	67.4486	0.0423903	0.0346184	0	0.355415		175.495	23.6814	57.3451	3.29044	0.0198667	0	0.326761		189.774	175.495	67.4486	57.3451		0.355415	0.326761	-1.49242	-1.61369
Ghi.5148.1.S1_x_at	GO:0005737 GO:0005975 GO:0016597 GO:0004645 GO:0030170	at3g46970 f13i12_20	DT048872	343.975	377.683	804.86	458.525	227.918	197.544	255.444	268.668	P	P	P	P	P	A	P	P		212.731	21.4781	360.829	23.8349	0.022672	0	1.69618		262.056	9.35049	631.693	244.896	0.166547	0	2.41053		212.731	262.056	360.829	631.693		1.69618	2.41053	0.762286	1.26935
Ghi.5152.1.S1_s_at	GO:0045449	---NA---	DT048855	32.6419	44.4787	44.3953	55.47	10.95	8.76745	10.4452	12.9208	P	P	P	P	P	P	P	P		9.85874	1.54332	38.5603	8.36983	0.0412634	2.10019e-152	3.91128		11.683	1.75055	49.9327	7.83095	0.0213043	1.46084e-209	4.27396		9.85874	11.683	38.5603	49.9327		3.91128	4.27396	1.96764	2.09557
Ghi.5159.1.A1_s_at	GO:0009536 GO:0005739	hypothetical protein [Vitis vinifera]	DT048804	200.479	222.365	492.485	383.885	212.301	166.913	192.21	156.774	P	P	P	P	P	P	P	P		189.607	32.0945	211.422	15.4763	0.477845	0.0462133	1.11505		174.492	25.0566	438.185	76.7923	0.0438553	4.24922e-50	2.51121		189.607	174.492	211.422	438.185		1.11505	2.51121	0.157113	1.32838
Ghi.5162.1.A1_at	GO:0005516	calmodulin-binding protein	DT048792	89.9786	109.401	242.466	186.558	125.969	100.487	105.315	102.82	P	P	P	P	P	P	P	P		113.228	18.0184	99.69	13.7339	0.487052	0.163309	0.880436		104.067	1.76472	214.512	39.5327	0.0586029	0	2.06128		113.228	104.067	99.69	214.512		0.880436	2.06128	-0.183709	1.04354
Ghi.5167.1.S1_s_at	GO:0005634	---NA---	DN759543	701.085	993.388	1101.91	1101.73	531.563	500.395	435.895	453.093	P	P	P	P	P	P	P	P		515.979	22.0389	847.237	206.689	0.15295	2.87546e-100	1.642		444.494	12.1611	1101.82	0.12836	0.000171115	0	2.47882		515.979	444.494	847.237	1101.82		1.642	2.47882	0.715454	1.30965
Ghi.517.1.A1_at	GO:0016706 GO:0016023 GO:0018401 GO:0009536 GO:0012505	prolyl 4-hydroxylase alpha	DR458595	117.226	105.689	123.007	194.124	51.475	51.1183	45.8328	44.312	P	P	P	P	P	P	P	P		51.2966	0.252261	111.458	8.15804	0.00907777	0	2.17281		45.0724	1.07538	158.566	50.2871	0.085762	0	3.51802		51.2966	45.0724	111.458	158.566		2.17281	3.51802	1.11956	1.81476
Ghi.5176.1.A1_s_at	GO:0006350	rna polymerase rpb7 n-terminal domain-containing protein	DT048744	228.175	304.319	417.822	422.22	167.134	161.279	132.277	160.124	P	P	P	P	P	P	P	P		164.206	4.14019	266.247	53.8416	0.116137	3.64281e-266	1.62142		146.2	19.6914	420.021	3.11034	0.00263981	0	2.87291		164.206	146.2	266.247	420.021		1.62142	2.87291	0.697256	1.52251
Ghi.5184.1.A1_s_at	GO:0008415 GO:0042967	beta-ketoacyl-coa synthase family protein	DT048714	1073.85	702.124	447.516	861.96	3033.89	3206.24	3549.12	3487.64	P	P	P	P	P	P	P	P		3120.07	121.869	887.989	262.853	0.00831939	0	0.284606		3518.38	43.4684	654.738	293.056	0.00530905	0	0.186091		3120.07	3518.38	887.989	654.738		0.284606	0.186091	-1.81296	-2.42592
Ghi.5186.1.A1_at	GO:0042545 GO:0016023 GO:0005982 GO:0005985 GO:0030599 GO:0009505	pectin methylesterase	DT048710	8.83486	9.88607	9.70403	11.5024	53.1135	55.3564	120.184	96.0427	A	P	A	P	P	P	P	P		54.2349	1.58597	9.36047	0.743313	0.000760864	0	0.172591		108.114	17.0708	10.6032	1.27167	0.0150619	0	0.098075		54.2349	108.114	9.36047	10.6032		0.172591	0.098075	-2.53457	-3.34997
Ghi.5190.1.S1_s_at	GO:0008150	protein binding	DT048690	316.792	360.144	475.629	402.04	190.676	172.139	216.773	198.732	P	P	P	P	P	P	P	P		181.407	13.107	338.468	30.6544	0.021795	2.04517e-64	1.86579		207.753	12.7572	438.835	52.0356	0.0258402	9.93306e-145	2.11229		181.407	207.753	338.468	438.835		1.86579	2.11229	0.899787	1.07881
Ghi.5199.1.A1_at	GO:0005634 GO:0051920	glutathione peroxidase	DT048668	9.94173	11.4436	90.6209	92.9028	8.48951	10.6794	9.55566	10.1405	A	A	P	P	A	P	A	A		9.58446	1.54849	10.6927	1.06196	0.491724	0.140132	1.11562		9.84806	0.413525	91.7618	1.61358	0.000206694	0	9.31775		9.58446	9.84806	10.6927	91.7618		1.11562	9.31775	0.15785	3.21998
Ghi.5206.1.S1_at	GO:0003674	protein	DT048630	13.546	14.8507	128.145	121.663	9.26966	9.8617	10.7005	15.9907	A	P	P	P	A	A	A	P		9.56568	0.418638	14.1983	0.922589	0.0230882	5.56976e-55	1.4843		13.3456	3.74071	124.904	4.5834	0.00140321	0	9.35922		9.56568	13.3456	14.1983	124.904		1.4843	9.35922	0.569783	3.22639
Ghi.5213.1.S1_s_at	GO:0012505 GO:0008289 GO:0006869	protease inhibitor seed storage lipid transfer protein family protein	AI729522	705.229	690.41	1646.84	1585.35	2156.79	1744.54	1863.75	1666.56	P	P	P	P	P	P	P	P		1950.66	291.51	697.82	10.4782	0.0260502	0	0.357734		1765.15	139.432	1616.09	43.4823	0.285728	1.24699e-06	0.915554		1950.66	1765.15	697.82	1616.09		0.357734	0.915554	-1.48304	-0.127283
Ghi.5214.1.A1_at	GO:0003676	rna-binding protein	DT048602	8.01123	11.1832	7.84414	10.4081	20.1166	20.3887	17.7809	17.1477	A	P	A	A	A	P	P	P		20.2527	0.192421	9.59723	2.24294	0.0215974	0	0.473875		17.4643	0.447745	9.12611	1.81299	0.0241745	0	0.522559		20.2527	17.4643	9.59723	9.12611		0.473875	0.522559	-1.07742	-0.936335
Ghi.5215.1.A1_at	GO:0005794 GO:0005982 GO:0005985 GO:0016051 GO:0009117 GO:0047262	glycosyltransferase	DT048596	505.944	424.221	372.906	400.801	792.628	833.502	875.645	823.121	P	P	P	P	P	P	P	P		813.065	28.902	465.083	57.7872	0.0168044	0	0.572012		849.383	37.1405	386.854	19.7246	0.0041078	0	0.455453		813.065	849.383	465.083	386.854		0.572012	0.455453	-0.805883	-1.13463
Ghi.5242.1.S1_at	GO:0046658	lipid transfer	DT048517	729.541	727.273	71.8703	147.636	144.036	169.353	34.5285	35.4019	M	P	P	M	M	P	A	P		156.695	17.9021	728.407	1.60314	0.00049382	0	4.64858		34.9652	0.617584	109.753	53.5743	0.18708	0	3.13893		156.695	34.9652	728.407	109.753		4.64858	3.13893	2.21679	1.65027
Ghi.5247.1.A1_at	GO:0030976 GO:0006094 GO:0006096 GO:0004737	pyruvate decarboxylase family protein	DT458075	79.8	73.0304	69.2716	74.1358	116.031	127.002	154.278	164.305	P	P	P	P	P	P	P	P		121.516	7.7572	76.4152	4.78679	0.0198183	1.66682e-40	0.628847		159.292	7.0906	71.7037	3.43952	0.00402341	0	0.450141		121.516	159.292	76.4152	71.7037		0.628847	0.450141	-0.66922	-1.15155
Ghi.5250.1.A1_s_at	GO:0004252	protein	DR456617	217.918	158.272	89.1442	107.478	82.697	98.1122	37.0945	52.7424	P	P	P	P	P	P	P	P		90.4046	10.9002	188.095	42.1761	0.0866892	8.19636e-37	2.08059		44.9185	11.0647	98.3111	12.9639	0.0473595	8.84028e-12	2.18865		90.4046	44.9185	188.095	98.3111		2.08059	2.18865	1.05699	1.13004
Ghi.5252.1.A1_s_at	GO:0009507	---NA---	DT048480	95.4149	103.524	81.1832	109.198	201.211	205.57	146.547	159.319	P	P	P	P	P	P	P	P		203.39	3.08203	99.4696	5.73421	0.00195638	0	0.489058		152.933	9.03119	95.1908	19.8098	0.064301	0	0.622435		203.39	152.933	99.4696	95.1908		0.489058	0.622435	-1.03192	-0.684005
Ghi.5256.1.A1_x_at	GO:0008270	dna binding	DT048454	409.157	568.384	952.818	711.697	326.312	300.232	416.479	403.07	P	P	P	P	P	P	P	P		313.272	18.4416	488.77	112.591	0.161593	2.75234e-41	1.56021		409.774	9.48126	832.258	170.498	0.0728671	0	2.03101		313.272	409.774	488.77	832.258		1.56021	2.03101	0.641742	1.0222
Ghi.5261.1.A1_at	GO:0016779	nucleic acid binding	DT048437	325.067	400.631	438.38	412.271	385.08	401.711	181.241	225.229	P	P	P	P	P	P	P	P		393.395	11.7597	362.849	53.4317	0.512513	0.000239317	0.922353		203.235	31.1039	425.325	18.4619	0.0130041	0	2.09278		393.395	203.235	362.849	425.325		0.922353	2.09278	-0.116609	1.06542
Ghi.5264.1.A1_x_at	GO:0008168	cytochrome p450	DT048410	196.062	256.107	425.324	314.824	243.537	235.563	174.99	180.869	P	M	M	A	P	P	M	P		239.55	5.63831	226.084	42.4583	0.700084	0.000731669	0.943788		177.93	4.15663	370.074	78.1354	0.0738486	0	2.07989		239.55	177.93	226.084	370.074		0.943788	2.07989	-0.0834652	1.05651
Ghi.5267.1.A1_at	GO:0003700 GO:0043565 GO:0046983 GO:0045449 GO:0005667	ocs element-binding	DT046626	300.591	438.773	1893.34	975.766	150.061	29.49	106.979	89.0179	P	P	P	P	P	P	P	P		89.7755	85.2565	369.682	97.71	0.0926442	3.43355e-06	4.11785		97.9982	12.7001	1434.55	648.825	0.10043	0	14.6386		89.7755	97.9982	369.682	1434.55		4.11785	14.6386	2.04189	3.8717
Ghi.5278.1.A1_at	GO:0005575	vq motif-containing protein	DT048336	184.528	331.161	187.511	304.145	87.0618	89.0669	57.0161	110.038	P	P	P	P	P	P	P	P		88.0644	1.41777	257.844	103.685	0.146585	0	2.92791		83.5272	37.4923	245.828	82.4729	0.126821	9.23997e-10	2.94309		88.0644	83.5272	257.844	245.828		2.92791	2.94309	1.54987	1.55733
Ghi.5280.1.S1_s_at	GO:0005575	---NA---	CD485923	1162.64	1213.74	1227.13	1265.9	510.498	534.965	629.506	799.634	P	P	P	P	P	P	P	P		522.732	17.301	1188.19	36.1325	0.00180714	0	2.27304		714.57	120.298	1246.51	27.4098	0.0258603	0	1.74443		522.732	714.57	1188.19	1246.51		2.27304	1.74443	1.18462	0.802752
Ghi.5281.1.A1_at	GO:0016301	protein kinase	DT048327	17.5148	30.8827	42.6126	39.7817	16.7551	17.3112	13.6868	13.5013	A	A	A	A	A	A	A	A		17.0332	0.393218	24.1988	9.45258	0.396232	9.01501e-146	1.42068		13.5941	0.131142	41.1972	2.00176	0.00263041	0	3.03052		17.0332	13.5941	24.1988	41.1972		1.42068	3.03052	0.506584	1.59957
Ghi.5284.1.A1_at	GO:0009536	pde320 (pigment defective 320)	DT048321	112.127	124.203	211.735	165.316	76.0358	77.1453	85.9781	75.0857	P	P	P	P	P	P	P	P		76.5905	0.784522	118.165	8.53941	0.020617	0	1.54282		80.5319	7.70208	188.525	32.8231	0.0454364	1.67727e-87	2.341		76.5905	80.5319	118.165	188.525		1.54282	2.341	0.625566	1.22712
Ghi.5288.1.S1_s_at	GO:0006566 GO:0046653 GO:0006563 GO:0008115 GO:0006544	sarcosine oxidase	DN758649	167.237	202.617	480.798	322.364	32.6149	25.3581	19.3607	26.7666	P	P	P	P	P	P	P	P		28.9865	5.13131	184.927	25.018	0.0131469	0	6.37976		23.0637	5.23672	401.581	112.03	0.0412011	0	17.4119		28.9865	23.0637	184.927	401.581		6.37976	17.4119	2.6735	4.122
Ghi.529.1.S1_at	GO:0006096	fructose-bisphosphate aldolase	DR458378	532.226	490.111	1005.97	1244.93	3993.88	4199.69	3915.28	3985.6	P	P	P	P	P	P	P	P		4096.78	145.527	511.168	29.7793	0.000857011	0	0.124773		3950.44	49.7259	1125.45	168.971	0.00193807	0	0.284893		4096.78	3950.44	511.168	1125.45		0.124773	0.284893	-3.00262	-1.81151
Ghi.5290.1.S1_s_at	GO:0016023 GO:0012505	transferring glycosyl	DT048300	185.689	206.657	264.025	229.72	70.1284	48.1725	29.9778	49.9033	P	P	P	P	P	P	P	P		59.1505	15.5252	196.173	14.8269	0.0120519	0	3.31651		39.9405	14.0894	246.872	24.2569	0.00906367	0	6.181		59.1505	39.9405	196.173	246.872		3.31651	6.181	1.72967	2.62784
Ghi.5304.1.A1_at	GO:0004497 GO:0009978 GO:0020037 GO:0031408 GO:0006952 GO:0047987 GO:0006118	allene oxide synthase	DT047194	50.8571	114.171	783.613	289.845	18.7315	11.5758	24.5824	15.5008	P	P	P	P	P	P	P	P		15.1537	5.05988	82.5138	44.7694	0.168792	4.57163e-79	5.44514		20.0416	6.42167	536.729	349.147	0.17148	0	26.7807		15.1537	20.0416	82.5138	536.729		5.44514	26.7807	2.44497	4.74312
Ghi.5304.2.A1_x_at	GO:0005506	---NA---	DT048257	23.8951	85.5818	535.917	401.134	7.75678	9.32642	11.2143	7.2479	P	P	P	P	A	P	P	A		8.5416	1.1099	54.7384	43.619	0.273009	0	6.40845		9.23108	2.80464	468.526	95.3057	0.0208754	0	50.7553		8.5416	9.23108	54.7384	468.526		6.40845	50.7553	2.67998	5.66549
Ghi.5306.2.A1_at	GO:0009536 GO:0012505	acting on ester bonds lipase	DT048238	107.249	112.701	123.877	158.729	236.104	231.88	215.02	193.417	P	P	P	P	P	P	P	P		233.992	2.98623	109.975	3.85509	0.000772152	0	0.469994		204.219	15.2756	141.303	24.6436	0.0917986	5.72035e-09	0.691919		233.992	204.219	109.975	141.303		0.469994	0.691919	-1.08929	-0.531325
Ghi.5307.1.A1_at	GO:0016023 GO:0012505	b12d-like protein	DT048232	133.145	181.788	97.1453	138.077	433.05	345.229	401.354	407.32	P	P	P	P	P	P	P	P		389.14	62.0987	157.466	34.396	0.0438785	1.64411e-21	0.404653		404.337	4.21859	117.611	28.9428	0.00516266	0	0.290874		389.14	404.337	157.466	117.611		0.404653	0.290874	-1.30524	-1.78154
Ghi.5310.1.S1_x_at	GO:0008270	zinc finger family protein	DR456489	321.386	191.967	201.369	292.441	904.059	883.868	925.097	809.672	P	P	P	P	P	P	P	P		893.963	14.2768	256.676	91.5132	0.0103967	0	0.287122		867.384	81.6176	246.905	64.3973	0.0137483	0	0.284655		893.963	867.384	256.676	246.905		0.287122	0.284655	-1.80026	-1.81272
Ghi.5313.1.A1_s_at	GO:0007018	kinesin heavy	DT048224	592.55	562.281	674.103	855.812	1291.25	1137.96	1245.15	1208.86	P	P	P	P	P	P	P	P		1214.61	108.391	577.415	21.4034	0.0147017	0	0.475393		1227	25.657	764.958	128.488	0.0379339	0	0.623435		1214.61	1227	577.415	764.958		0.475393	0.623435	-1.07281	-0.681689
Ghi.5325.1.A1_at	GO:0043565	ccaat-binding transcription	DT048198	84.523	114.803	300.544	189.77	44.7344	37.2524	36.9899	41.6253	P	P	P	P	P	P	P	P		40.9934	5.29057	99.6629	21.411	0.0639538	1.98812e-55	2.43119		39.3076	3.27769	245.157	78.3285	0.0654794	0	6.23689		40.9934	39.3076	99.6629	245.157		2.43119	6.23689	1.28166	2.64083
Ghi.5326.1.A1_s_at	GO:0016021	at1g31300 t19e23_12	DT048196	380.982	345.71	1510.03	1078.24	1343.3	1477.17	1496.84	1314.32	P	P	P	P	P	P	P	P		1410.23	94.6653	363.346	24.9409	0.0043437	0	0.25765		1405.58	129.059	1294.14	305.323	0.681326	0.222014	0.920713		1410.23	1405.58	363.346	1294.14		0.25765	0.920713	-1.95652	-0.119176
Ghi.5326.1.S1_s_at	GO:0016021	at1g31300 t19e23_12	DT048196	20.478	19.2645	58.744	40.4287	51.8926	59.0311	82.5612	69.1928	P	P	P	P	P	P	P	P		55.4619	5.04763	19.8712	0.858069	0.0101899	0	0.358287		75.877	9.45287	49.5864	12.9509	0.146245	8.38104e-05	0.653509		55.4619	75.877	19.8712	49.5864		0.358287	0.653509	-1.48081	-0.61372
Ghi.5337.1.S1_s_at	GO:0019853 GO:0051287 GO:0009225 GO:0047918	gdp-d-mannose-3 -epimerase	DT048148	930.729	944.337	887.137	717.445	393.472	379.744	390.165	389.382	P	P	P	P	P	P	P	P		386.608	9.70733	937.533	9.622	0.000307608	0	2.42502		389.774	0.553906	802.291	119.991	0.0397966	0	2.05835		386.608	389.774	937.533	802.291		2.42502	2.05835	1.278	1.04149
Ghi.5340.1.A1_s_at	GO:0005886	protein	DT048139	727.118	1273.3	6133.64	4207.07	272.065	209.828	1514.4	1053.59	P	P	P	P	P	P	P	P		240.946	44.0078	1000.21	386.212	0.109871	1.73604e-131	4.15118		1283.99	325.841	5170.36	1362.29	0.059238	7.79338e-64	4.02678		240.946	1283.99	1000.21	5170.36		4.15118	4.02678	2.05352	2.00963
Ghi.5348.1.S1_s_at	GO:0003674	predicted protein [Populus trichocarpa]	DT048110	2628.84	2602.97	1904.15	1779.62	1256.93	1154.73	1085.4	1126.81	P	P	P	P	P	P	P	P		1205.83	72.2716	2615.9	18.2989	0.00139475	0	2.16938		1106.1	29.286	1841.88	88.0596	0.00786037	0	1.6652		1205.83	1106.1	2615.9	1841.88		2.16938	1.6652	1.11728	0.735695
Ghi.5349.1.A1_at	GO:0005975	beta-galactosidase like protein	DR463081	1307.57	884.073	544.836	734.287	2730.28	2952.39	1081.39	1574.69	P	P	P	P	P	P	P	P		2841.33	157.057	1095.82	299.461	0.0182524	0	0.385672		1328.04	348.817	639.561	133.962	0.121098	3.64389e-13	0.481582		2841.33	1328.04	1095.82	639.561		0.385672	0.481582	-1.37455	-1.05415
Ghi.5349.2.S1_at	GO:0043169 GO:0016023 GO:0006012 GO:0005529 GO:0004565 GO:0006687 GO:0046486 GO:0006027 GO:0009341 GO:0012505	beta-galactosidase like protein	DT463098	348.137	272.312	88.8277	101.145	553.737	738.633	252.427	367.024	P	P	P	P	P	P	P	P		646.185	130.742	310.225	53.6167	0.0782189	7.90019e-19	0.480086		309.725	81.0323	94.9865	8.70985	0.0650695	2.37986e-266	0.30668		646.185	309.725	310.225	94.9865		0.480086	0.30668	-1.05863	-1.70519
Ghi.5350.1.A1_at	GO:0003676	protein	DT048107	66.9822	82.9066	80.0597	80.9914	38.7902	36.8869	26.4952	37.6691	P	P	P	P	P	P	P	M		37.8386	1.34587	74.9444	11.2602	0.0436665	0	1.98063		32.0821	7.90115	80.5255	0.658776	0.0131302	0	2.50998		37.8386	32.0821	74.9444	80.5255		1.98063	2.50998	0.985963	1.32768
Ghi.5353.1.A1_s_at	GO:0006508 GO:0008237	iaa-ala hydrolase	DT048102	153.138	150.69	85.9905	119.408	219.735	230.08	234.581	214.062	P	P	P	P	P	P	P	P		224.907	7.31499	151.914	1.7308	0.00526079	0	0.675452		224.321	14.5089	102.699	23.6301	0.0250189	0	0.457823		224.907	224.321	151.914	102.699		0.675452	0.457823	-0.566075	-1.12714
Ghi.5363.1.S1_x_at	GO:0003824 GO:0009536 GO:0008152 GO:0005739	beta-ketoacyl-coa synthase family protein	DT048064	1660.06	1306.14	1606.77	2135.82	4266.21	4392.96	3632.14	2978.75	P	P	P	P	P	P	P	P		4329.58	89.6278	1483.1	250.26	0.00433226	0	0.34255		3305.44	462.015	1871.29	374.095	0.0762192	5.90629e-08	0.566124		4329.58	3305.44	1483.1	1871.29		0.34255	0.566124	-1.54561	-0.820809
Ghi.5365.1.A1_at	GO:0003700 GO:0043565 GO:0005667 GO:0006355	af402604_1homeodomain leucine zipper protein hdz1	DT048061	65.8731	101.972	73.3374	82.1404	29.0223	18.8205	16.6704	34.4678	P	P	P	P	P	P	P	M		23.9214	7.21376	83.9224	25.5255	0.0853881	6.07417e-32	3.50825		25.5691	12.5846	77.7389	6.22468	0.0343574	0	3.04035		23.9214	25.5691	83.9224	77.7389		3.50825	3.04035	1.81075	1.60424
Ghi.5374.1.S1_s_at	GO:0006457 GO:0051726 GO:0005634 GO:0005739 GO:0007173 GO:0003755	peptidyl-prolyl cis-trans isomerase	DT048027	225.769	226.834	163.829	227.966	389.267	351.145	478.651	478.856	P	P	P	P	P	P	P	P		370.206	26.9568	226.301	0.753196	0.0171095	0	0.611285		478.753	0.145045	195.898	45.3516	0.0126111	0	0.409183		370.206	478.753	226.301	195.898		0.611285	0.409183	-0.710083	-1.28918
Ghi.5383.1.S1_s_at	GO:0007267 GO:0016023 GO:0010430 GO:0050660 GO:0005576	hth fad binding aldehyde-lyase mandelonitrile lyase	DT047983	845.095	608.423	347.941	479.971	1707.09	1838.66	1498.59	1525.58	P	P	P	P	P	P	P	P		1772.88	93.0308	726.759	167.352	0.0163408	0	0.409932		1512.08	19.0855	413.956	93.3594	0.00374383	0	0.273765		1772.88	1512.08	726.759	413.956		0.409932	0.273765	-1.28654	-1.86899
Ghi.5385.1.S1_s_at	GO:0012505	serine-threonine protein plant-	DT047980	79.0212	157.189	376.394	243.533	24.9023	17.1869	19.3366	17.0215	P	P	P	P	P	P	P	P		21.0446	5.45558	118.105	55.2728	0.132059	1.09784e-139	5.61214		18.179	1.63703	309.964	93.9473	0.0481366	0	17.0506		21.0446	18.179	118.105	309.964		5.61214	17.0506	2.48855	4.09175
Ghi.5389.1.A1_at	GO:0005506	cytochrome p450	DT047944	50.1131	71.1712	196.781	111.729	25.6016	9.71244	9.25414	28.971	P	P	P	P	P	P	P	P		17.657	11.2354	60.6421	14.8904	0.0826524	6.28168e-08	3.43445		19.1126	13.9419	154.255	60.1409	0.0904149	9.06749e-43	8.07084		17.657	19.1126	60.6421	154.255		3.43445	8.07084	1.78008	3.01272
Ghi.539.1.S1_x_at	GO:0009826 GO:0042967 GO:0008415	fiddlehead-like protein	AY072823.1	1759.23	1695.23	1086.54	1508.01	4003.44	4026.57	2802.82	2859.27	P	P	P	P	P	P	P	P		4015.01	16.3496	1727.23	45.2548	0.00022111	0	0.430193		2831.05	39.9131	1297.27	298.02	0.0186791	0	0.458231		4015.01	2831.05	1727.23	1297.27		0.430193	0.458231	-1.21694	-1.12585
Ghi.5407.1.A1_x_at	GO:0009664	---NA---	DT047862	292.211	361.946	809.509	394.033	173.752	148.007	199.645	235.729	P	P	P	P	P	P	P	P		160.879	18.2046	327.078	49.31	0.0465481	3.90148e-38	2.03306		217.687	25.5148	601.771	293.786	0.20682	1.44454e-100	2.76439		160.879	217.687	327.078	601.771		2.03306	2.76439	1.02365	1.46696
Ghi.542.1.S1_at	GO:0003887 GO:0005634 GO:0006260 GO:0042575 GO:0005515	delta dna	DR458157	48.6315	58.9867	81.3379	84.404	27.1566	24.5093	26.173	25.5833	P	P	P	P	P	P	P	P		25.833	1.87196	53.8091	7.32221	0.034607	3.95806e-99	2.08296		25.8782	0.417017	82.871	2.16808	0.000749496	0	3.20235		25.833	25.8782	53.8091	82.871		2.08296	3.20235	1.05864	1.67913
Ghi.5420.1.S1_s_at	GO:0006952	defense-related protein	DT047803	454.801	309.771	181.86	514.882	1690.48	1483.6	867.024	838.756	P	P	P	P	P	P	P	P		1587.04	146.287	382.286	102.552	0.0108168	0	0.240879		852.89	19.9887	348.371	235.482	0.0944278	0	0.40846		1587.04	852.89	382.286	348.371		0.240879	0.40846	-2.05362	-1.29173
Ghi.5430.1.A1_s_at	GO:0005737	protein	DT047900	523.729	789.737	843.995	735.509	204.904	115.805	109.346	165.124	P	P	P	P	P	P	P	P		160.354	63.0026	656.733	188.096	0.0714045	7.82025e-29	4.09551		137.235	39.4411	789.752	76.7111	0.00862429	0	5.75475		160.354	137.235	656.733	789.752		4.09551	5.75475	2.03404	2.52475
Ghi.5432.1.S1_s_at	GO:0004177	proliferation-associated protein 2g4	DT047769	1050.05	1061.15	796.07	981.424	596.008	486.195	425.554	417.365	P	P	P	P	P	P	P	P		541.101	77.6494	1055.6	7.84365	0.0113102	0	1.95083		421.46	5.79046	888.747	131.065	0.0372247	0	2.10874		541.101	421.46	1055.6	888.747		1.95083	2.10874	0.964092	1.07638
Ghi.5444.1.S1_at	GO:0005575	auxin-responsive family protein	DT047725	79.8722	55.1521	141.484	204.387	553.628	575.424	970.815	882.381	P	P	P	P	P	P	P	P		564.526	15.4119	67.5122	17.4797	0.00109742	0	0.119591		926.598	62.5327	172.935	44.4792	0.00514373	0	0.186635		564.526	926.598	67.5122	172.935		0.119591	0.186635	-3.06382	-2.42171
Ghi.5452.1.A1_s_at	GO:0009536 GO:0005634 GO:0003677 GO:0005739 GO:0000786 GO:0006334	histone 2	DT047693	135.459	208.703	1260.94	591.895	57.1692	37.4684	23.7046	22.195	P	P	P	P	A	P	M	P		47.3188	13.9306	172.081	51.7915	0.0812893	9.1666e-37	3.63663		22.9498	1.06748	926.415	473.083	0.114104	0	40.367		47.3188	22.9498	172.081	926.415		3.63663	40.367	1.8626	5.3351
Ghi.5460.1.A1_at	GO:0016023 GO:0005788 GO:0003756 GO:0005515 GO:0045454 GO:0006118 GO:0009055	protein disulfide isomerase	DT047667	9.29216	12.7567	19.8106	27.1344	7.93698	7.44141	7.79904	7.0298	P	P	P	P	P	A	P	P		7.68919	0.350419	11.0245	2.44983	0.196927	4.59732e-41	1.43376		7.41442	0.54394	23.4725	5.17866	0.0487619	0	3.16579		7.68919	7.41442	11.0245	23.4725		1.43376	3.16579	0.519803	1.66256
Ghi.5464.1.A1_at	GO:0008415 GO:0009399 GO:0009877 GO:0042967 GO:0009098 GO:0009099 GO:0009097 GO:0006090 GO:0003852	alpha isopropylmalate synthase	DT047654	6.01952	6.9599	395.463	283.282	6.02359	9.06187	9.05236	8.07801	P	A	P	P	A	P	P	P		7.54273	2.14839	6.48971	0.664947	0.575951	0.0252392	0.860392		8.56519	0.688968	339.373	79.3235	0.0275678	0	39.6223		7.54273	8.56519	6.48971	339.373		0.860392	39.6223	-0.216934	5.30824
Ghi.5470.1.S1_s_at	GO:0019497 GO:0003993 GO:0006771	protein	AI729372	755.199	740.083	321.869	431.895	356.24	327.351	281.356	273.667	P	P	P	P	P	P	P	P		341.795	20.4274	747.641	10.689	0.00160963	0	2.18739		277.511	5.4374	376.882	77.8004	0.213348	2.79232e-147	1.35808		341.795	277.511	747.641	376.882		2.18739	1.35808	1.12921	0.441566
Ghi.5471.1.S1_at	GO:0051090 GO:0009737 GO:0005634 GO:0009867 GO:0009963 GO:0009611 GO:0045941 GO:0009536 GO:0016563 GO:0003677 GO:0009269 GO:0043619	myc transcription factor	DT046618	333.025	564.972	240.548	322.256	234.75	209.062	216.243	243.689	P	P	P	P	P	P	P	P		221.906	18.1639	448.999	164.012	0.19102	5.86447e-70	2.02337		229.966	19.4073	281.402	57.7768	0.355053	0.000178132	1.22367		221.906	229.966	448.999	281.402		2.02337	1.22367	1.01676	0.291214
Ghi.5479.1.S1_s_at	GO:0016607	rszp22 splicing factor	DT047588	655.845	631.803	370.487	476.884	236.101	199.771	169.696	141.195	P	P	P	P	P	P	P	P		217.936	25.689	643.824	17	0.00260562	0	2.95419		155.445	20.1535	423.686	75.2342	0.0396638	4.89465e-79	2.72563		217.936	155.445	643.824	423.686		2.95419	2.72563	1.56276	1.44659
Ghi.5484.1.S1_s_at	GO:0005507	multicopper oxidase	DT047572	58.4466	69.2373	244.416	260.628	515.229	443.557	1150.65	930.002	P	P	P	P	P	P	P	P		479.393	50.6798	63.8419	7.63016	0.00751978	0	0.133173		1040.32	156.018	252.522	11.4633	0.0191517	0	0.242734		479.393	1040.32	63.8419	252.522		0.133173	0.242734	-2.90863	-2.04255
Ghi.5485.1.A1_at	GO:0004091 GO:0016023 GO:0006629 GO:0012505	zinc finger	DT047571	23.6114	26.9317	283.544	134.624	15.7688	12.5105	8.86929	6.89834	P	P	P	P	P	A	A	A		14.1397	2.30393	25.2715	2.34784	0.0409936	8.34077e-12	1.78728		7.88382	1.39367	209.084	105.303	0.114026	0	26.5206		14.1397	7.88382	25.2715	209.084		1.78728	26.5206	0.837766	4.72904
Ghi.5489.1.S1_at	GO:0015934	60s ribosomal protein	DT047551	2913.98	2557.24	2172.28	2121.56	1292.39	1195.3	1203.72	1116.98	P	P	P	P	P	P	P	P		1243.85	68.6538	2735.61	252.252	0.0150109	0	2.19931		1160.35	61.3385	2146.92	35.8651	0.00258351	0	1.85023		1243.85	1160.35	2735.61	2146.92		2.19931	1.85023	1.13705	0.887707
Ghi.5491.1.S1_at	GO:0004842 GO:0051246 GO:0005515 GO:0016567	ubiquitin-conjugating enzyme	DT051496	5933.56	5161.3	3124.45	3917.96	2096.33	2149.75	2194.81	2316.66	P	P	P	P	P	P	P	P		2123.04	37.7724	5547.43	546.072	0.0125358	0	2.61296		2255.73	86.1589	3521.2	561.097	0.087597	7.85135e-96	1.561		2123.04	2255.73	5547.43	3521.2		2.61296	1.561	1.38568	0.642471
Ghi.5495.1.A1_s_at	GO:0031225	---NA---	DT047529	361.203	480.68	981.667	1081.38	241.073	299.729	154.604	344.691	P	P	P	P	P	P	P	P		270.401	41.4761	420.942	84.4832	0.15207	2.85134e-07	1.55673		249.647	134.412	1031.52	70.5077	0.0183261	0	4.13193		270.401	249.647	420.942	1031.52		1.55673	4.13193	0.638522	2.04681
Ghi.5499.1.A1_a_at	GO:0044464 GO:0010102 GO:0008289 GO:0006869	---NA---	CO494140	37.1463	26.7591	28.5356	67.8119	65.6678	52.8523	184.078	105.588	P	P	P	P	P	P	P	P		59.2601	9.06196	31.9527	7.34489	0.0803873	1.45763e-07	0.539194		144.833	55.5006	48.1738	27.7725	0.158518	8.56573e-07	0.332616		59.2601	144.833	31.9527	48.1738		0.539194	0.332616	-0.891123	-1.58807
Ghi.5505.1.A1_at	GO:0005575	predicted protein [Populus trichocarpa]	CO491305	11.5853	9.60023	23.0963	14.4386	25.8407	18.3141	35.6444	38.4787	P	A	P	P	P	P	P	P		22.0774	5.32211	10.5927	1.40362	0.098215	5.9048e-31	0.4798		37.0616	2.00415	18.7674	6.1219	0.0567647	0	0.506385		22.0774	37.0616	10.5927	18.7674		0.4798	0.506385	-1.05949	-0.981693
Ghi.5505.1.S1_at	GO:0005575	predicted protein [Populus trichocarpa]	DT047489	408.077	364.946	865.296	816.746	876.262	817.317	1879.95	1457.71	P	P	P	P	P	P	P	P		846.789	41.6803	386.512	30.4984	0.00623649	0	0.456444		1668.83	298.572	841.021	34.3301	0.0600306	7.06512e-255	0.503958		846.789	1668.83	386.512	841.021		0.456444	0.503958	-1.13149	-0.988625
Ghi.5515.1.A1_s_at	GO:0015994 GO:0006879 GO:0004322 GO:0008199 GO:0006826 GO:0009507	iron-binding protein	DT463826	205.649	392.895	743.962	927.101	1100.23	1075.52	2609.77	2156.63	P	P	P	P	P	P	P	P		1087.87	17.4771	299.272	132.403	0.0140388	0	0.275098		2383.2	320.419	835.531	129.499	0.0240367	4.37968e-64	0.350592		1087.87	2383.2	299.272	835.531		0.275098	0.350592	-1.86198	-1.51214
Ghi.5531.1.A1_at	GO:0004553 GO:0005975 GO:0005739 GO:0004867	glycosyl hydrolase family protein 43	DT047401	618.973	479.831	909.812	942.36	1696.49	1770.46	1909.7	1567.06	P	P	P	P	P	P	P	P		1733.47	52.3061	549.402	98.3884	0.00439878	0	0.316937		1738.38	242.279	926.086	23.0149	0.0420703	0	0.532729		1733.47	1738.38	549.402	926.086		0.316937	0.532729	-1.65773	-0.908525
Ghi.5555.1.A1_s_at	GO:0003674	conserved hypothetical protein [Ricinus communis]	DT047339	115.482	104.548	87.7448	87.2195	129.037	107.938	195.543	205.012	P	P	P	M	P	P	P	P		118.487	14.919	110.015	7.73201	0.549789	0.121235	0.928496		200.278	6.69517	87.4822	0.371423	0.00176236	0	0.436804		118.487	200.278	110.015	87.4822		0.928496	0.436804	-0.107033	-1.19494
Ghi.5561.1.A1_s_at	GO:0006633	protein sur2	DT047327	20.6507	22.5276	80.0114	51.4434	9.75754	7.13931	9.94934	37.8364	P	P	P	P	P	P	P	P		8.44842	1.85137	21.5891	1.3272	0.0146947	0	2.55541		23.8929	19.7191	65.7274	20.2006	0.171071	0.00269734	2.75092		8.44842	23.8929	21.5891	65.7274		2.55541	2.75092	1.35355	1.45991
Ghi.5565.6.S1_s_at	GO:0042981 GO:0005515 GO:0006464	protein binding	DT465939	208.255	161.176	198.535	152.787	234.242	275.619	522.937	436.979	P	P	P	P	P	P	P	P		254.93	29.2579	184.716	33.2895	0.154365	0.000689003	0.724572		479.958	60.7816	175.661	32.349	0.0246567	2.22176e-40	0.365993		254.93	479.958	184.716	175.661		0.724572	0.365993	-0.464798	-1.45011
Ghi.5579.1.A1_at	GO:0006418 GO:0004812 GO:0005524 GO:0009507	isoleucyl-trna synthetase	DT467742	259.941	240.895	271.653	216.299	128.114	111.062	145.394	118.789	P	P	P	P	P	P	P	P		119.588	12.0578	250.418	13.4672	0.00941051	0	2.09401		132.092	18.8127	243.976	39.1408	0.0677608	4.0757e-17	1.84702		119.588	132.092	250.418	243.976		2.09401	1.84702	1.06627	0.885199
Ghi.5588.1.S1_s_at	GO:0016021 GO:0015675 GO:0005739	urease accessory protein	DT047249	336.127	394.309	517.866	422.216	84.9629	83.6847	51.1703	61.0627	P	P	P	P	P	A	A	A		84.3238	0.903774	365.218	41.1405	0.0105611	0	4.33114		56.1165	6.99493	470.041	67.6349	0.0132254	0	8.37616		84.3238	56.1165	365.218	470.041		4.33114	8.37616	2.11475	3.06629
Ghi.5596.1.A1_x_at	GO:0003899	---NA---	DT468579	485.227	562.86	905.043	824.471	418.319	384.257	290.753	316.461	P	P	P	P	P	P	P	P		401.288	24.0854	524.043	54.8952	0.101422	5.68776e-13	1.3059		303.607	18.178	864.757	56.9735	0.00563093	0	2.84828		401.288	303.607	524.043	864.757		1.3059	2.84828	0.385048	1.51009
Ghi.560.1.S1_x_at	GO:0009966 GO:0016021 GO:0005783	protein	DT463037	210.79	195.348	193.282	140.927	327.395	317.145	355.454	353.771	P	P	P	P	P	P	P	P		322.27	7.24784	203.069	10.9195	0.00599004	0	0.63012		354.613	1.18996	167.105	37.0203	0.0189571	0	0.471231		322.27	354.613	203.069	167.105		0.63012	0.471231	-0.666301	-1.08549
Ghi.5602.1.A1_s_at	GO:0005829 GO:0018826 GO:0009536 GO:0019458	protein	DT050039	121.429	213.145	230.875	259.942	49.7908	40.347	53.6957	51.1844	P	P	P	P	P	P	P	P		45.0689	6.67779	167.287	64.8533	0.117686	1.03515e-147	3.71181		52.44	1.77574	245.409	20.5533	0.00566612	0	4.6798		45.0689	52.44	167.287	245.409		3.71181	4.6798	1.89212	2.22645
Ghi.5609.2.S1_s_at	GO:0017053 GO:0005730 GO:0016564 GO:0009414 GO:0009651 GO:0046872 GO:0016481	histone deacetylase	DT466089	1430.17	1591.16	1211.4	1211.1	615.479	591.285	727.026	700.338	P	P	P	P	P	P	P	P		603.382	17.1076	1510.66	113.836	0.00795313	0	2.50366		713.682	18.8713	1211.25	0.211077	0.000718539	0	1.69719		603.382	713.682	1510.66	1211.25		2.50366	1.69719	1.32404	0.763146
Ghi.5619.1.A1_at	GO:0003824	epoxide hydrolase	DT047141	672.143	637.645	1046.12	2247.98	4055.2	3792.56	2656.7	2835.96	P	P	P	P	P	P	P	P		3923.88	185.713	654.894	24.3938	0.00163754	0	0.1669		2746.33	126.752	1647.05	849.841	0.212125	0	0.599727		3923.88	2746.33	654.894	1647.05		0.1669	0.599727	-2.58295	-0.737621
Ghi.5620.1.S1_at	GO:0008168	protein	DT047139	15.8879	18.89	16.2714	10.2449	13.8938	12.5704	22.4932	36.1261	P	P	P	A	A	A	A	P		13.2321	0.935775	17.3889	2.12285	0.126791	3.39797e-10	1.31414		29.3097	9.63985	13.2581	4.26137	0.164094	9.99717e-08	0.452347		13.2321	29.3097	17.3889	13.2581		1.31414	0.452347	0.394124	-1.1445
Ghi.5625.1.A1_s_at	GO:0016787	a g-specific adenine glycosylase	DT047363	23.9644	39.0324	74.1006	87.6405	65.8291	74.7292	49.4377	49.7894	P	P	P	P	P	P	P	P		70.2791	6.29328	31.4984	10.6546	0.0473236	0	0.44819		49.6136	0.248748	80.8705	9.57418	0.0438767	0	1.63001		70.2791	49.6136	31.4984	80.8705		0.44819	1.63001	-1.15782	0.70488
Ghi.5628.2.S1_s_at	GO:0006468 GO:0009620 GO:0009611 GO:0004674 GO:0005887 GO:0009069 GO:0005524	receptor protein kinase perk1	DT047107	431.664	355.031	577.868	539.151	890.433	949.626	1211.58	1033.23	P	P	P	P	P	P	P	P		920.03	41.8559	393.348	54.1878	0.00834487	0	0.427538		1122.41	126.115	558.509	27.3769	0.0252023	1.52802e-186	0.497599		920.03	1122.41	393.348	558.509		0.427538	0.497599	-1.22588	-1.00694
Ghi.5630.1.A1_s_at	GO:0003700 GO:0043565 GO:0046983 GO:0005667 GO:0006355	bzip domain class transcription factor	DT458834	88.3878	142.409	164.3	174.378	25.5424	19.3979	24.1974	28.7391	P	P	P	P	P	P	P	P		22.4702	4.34479	115.399	38.1991	0.0759559	5.66298e-201	5.13564		26.4682	3.21144	169.339	7.12652	0.00149333	0	6.39782		22.4702	26.4682	115.399	169.339		5.13564	6.39782	2.36054	2.67758
Ghi.5630.1.S1_s_at	GO:0009744	bzip domain class transcription factor	DT047105	1260.55	2076.77	2190.72	1955.29	281.364	117.895	127.281	231.165	P	P	P	P	P	P	P	P		199.63	115.59	1668.66	577.159	0.0717431	3.15691e-72	8.35878		179.223	73.4571	2073.01	166.476	0.00458434	0	11.5666		199.63	179.223	1668.66	2073.01		8.35878	11.5666	3.06329	3.5319
Ghi.5645.1.A1_x_at	GO:0006457 GO:0005524 GO:0009507	chloroplast chaperonin 21	DT047015	804.343	822.657	1231.31	947.692	546.435	482.895	464.626	481.227	P	P	P	P	P	P	P	P		514.665	44.9296	813.5	12.9498	0.0120211	0	1.58064		472.927	11.7386	1089.5	200.545	0.049194	0	2.30374		514.665	472.927	813.5	1089.5		1.58064	2.30374	0.660508	1.20398
Ghi.5647.1.S1_at	GO:0008168	protein arginine methyltransferase	DT046991	103.566	117.378	136.005	141.301	82.1846	81.7508	68.6788	61.6355	P	P	P	P	P	P	P	P		81.9677	0.306725	110.472	9.7669	0.0540425	0	1.34775		65.1571	4.98041	138.653	3.74452	0.00357464	0	2.12798		81.9677	65.1571	110.472	138.653		1.34775	2.12798	0.430551	1.08948
Ghi.5664.1.A1_s_at	GO:0005634	protein	DT459722	185.469	249.217	322.993	365.284	135.927	112.306	90.0139	77.8964	P	P	P	P	P	P	P	P		124.116	16.7026	217.343	45.0768	0.111204	2.93824e-15	1.75112		83.9552	8.56839	344.139	29.9042	0.00707156	0	4.09908		124.116	83.9552	217.343	344.139		1.75112	4.09908	0.80828	2.0353
Ghi.5675.1.A1_x_at	GO:0012505 GO:0006869	14 kda proline-rich protein	DT046810	767.968	1238.58	2253.39	1754.46	371.72	177.5	189.654	233.708	P	P	P	P	P	P	P	P		274.61	137.334	1003.28	332.776	0.103451	6.21161e-14	3.65346		211.681	31.1512	2003.92	352.801	0.0189719	0	9.46671		274.61	211.681	1003.28	2003.92		3.65346	9.46671	1.86926	3.24286
Ghi.5679.1.S1_s_at	GO:0005737 GO:0006950	low molecular weight heat shock protein	DT465978	172.162	92.395	159.569	701.563	278.712	226.949	693.645	1032.62	P	P	P	P	P	P	P	P		252.83	36.6023	132.278	56.4037	0.126661	3.19603e-06	0.52319		863.134	239.693	430.566	383.248	0.308618	0.0107047	0.49884		252.83	863.134	132.278	430.566		0.52319	0.49884	-0.934592	-1.00335
Ghi.5688.1.A1_x_at	GO:0004091	isoamyl acetate-hydrolyzing	DT046767	8.48583	13.5667	48.348	27.585	8.22977	5.312	15.6638	11.1783	A	P	P	P	P	A	P	A		6.77088	2.06317	11.0263	3.59273	0.283494	0.00353833	1.62848		13.4211	3.17169	37.9665	14.6816	0.147032	7.12298e-28	2.82888		6.77088	13.4211	11.0263	37.9665		1.62848	2.82888	0.70353	1.50023
Ghi.5700.1.A1_at	GO:0006571 GO:0010150 GO:0009821 GO:0006560 GO:0006522 GO:0005829 GO:0000162 GO:0006536 GO:0006525 GO:0006534 GO:0004069 GO:0015976 GO:0030170 GO:0006107 GO:0009094 GO:0009507 GO:0006531	aspartate aminotransferase	DT046669	951.834	942.895	674.512	694.265	511.364	423.518	530.786	507.303	P	P	P	P	P	P	P	P		467.441	62.1169	947.365	6.32091	0.00835696	0	2.02671		519.044	16.6055	684.389	13.9671	0.00850123	0	1.31855		467.441	519.044	947.365	684.389		2.02671	1.31855	1.01914	0.398958
Ghi.5701.1.A1_at	GO:0016758 GO:0008152	protein	DT046689	56.7998	23.5091	7.36731	15.8639	286.697	453.461	177.11	247.376	P	P	A	P	P	P	P	P		370.079	117.919	40.1545	23.5401	0.0604571	1.96983e-87	0.108502		212.243	49.6853	11.6156	6.00799	0.029733	0	0.0547279		370.079	212.243	40.1545	11.6156		0.108502	0.0547279	-3.2042	-4.19158
Ghi.5703.1.A1_at	GO:0004672	protein kinase	DT046682	29.558	35.6469	46.1675	37.9793	11.2406	12.4582	8.75918	13.6378	P	P	P	P	P	A	A	P		11.8494	0.860995	32.6024	4.30554	0.0216572	2.00811e-254	2.75139		11.1985	3.44969	42.0734	5.78995	0.0230065	1.02955e-36	3.75706		11.8494	11.1985	32.6024	42.0734		2.75139	3.75706	1.46016	1.9096
Ghi.5706.1.A1_at	GO:0006979	---NA---	DT047424	243.233	480.504	236.57	211.058	103.619	56.1533	96.8835	188.653	P	P	P	P	P	P	P	P		79.8862	33.5635	361.869	167.776	0.145073	1.47745e-32	4.5298		142.768	64.8908	223.814	18.0392	0.230908	2.10178e-10	1.56767		79.8862	142.768	361.869	223.814		4.5298	1.56767	2.17945	0.648626
Ghi.5735.1.A1_at	GO:0006633	---NA---	DT046379	133.499	128.534	232.846	188.463	91.1663	68.3119	111.07	95.9634	P	P	P	P	P	P	P	P		79.7391	16.1605	131.017	3.51031	0.0482711	0	1.64306		103.517	10.6821	210.654	31.3837	0.0446893	1.15253e-45	2.03498		79.7391	103.517	131.017	210.654		1.64306	2.03498	0.716389	1.02501
Ghi.5736.1.A1_s_at	GO:0006629 GO:0005516	protein	DT046458	99.1743	75.2038	221.553	167.593	208.895	244.562	251.499	217.65	P	P	P	P	P	P	P	P		226.729	25.2201	87.189	16.9497	0.0228992	2.50191e-31	0.384552		234.574	23.9346	194.573	38.1558	0.335965	0.0181013	0.829472		226.729	234.574	87.189	194.573		0.384552	0.829472	-1.37875	-0.269734
Ghi.5743.1.S1_a_at	GO:0005737 GO:0006468 GO:0009868 GO:0042539 GO:0009862 GO:0005634 GO:0004707 GO:0005515 GO:0006972 GO:0009620 GO:0009409 GO:0009069 GO:0005524 GO:0007178	big map kinase	DT467259	81.9072	82.8211	112.306	101.13	59.7681	52.7471	41.5284	40.321	P	P	P	P	P	P	P	P		56.2576	4.96461	82.3641	0.646247	0.0178961	0	1.46405		40.9247	0.853732	106.718	7.90243	0.00721848	0	2.60766		56.2576	40.9247	82.3641	106.718		1.46405	2.60766	0.549968	1.38276
Ghi.5744.2.S1_s_at	GO:0005975	xyloglucan endotransglycosylase	DN760209	1019.25	1267.89	1046.7	1522.06	925.659	540.937	292.562	479.656	P	P	P	P	P	P	P	P		733.298	272.039	1143.57	175.813	0.215124	0.000966256	1.55949		386.109	132.295	1284.38	336.13	0.0722082	7.81086e-22	3.32648		733.298	386.109	1143.57	1284.38		1.55949	3.32648	0.641075	1.734
Ghi.5759.1.S1_s_at	GO:0005886	protein	AI731036	170.45	145.893	283.125	154.505	372.155	469.48	667.629	587.273	P	P	P	P	P	P	P	P		420.818	68.8197	158.171	17.3644	0.0346284	1.62759e-101	0.375867		627.451	56.8201	218.815	90.9481	0.0327525	0	0.348737		420.818	627.451	158.171	218.815		0.375867	0.348737	-1.41171	-1.51979
Ghi.576.3.A1_x_at	GO:0008150	---NA---	DT462667	409.611	447.128	46.5366	61.2876	23.1274	20.2442	47.8496	58.3681	P	P	P	A	A	A	A	P		21.6858	2.03875	428.37	26.5288	0.00213332	0	19.7535		53.1089	7.43771	53.9121	10.4306	0.937425	0.878618	1.01512		21.6858	53.1089	428.37	53.9121		19.7535	1.01512	4.30404	0.0216557
Ghi.5775.1.S1_s_at	GO:0018106 GO:0006355 GO:0000155 GO:0000156 GO:0051740 GO:0005789 GO:0009365 GO:0004872 GO:0009873 GO:0009069 GO:0004696 GO:0005524	ethylene receptor	DT455881	48.1228	68.6888	296.544	260.419	22.7717	13.4903	23.0329	63.3064	P	P	P	P	P	P	P	P		18.131	6.56289	58.4058	14.5424	0.070293	4.00706e-18	3.22132		43.1697	28.4777	278.482	25.5441	0.0129587	0	6.45087		18.131	43.1697	58.4058	278.482		3.22132	6.45087	1.68765	2.68949
Ghi.5778.1.S1_s_at	GO:0008150	protein	DT466399	35.6321	45.4719	38.5049	36.0413	60.787	58.1555	83.5399	78.9511	A	P	P	P	P	P	P	P		59.4712	1.86074	40.552	6.95779	0.0654295	0	0.681875		81.2455	3.2448	37.2731	1.742	0.00348897	0	0.458772		59.4712	81.2455	40.552	37.2731		0.681875	0.458772	-0.55242	-1.12415
Ghi.578.1.S1_at	GO:0003674	hypothetical protein ARALYDRAFT_488772 [Arabidopsis lyrata subsp. lyrata]	DR457483	348.505	322.467	114.082	183.741	491.54	500.185	406.059	441.446	P	P	A	P	M	P	P	P		495.863	6.11282	335.486	18.4122	0.00723731	0	0.676571		423.752	25.0228	148.912	49.2565	0.0196117	0	0.351412		495.863	423.752	335.486	148.912		0.676571	0.351412	-0.563687	-1.50876
Ghi.5780.1.S1_s_at	GO:0005199	proline-rich protein	DN779262	16.1265	15.8649	26.8327	50.2286	7.5452	16.5811	17.2787	17.4231	P	P	P	P	A	A	A	P		12.0631	6.38932	15.9957	0.185012	0.475996	0	1.326		17.3509	0.102043	38.5307	16.5434	0.211921	0	2.22067		12.0631	17.3509	15.9957	38.5307		1.326	2.22067	0.40708	1.151
Ghi.5786.1.S1_at	GO:0006857 GO:0005215 GO:0016020	protein	CO499670	36.0319	45.8414	1390.73	471.332	18.3802	20.1195	429.31	134.979	P	P	P	P	A	A	P	P		19.2499	1.22992	40.9367	6.9364	0.0489194	3.49235e-137	2.1266		282.144	208.124	931.03	650.112	0.311026	1.03745e-05	3.29984		19.2499	282.144	40.9367	931.03		2.1266	3.29984	1.08855	1.72239
Ghi.5790.1.S1_x_at	GO:0016023 GO:0006508 GO:0004197 GO:0012505 GO:0005788	cysteine proteinase	DT048380	890.715	4265.27	8759.11	8590.75	375.344	320.682	413.016	430.566	P	P	P	P	P	P	P	P		348.013	38.652	2577.99	2386.17	0.317257	0	7.40775		421.791	12.4098	8674.93	119.047	0.000105146	0	20.5669		348.013	421.791	2577.99	8674.93		7.40775	20.5669	2.88904	4.36225
Ghi.5801.1.A1_at	GO:0004091 GO:0006629 GO:0005739	gdsl-motif lipase hydrolase family protein	CO492902	67.1491	83.1282	72.7492	103.425	424.978	318.677	684.948	640.372	P	P	P	P	P	P	P	P		371.828	75.1665	75.1386	11.2989	0.0312865	7.79154e-302	0.202079		662.66	31.5199	88.087	21.6908	0.00220993	0	0.132929		371.828	662.66	75.1386	88.087		0.202079	0.132929	-2.30701	-2.91127
Ghi.5811.1.S1_at	GO:0005737 GO:0006206 GO:0009058 GO:0009116 GO:0004849 GO:0004845 GO:0005524	protein	AI730005	82.8819	74.0622	94.2696	93.3953	176.925	172.145	147.524	106.44	P	P	P	P	P	P	P	P		174.535	3.38	78.4721	6.23643	0.00271521	0	0.449606		126.982	29.0508	93.8324	0.618231	0.248	0	0.738941		174.535	126.982	78.4721	93.8324		0.449606	0.738941	-1.15327	-0.436468
Ghi.5812.1.S1_s_at	GO:0016023 GO:0012505	protein	AI725930	130.044	144.309	146.259	158.329	354.854	296.812	363.643	288.755	P	P	P	P	P	P	P	P		325.833	41.0419	137.177	10.087	0.0241865	3.65373e-154	0.421003		326.199	52.9536	152.294	8.53489	0.0444183	1.37327e-182	0.466874		325.833	326.199	137.177	152.294		0.421003	0.466874	-1.2481	-1.0989
Ghi.5825.1.A1_s_at	GO:0005773	dna-binding protein	CO499506	2924.07	2288.44	2606.68	3921.21	5301.84	5648.65	5110.56	5468.64	P	P	P	P	P	P	P	P		5475.25	245.231	2606.26	449.456	0.0155537	0	0.476007		5289.6	253.201	3263.94	929.511	0.096929	0	0.617049		5475.25	5289.6	2606.26	3263.94		0.476007	0.617049	-1.07095	-0.696542
Ghi.5836.1.S1_at	GO:0016023 GO:0016301 GO:0012505 GO:0005739	plant synaptotagmin	DV848807	261.249	207.602	212.919	215.505	334.659	353.037	452.739	426.281	P	P	P	P	P	P	P	P		343.848	12.9949	234.425	37.934	0.0610584	0	0.68177		439.51	18.7084	214.212	1.82855	0.00346258	0	0.487389		343.848	439.51	234.425	214.212		0.68177	0.487389	-0.552643	-1.03686
Ghi.5842.1.S1_at	GO:0003824	secondary cell wall-related glycosyltransferase family 47	DT050437	76.2042	92.8082	550.943	397.845	574.395	525.225	870.527	886.631	P	P	M	A	P	P	P	P		549.81	34.7688	84.5062	11.7408	0.00309566	0	0.153701		878.579	11.3872	474.394	108.256	0.0344049	0	0.539956		549.81	878.579	84.5062	474.394		0.153701	0.539956	-2.7018	-0.889086
Ghi.5843.1.A1_s_at	GO:0005975	protein	CO499324	17.6766	15.9429	36.5532	26.7561	29.3428	29.49	103.177	64.913	A	A	P	A	A	A	P	P		29.4164	0.104086	16.8098	1.22592	0.00472856	0	0.571443		84.0451	27.0569	31.6546	6.92759	0.117564	1.07484e-26	0.376639		29.4164	84.0451	16.8098	31.6546		0.571443	0.376639	-0.80732	-1.40875
Ghi.5845.1.A1_at	GO:0005783 GO:0016023 GO:0016021 GO:0006915 GO:0005739 GO:0006886	protein	CO497768	123.675	139.239	78.9023	93.9921	175.081	180.674	292.866	247.319	P	P	P	P	P	P	P	P		177.877	3.95499	131.457	11.0059	0.0303008	0	0.739032		270.092	32.2066	86.4472	10.6701	0.0166411	7.36122e-131	0.320065		177.877	270.092	131.457	86.4472		0.739032	0.320065	-0.436291	-1.64356
Ghi.5845.1.S1_s_at	GO:0005783 GO:0016023 GO:0016021 GO:0006915 GO:0005739 GO:0006886	protein	CO499293	1098.25	1021.51	577.436	831.755	1493.08	1463.6	1813.28	1817.14	P	P	P	P	P	P	P	P		1478.34	20.8413	1059.88	54.2658	0.00951144	0	0.716942		1815.21	2.72681	704.596	179.831	0.0128598	0	0.388163		1478.34	1815.21	1059.88	704.596		0.716942	0.388163	-0.480072	-1.36527
Ghi.5849.1.S1_s_at	GO:0005856 GO:0005737 GO:0007010 GO:0005198 GO:0005515 GO:0005524	actin- expressed	DR454104	2623.45	2891.13	4185.79	3508.83	1485.82	1422.97	1682.66	1801.24	P	P	P	P	P	P	P	P		1454.4	44.4442	2757.29	189.279	0.0109518	0	1.89583		1741.95	83.8442	3847.31	478.688	0.0256213	3.27366e-276	2.20862		1454.4	1741.95	2757.29	3847.31		1.89583	2.20862	0.922829	1.14315
Ghi.5852.2.A1_s_at	GO:0015994 GO:0005777 GO:0030151 GO:0010477 GO:0006790 GO:0006118 GO:0016491	sulfite oxidase	CO499223	49.1539	95.2108	638.781	449.261	59.047	30.1759	292.089	189.798	P	P	P	P	P	P	P	P		44.6114	20.415	72.1823	32.5671	0.417139	0.0561431	1.61802		240.944	72.3301	544.021	134.011	0.106454	3.1072e-09	2.25788		44.6114	240.944	72.1823	544.021		1.61802	2.25788	0.694232	1.17497
Ghi.5854.1.S1_at	GO:0003674	dehydration-responsive protein rd22	CO499197	71.9475	81.0345	1029.61	484.01	33.513	30.1728	31.4748	99.3563	P	P	P	P	P	P	P	P		31.8429	2.3619	76.491	6.42553	0.0115517	0	2.40214		65.4156	47.9995	756.808	385.795	0.12835	3.05164e-92	11.5692		31.8429	65.4156	76.491	756.808		2.40214	11.5692	1.26432	3.53222
Ghi.5859.1.A1_s_at	GO:0009733	auxin-responsive family protein	CO499146	1584.87	1329.7	1466.86	2103.32	2793.89	3033.4	3787.37	2943.43	P	P	P	P	P	P	P	P		2913.64	169.355	1457.28	180.43	0.0141306	0	0.500159		3365.4	596.758	1785.09	450.049	0.0960128	6.83913e-07	0.530425		2913.64	3365.4	1457.28	1785.09		0.500159	0.530425	-0.999542	-0.914779
Ghi.5860.1.S1_s_at	GO:0046658	fasciclin-like arabinogalactan protein	CO494172	11.4917	7.87014	20.8565	17.379	26.5112	14.4296	17.7936	8.67201	P	A	P	P	P	A	A	A		20.4704	8.54304	9.68092	2.56083	0.229233	2.55122e-09	0.472923		13.2328	6.44997	19.1178	2.45897	0.351227	0.000713892	1.44472		20.4704	13.2328	9.68092	19.1178		0.472923	1.44472	-1.08032	0.530794
Ghi.5861.1.S1_s_at	GO:0015992 GO:0004427 GO:0016021 GO:0000287 GO:0009678 GO:0005774 GO:0015078 GO:0006119	vacuolar h+-translocating inorganic pyrophosphatase	DN760012	926.591	711.508	721.145	452.887	105.391	45.3968	29.9161	75.6516	P	P	P	P	P	A	A	A		75.3939	42.4224	819.05	152.087	0.0218053	1.12519e-135	10.8636		52.7839	32.3399	587.016	189.687	0.0591691	1.04558e-120	11.1211		75.3939	52.7839	819.05	587.016		10.8636	11.1211	3.44143	3.47523
Ghi.5865.1.S1_s_at	GO:0016023 GO:0004553 GO:0005975 GO:0005886	glycosyl hydrolase family 17 protein	DT551449	47.5156	39.7313	86.5263	60.9786	90.6196	104.462	143.507	99.7174	P	P	P	P	P	P	P	P		97.5409	9.78824	43.6234	5.50432	0.0210085	1.22481e-43	0.447232		121.612	30.9641	73.7525	18.065	0.199629	0.000179184	0.606456		97.5409	121.612	43.6234	73.7525		0.447232	0.606456	-1.1609	-0.721526
Ghi.5867.1.S1_at	GO:0016020 GO:0008152 GO:0016491	short-chain dehydrogenase reductase family protein	CO499088	633.282	558.346	770.73	1057.87	2052.3	1929.16	2140.94	1809.62	P	P	P	P	P	P	P	P		1990.73	87.0742	595.814	52.9876	0.00265913	0	0.299295		1975.28	234.281	914.298	203.036	0.0401373	1.46716e-13	0.462869		1990.73	1975.28	595.814	914.298		0.299295	0.462869	-1.74036	-1.11132
Ghi.5872.3.A1_a_at	GO:0016023	germin-like protein	CO498986	35.9794	39.1292	47.3433	34.7149	9.83844	9.82344	15.4449	20.7262	P	P	P	P	A	A	A	A		9.83094	0.0106073	37.5543	2.22727	0.00321173	0	3.82001		18.0856	3.73445	41.0291	8.92958	0.078632	3.6842e-18	2.26861		9.83094	18.0856	37.5543	41.0291		3.82001	2.26861	1.93358	1.18181
Ghi.5875.1.A1_at	GO:0009536	cytochrome p450	CO496650	872.241	689.479	203.124	237.981	18.8962	37.322	537.185	659.836	P	P	P	P	A	A	P	P		28.1091	13.029	780.86	129.233	0.0145625	0	27.7796		598.511	86.7277	220.552	24.6475	0.0272936	2.76112e-104	0.368502		28.1091	598.511	780.86	220.552		27.7796	0.368502	4.79596	-1.44026
Ghi.5881.1.S1_at	GO:0006468 GO:0009735 GO:0009986 GO:0005886 GO:0000166 GO:0030139 GO:0007165 GO:0004672 GO:0004872	atp binding	AI731035	77.6462	68.6453	54.8119	58.1709	175.964	164.973	224.194	177.354	P	P	P	P	P	P	P	P		170.469	7.77233	73.1457	6.36459	0.00528509	0	0.429086		200.774	33.1209	56.4914	2.37518	0.0254757	0	0.281368		170.469	200.774	73.1457	56.4914		0.429086	0.281368	-1.22066	-1.82947
Ghi.5882.1.A1_at	GO:0007018	protein	DT463874	28.7471	25.1917	39.1172	27.585	29.6716	31.5415	73.3302	61.7816	P	P	P	P	P	P	P	P		30.6066	1.32221	26.9694	2.51407	0.211874	0.000100483	0.881164		67.5559	8.16605	33.3511	8.15448	0.0524762	2.9927e-09	0.493682		30.6066	67.5559	26.9694	33.3511		0.881164	0.493682	-0.182517	-1.01835
Ghi.5889.1.A1_x_at	GO:0016747	anthranilate n-benzoyltransferase	CO491849	415.836	321.775	2250.6	2377.54	5339.92	4146.21	9153.12	8343.6	P	P	P	P	P	P	P	P		4743.06	844.086	368.806	66.5105	0.0182231	0	0.0777568		8748.36	572.42	2314.07	89.7553	0.0040301	0	0.264515		4743.06	8748.36	368.806	2314.07		0.0777568	0.264515	-3.68489	-1.91858
Ghi.5889.2.S1_s_at	GO:0005575	anthranilate n-benzoyltransferase	AI727736	1688.31	1563.48	1320.9	1717.94	3790.64	3123.52	6873.73	5503.6	P	P	P	P	P	P	P	P		3457.08	471.723	1625.89	88.2667	0.0326683	3.26605e-189	0.470308		6188.67	968.823	1519.42	280.755	0.0225476	2.55727e-122	0.245516		3457.08	6188.67	1625.89	1519.42		0.470308	0.245516	-1.08832	-2.02611
Ghi.5892.1.A1_at	GO:0016020	membrane protein	CO497111	168.426	159.858	589.662	495.867	310.357	321.631	1476.73	1241.5	P	P	P	P	P	P	P	P		315.994	7.97182	164.142	6.0582	0.00216673	0	0.519445		1359.12	166.339	542.765	66.3231	0.0232242	7.288e-68	0.399352		315.994	1359.12	164.142	542.765		0.519445	0.399352	-0.944956	-1.32427
Ghi.5897.1.S1_s_at	GO:0005575	pearli 4 protein	DV850346	54.2508	60.3429	244.534	163.546	26.7525	17.3198	26.5923	39.611	P	P	P	P	P	P	P	P		22.0362	6.66994	57.2969	4.30777	0.0244283	0	2.60013		33.1016	9.20559	204.04	57.2667	0.0530296	5.45901e-152	6.16404		22.0362	33.1016	57.2969	204.04		2.60013	6.16404	1.37858	2.62388
Ghi.5904.1.S1_at	GO:0003674	protein	CO498546	110.055	104.904	20.5973	28.1973	16.5491	12.6524	44.3191	54.0291	P	P	P	P	P	P	P	P		14.6007	2.75536	107.48	3.64222	0.00120675	0	7.36125		49.1741	6.86603	24.3973	5.374	0.0567033	7.02779e-11	0.496142		14.6007	49.1741	107.48	24.3973		7.36125	0.496142	2.87995	-1.01118
Ghi.5906.1.S1_s_at	GO:0009536 GO:0005488	tetratricopeptide repeat -containing protein	CA993806	252.895	245.421	402.965	521.642	896.306	941.465	934.268	833.731	P	P	P	P	P	P	P	P		918.885	31.9324	249.158	5.28545	0.00116577	0	0.271152		883.999	71.0907	462.304	83.9171	0.0323682	0	0.522968		918.885	883.999	249.158	462.304		0.271152	0.522968	-1.88282	-0.935205
Ghi.5906.2.A1_at	GO:0005488	unnamed protein product [Vitis vinifera]	DT458320	10.729	11.4417	12.6038	16.9645	28.8641	32.6193	33.4008	19.311	A	P	P	P	P	P	P	A		30.7417	2.65532	11.0853	0.503966	0.00932094	0	0.360595		26.3559	9.96301	14.7841	3.08348	0.257175	1.11512e-07	0.560943		30.7417	26.3559	11.0853	14.7841		0.360595	0.560943	-1.47155	-0.834075
Ghi.5914.1.S1_s_at	GO:0045454	thioredoxin-like protein	CO498436	162.17	156.258	184.427	133.04	26.7828	32.7669	31.3874	190.688	P	P	P	P	P	P	P	P		29.7749	4.23134	159.214	4.18087	0.00105428	0	5.34727		111.038	112.642	158.734	36.3359	0.626228	0.0634035	1.42955		29.7749	111.038	159.214	158.734		5.34727	1.42955	2.4188	0.515558
Ghi.5916.1.A1_at	GO:0008415 GO:0016020 GO:0042967	type 2 diacylglycerol acyltransferase	CO498385	58.5607	70.3629	119.133	127.828	279.895	221.97	420.689	417.843	P	P	P	P	P	P	P	P		250.933	40.9595	64.4618	8.34541	0.024217	3.79e-219	0.256889		419.266	2.01217	123.481	6.14776	0.000239051	0	0.294516		250.933	419.266	64.4618	123.481		0.256889	0.294516	-1.96078	-1.76358
Ghi.5916.1.S1_at	GO:0016740	type 2 diacylglycerol acyltransferase	CO498385	6.12507	6.35032	7.7743	7.31264	9.78677	8.43063	19.6517	16.1736	A	A	P	A	P	P	P	P		9.1087	0.958936	6.2377	0.159273	0.0528191	2.26846e-139	0.684807		17.9127	2.45937	7.54347	0.326446	0.0274498	0	0.421125		9.1087	17.9127	6.2377	7.54347		0.684807	0.421125	-0.546232	-1.24768
Ghi.5930.1.S1_s_at	GO:0005199	---NA---	AI730672	4458	4346.52	1884.8	2954.63	6565.69	6656.34	6763.9	6978.36	P	P	P	P	P	P	P	P		6611.01	64.0935	4402.26	78.8278	0.00105619	0	0.665898		6871.13	151.647	2419.72	756.483	0.0146903	0	0.352157		6611.01	6871.13	4402.26	2419.72		0.665898	0.352157	-0.586627	-1.50571
Ghi.5930.4.S1_s_at	GO:0046914	---NA---	AI731355	4739.93	4640.51	1914.06	3071.43	6969.58	6873.58	7353.49	7405.47	P	P	P	P	P	P	P	P		6921.58	67.8816	4690.22	70.3019	0.000957685	0	0.677623		7379.48	36.7561	2492.75	818.383	0.013762	0	0.337794		6921.58	7379.48	4690.22	2492.75		0.677623	0.337794	-0.561445	-1.56578
Ghi.5933.1.S1_s_at	GO:0003700	dna binding	DT544565	56.3437	80.4494	128.216	112.63	31.5886	19.7545	32.9053	49.6912	P	P	P	P	P	P	P	P		25.6715	8.368	68.3965	17.0453	0.0861862	5.17589e-13	2.66429		41.2983	11.8694	120.423	11.0213	0.0203159	0	2.91593		25.6715	41.2983	68.3965	120.423		2.66429	2.91593	1.41375	1.54396
Ghi.5939.2.S1_at	GO:0007169 GO:0006468 GO:0005524	leucine-rich repeat receptor-like protein kinase	CO491703	21.9331	19.1867	22.3369	15.2614	21.2827	22.1261	60.4898	59.3718	P	P	P	P	P	P	P	P		21.7044	0.59633	20.5599	1.942	0.509162	0.00670029	0.947269		59.9308	0.790587	18.7991	5.00317	0.00749744	0	0.313681		21.7044	59.9308	20.5599	18.7991		0.947269	0.313681	-0.0781533	-1.67263
Ghi.5943.1.A1_at	GO:0016491	methylketone synthase id	CO498089	9.31036	10.5149	27.585	25.8711	11.0255	10.9954	143.998	132.097	P	P	P	P	P	P	P	P		11.0105	0.0212988	9.91264	0.851763	0.210014	0	0.900294		138.048	8.41524	26.7281	1.2119	0.00290388	0	0.193614		11.0105	138.048	9.91264	26.7281		0.900294	0.193614	-0.151532	-2.36874
Ghi.5951.1.A1_s_at	GO:0012505	unknown [Glycine max]	CO498004	21.6416	16.9421	24.6794	54.1201	41.865	37.7348	112.723	120.672	P	A	P	P	P	P	P	P		39.7999	2.92049	19.2918	3.32301	0.0224857	0	0.484721		116.698	5.62076	39.3997	20.8177	0.0367766	0	0.337621		39.7999	116.698	19.2918	39.3997		0.484721	0.337621	-1.04477	-1.56652
Ghi.5951.1.S1_at	GO:0012505	unknown [Glycine max]	CO498004	405.177	325.353	368.621	498.74	741.403	744.749	947.883	938.594	P	P	P	P	P	P	P	P		743.076	2.36596	365.265	56.4439	0.0109953	0	0.491558		943.239	6.56872	433.681	92.0083	0.0159929	0	0.459778		743.076	943.239	365.265	433.681		0.491558	0.459778	-1.02457	-1.12099
Ghi.5955.1.A1_s_at	GO:0006468 GO:0016023 GO:0005739 GO:0004674 GO:0012505 GO:0007169 GO:0009069 GO:0009505 GO:0005524	nodulation receptor kinase	DT053461	728.097	591.849	952.86	1029.55	1685.46	1840.4	2520.32	2384.58	P	P	P	P	P	P	P	P		1762.93	109.559	659.973	96.3423	0.00863531	0	0.374362		2452.45	95.9782	991.205	54.2282	0.00283362	0	0.404169		1762.93	2452.45	659.973	991.205		0.374362	0.404169	-1.41749	-1.30697
Ghi.5963.1.A1_s_at	GO:0012505	protein	DT054186	76.3167	103.672	573.981	366.318	119.895	77.9424	246.939	193.513	P	P	P	P	P	P	P	P		98.9188	29.6652	89.9942	19.3429	0.755635	0.514079	0.909779		220.226	37.7778	470.15	146.84	0.145034	8.29038e-21	2.13485		98.9188	220.226	89.9942	470.15		0.909779	2.13485	-0.136412	1.09413
Ghi.5970.1.S1_s_at	GO:0016021 GO:0006865 GO:0005777 GO:0005739 GO:0009705 GO:0006804 GO:0042744 GO:0015947 GO:0004096 GO:0006568 GO:0015171	cationic amino acid transporter	DN780071	320.096	300.513	221.03	184.645	382.983	392.446	442.42	477.062	P	P	P	M	P	P	P	P		387.714	6.69106	310.305	13.8471	0.0191691	0	0.800343		459.741	24.4956	202.838	25.728	0.0094255	0	0.4412		387.714	459.741	310.305	202.838		0.800343	0.4412	-0.32131	-1.1805
Ghi.6002.1.S1_s_at	GO:0006637 GO:0016291	thioesterase family protein	DR455536	254.145	234.171	402.668	516.943	569.975	533.968	661.478	603.514	P	P	P	P	P	P	P	P		551.972	25.4607	244.158	14.1237	0.00444374	0	0.442338		632.496	40.9869	459.805	80.8051	0.114482	2.54549e-09	0.72697		551.972	632.496	244.158	459.805		0.442338	0.72697	-1.17678	-0.460032
Ghi.601.1.S1_at	GO:0016023 GO:0012505	protein	DR457077	365.105	335.109	130.979	148.145	55.8922	54.9793	32.6815	162.43	P	P	P	P	P	P	P	P		55.4357	0.645552	350.107	21.2102	0.00258286	0	6.31555		97.5556	91.7458	139.562	12.1387	0.586684	9.88473e-07	1.43059		55.4357	97.5556	350.107	139.562		6.31555	1.43059	2.65891	0.516609
Ghi.6013.1.S1_s_at	GO:0009536 GO:0005739	protein	DR453148	11.7155	16.3671	11.1303	8.6635	26.5134	13.5248	87.3094	58.7591	P	P	P	P	P	P	P	P		20.0191	9.18429	14.0413	3.28912	0.477526	0.0101651	0.701396		73.0342	20.1881	9.89691	1.74431	0.0478359	0	0.135511		20.0191	73.0342	14.0413	9.89691		0.701396	0.135511	-0.5117	-2.88352
Ghi.6020.1.A1_s_at	GO:0006468	serine threonine-protein kinase mak	CO496343	1701.32	1651.01	1720.56	1810.59	2234.37	2345.95	3663.48	3443.88	P	P	P	P	P	P	P	P		2290.16	78.8961	1676.17	35.5717	0.00978834	0	0.7319		3553.68	155.278	1765.57	63.6626	0.00437547	0	0.49683		2290.16	3553.68	1676.17	1765.57		0.7319	0.49683	-0.450282	-1.00918
Ghi.6022.1.A1_s_at	GO:0016023	protein	CO490753	20.1574	32.8037	130.324	119.075	27.3501	26.8413	64.3416	57.5007	P	P	P	P	P	A	P	P		27.0957	0.359761	26.4806	8.94228	0.931426	0.0158948	0.977297		60.9211	4.83727	124.7	7.95472	0.010487	0	2.0469		27.0957	60.9211	26.4806	124.7		0.977297	2.0469	-0.0331309	1.03344
Ghi.6031.1.S1_at	GO:0009733 GO:0019827 GO:0051252 GO:0035198 GO:0005840 GO:0035197 GO:0035195 GO:0009616 GO:0009965 GO:0004521 GO:0009850 GO:0010218 GO:0048830 GO:0009793 GO:0009536 GO:0005515 GO:0005634 GO:0006446 GO:0003743	argonaute protein group	DR459476	71.5833	75.3713	246.157	120.813	31.2618	22.6174	19.2913	21.5338	P	P	P	P	P	A	P	P		26.9396	6.11252	73.4773	2.67853	0.0101263	0	2.72748		20.4125	1.58567	183.485	88.6317	0.121419	0	8.98886		26.9396	20.4125	73.4773	183.485		2.72748	8.98886	1.44757	3.16814
Ghi.6041.1.S1_s_at	GO:0006508	protein	DV849896	27.6756	34.4981	31.4795	37.6477	6.59032	6.22284	13.5552	40.7958	P	P	P	P	A	P	P	P		6.40658	0.259845	31.0869	4.82425	0.018626	0	4.85234		27.1755	19.262	34.5636	4.36156	0.649624	0.0165991	1.27187		6.40658	27.1755	31.0869	34.5636		4.85234	1.27187	2.27868	0.346948
Ghi.6046.1.A1_s_at	GO:0005886	protein	DT049243	405.772	334.306	380.064	447.712	877.4	896.706	1707.39	1550.52	P	P	P	P	P	P	P	P		887.053	13.652	370.039	50.534	0.0050863	0	0.417155		1628.96	110.927	413.888	47.8342	0.00490575	0	0.254082		887.053	1628.96	370.039	413.888		0.417155	0.254082	-1.26134	-1.97664
Ghi.6054.1.S1_s_at	GO:0051287 GO:0006540 GO:0009450 GO:0016620 GO:0006800 GO:0005759	succinate semialdehyde dehydrogenase	DT468704	307.637	347.111	147.62	145.847	264.291	320.488	291.225	298.029	P	P	P	P	P	P	P	P		292.39	39.737	327.374	27.9123	0.415462	0.0763034	1.11965		294.627	4.81125	146.734	1.25363	0.000564611	0	0.498032		292.39	294.627	327.374	146.734		1.11965	0.498032	0.16305	-1.00569
Ghi.6067.1.A1_at	GO:0006869	nonspecific lipid-transfer protein a	DT048703	265.022	337.86	327.552	158.052	74.7199	63.5048	2452.86	1789.85	P	P	P	P	P	P	P	P		69.1123	7.9303	301.441	51.5043	0.024244	0	4.36162		2121.36	468.819	242.802	119.855	0.0316116	7.35401e-109	0.114456		69.1123	2121.36	301.441	242.802		4.36162	0.114456	2.12486	-3.12713
Ghi.6077.1.S1_at	GO:0005575	zim motif family protein	DN760173	1055.56	1261.05	1813.69	1537.57	846.777	729.005	729.369	902.521	P	P	P	P	P	P	P	P		787.891	83.2775	1158.31	145.305	0.0888068	3.16633e-10	1.47014		815.945	122.437	1675.63	195.242	0.0341035	3.08724e-23	2.05361		787.891	815.945	1158.31	1675.63		1.47014	2.05361	0.555951	1.03816
Ghi.6086.1.A1_at	GO:0005215	nramp transporter	DR455598	24.8483	19.6002	17.5341	19.1163	29.0681	28.4122	43.9177	46.7128	P	P	P	P	P	P	P	P		28.7401	0.463767	22.2242	3.71097	0.132702	0	0.773282		45.3152	1.97645	18.3252	1.11885	0.00352176	0	0.404394		28.7401	45.3152	22.2242	18.3252		0.773282	0.404394	-0.370934	-1.30617
Ghi.6086.1.S1_at	GO:0005215	nramp transporter	DR455598	554.514	454.589	325.446	356.151	651.853	670.137	729.832	740.249	P	P	P	P	P	P	P	P		660.995	12.9282	504.551	70.6575	0.091215	0	0.763321		735.04	7.36584	340.799	21.7119	0.00168676	0	0.463646		660.995	735.04	504.551	340.799		0.763321	0.463646	-0.389639	-1.1089
Ghi.6088.1.S1_s_at	GO:0000169 GO:0010200 GO:0009864 GO:0000302 GO:0004707 GO:0005524 GO:0005515 GO:0009409 GO:0009651 GO:0009069 GO:0009723 GO:0007049 GO:0007178	mitogen-activated protein kinase 3	DT466983	106.604	111.843	36.0488	49.4138	99.0833	96.8912	73.4	111.229	P	P	P	P	P	M	P	P		97.9873	1.55002	109.224	3.70392	0.0583174	1.18145e-24	1.11467		92.3143	26.7489	42.7313	9.45044	0.132029	1.17301e-13	0.462889		97.9873	92.3143	109.224	42.7313		1.11467	0.462889	0.156617	-1.11126
Ghi.6088.2.A1_s_at	GO:0006468 GO:0009069 GO:0004707 GO:0005524 GO:0007178	mitogen-activated protein kinase 3	DV849489	285.608	247.627	86.2247	147.109	227.799	204.846	187.843	291.332	P	P	P	P	P	P	P	P		216.322	16.2297	266.617	26.8568	0.151589	1.17291e-05	1.2325		239.588	73.1779	116.667	43.0519	0.177194	5.39493e-05	0.486949		216.322	239.588	266.617	116.667		1.2325	0.486949	0.301587	-1.03816
Ghi.6099.1.S1_s_at	GO:0004803	protein	AW187393	269.211	261.055	750.869	657.718	565.927	583.976	749.865	1076.6	P	P	P	P	P	P	P	P		574.951	12.7626	265.133	5.76733	0.00102017	0	0.461139		913.234	231.039	704.293	65.8681	0.343764	7.2559e-06	0.771208		574.951	913.234	265.133	704.293		0.461139	0.771208	-1.11672	-0.374809
Ghi.6101.1.S1_at	GO:0005634	r2r3-myb transcription	DT457964	32.8162	39.0685	170.414	73.4105	17.4826	14.9427	123.994	92.6427	P	P	P	P	P	A	P	P		16.2127	1.79596	35.9424	4.42103	0.0280253	2.03567e-54	2.21693		108.318	22.1684	121.912	68.5918	0.814683	0.385819	1.1255		16.2127	108.318	35.9424	121.912		2.21693	1.1255	1.14856	0.170568
Ghi.6103.1.S1_at	GO:0042967 GO:0016210 GO:0008415 GO:0009813	chalcone synthase	CO491198	557.601	513.339	767.277	833.853	1148.85	1164.48	2881.49	2776.5	P	P	P	P	P	P	P	P		1156.67	11.0485	535.47	31.2975	0.00142432	0	0.462943		2829	74.2384	800.565	47.0761	0.000937728	0	0.282985		1156.67	2829	535.47	800.565		0.462943	0.282985	-1.11109	-1.8212
Ghi.6104.1.A1_at	GO:0005507	blue copper-like protein	CO494805	35.0577	15.7835	59.193	66.5848	17.3599	12.6755	290.131	56.8707	P	P	P	P	P	A	P	P		15.0177	3.31235	25.4206	13.6289	0.404274	8.93823e-06	1.69271		173.501	164.94	62.8889	5.22682	0.443222	8.67159e-197	0.36247		15.0177	173.501	25.4206	62.8889		1.69271	0.36247	0.759332	-1.46407
Ghi.6127.1.S1_at	GO:0051258 GO:0007018 GO:0003924 GO:0005198 GO:0005874 GO:0005525	beta chain	AY345609.1	2273.53	1852.03	1148.64	1109.41	621.592	623.445	1927.46	1747.91	P	P	P	P	P	P	P	P		622.518	1.31039	2062.78	298.048	0.0207484	0	3.31361		1837.69	126.964	1129.02	27.7397	0.0164026	7.99369e-286	0.614372		622.518	1837.69	2062.78	1129.02		3.31361	0.614372	1.7284	-0.702817
Ghi.6128.1.S1_s_at	GO:0006633 GO:0009374 GO:0009343 GO:0016740 GO:0003989 GO:0004075 GO:0006090 GO:0005524 GO:0009507	chloroplast biotin carboxylase	DR453882	828.411	846.365	333.739	377.155	1274.32	1423.53	1157.16	993.795	P	P	P	P	P	P	P	P		1348.93	105.505	837.388	12.6959	0.0209035	0	0.620781		1075.48	115.518	355.447	30.6995	0.0135001	0	0.330502		1348.93	1075.48	837.388	355.447		0.620781	0.330502	-0.687844	-1.59727
Ghi.6137.1.A1_at	GO:0004672	protein	DT467316	878.898	725.259	1358.11	1215.53	1696.14	1765.36	2697.46	2612.73	P	P	P	P	P	P	P	P		1730.75	48.9408	802.079	108.639	0.00813098	0	0.463428		2655.1	59.9121	1286.82	100.818	0.00365307	0	0.484659		1730.75	2655.1	802.079	1286.82		0.463428	0.484659	-1.10958	-1.04496
Ghi.6137.1.S1_s_at	GO:0004672	protein	DT047619	64.3659	66.9354	84.5738	99.3096	109.736	112.117	185.152	230.878	P	P	P	P	P	P	P	P		110.927	1.68346	65.6507	1.81687	0.00149306	0	0.591838		208.015	32.3331	91.9417	10.4198	0.0402578	6.46421e-56	0.441995		110.927	208.015	65.6507	91.9417		0.591838	0.441995	-0.756726	-1.1779
Ghi.6138.1.S1_at	GO:0005575	protein	CO495289	252.564	209.004	239.652	253.607	728.487	875.624	871.559	942.275	P	P	P	P	P	P	P	P		802.055	104.041	230.784	30.8015	0.0175641	1.23372e-151	0.287741		906.917	50.0038	246.629	9.86809	0.00296597	0	0.271942		802.055	906.917	230.784	246.629		0.287741	0.271942	-1.79716	-1.87863
Ghi.6140.1.S1_at	GO:0007076 GO:0005829 GO:0051299 GO:0051225 GO:0035071	lupus la	DR461181	62.5312	66.806	52.5376	38.8304	116.812	104.645	223.271	150.413	M	P	P	M	P	P	A	P		110.729	8.60313	64.6686	3.02277	0.0190391	5.47047e-103	0.584028		186.842	51.5186	45.684	9.69249	0.0625582	2.98441e-94	0.244506		110.729	186.842	64.6686	45.684		0.584028	0.244506	-0.77589	-2.03206
Ghi.6141.1.S1_at	GO:0019433 GO:0009536 GO:0004806	protein	DR456515	218.425	212.236	74.8953	82.0399	269	368.845	346.704	468.946	P	P	P	P	P	P	P	P		318.922	70.6008	215.33	4.37622	0.174164	1.07669e-245	0.675181		407.825	86.4377	78.4676	5.05205	0.0328621	0	0.192405		318.922	407.825	215.33	78.4676		0.675181	0.192405	-0.566653	-2.37778
Ghi.6141.2.A1_s_at	GO:0016787	protein	DR458687	12.7987	11.0324	10.8278	10.5201	13.4953	25.1272	25.6406	22.9817	P	A	P	P	P	P	A	P		19.3112	8.225	11.9156	1.24899	0.335599	5.66167e-17	0.617028		24.3112	1.88015	10.6739	0.217543	0.00949415	0	0.439054		19.3112	24.3112	11.9156	10.6739		0.617028	0.439054	-0.696593	-1.18753
Ghi.6141.2.S1_at	GO:0019433 GO:0004806	protein	DR458687	395.013	341.771	170.161	154.964	372.528	532.579	551.497	566.389	P	P	P	P	P	P	P	P		452.554	113.173	368.392	37.6474	0.423452	0.00156957	0.81403		558.943	10.5307	162.563	10.7461	0.00071962	0	0.29084		452.554	558.943	368.392	162.563		0.81403	0.29084	-0.296847	-1.7817
Ghi.6152.1.S1_at	GO:0006468 GO:0000076 GO:0007050 GO:0004674 GO:0009069 GO:0005524	protein kinase wee1	CO495149	12.9219	15.5791	39.979	25.2417	40.9385	51.8239	58.5775	44.2322	A	P	P	P	P	P	A	P		46.3812	7.69712	14.2505	1.87888	0.0290836	3.44894e-129	0.307247		51.4048	10.1436	32.6103	10.4208	0.209113	0.0087855	0.634383		46.3812	51.4048	14.2505	32.6103		0.307247	0.634383	-1.70253	-0.656574
Ghi.6168.3.S1_at	GO:0008536 GO:0000060	ran binding protein	AI055332	1511.15	1313.37	1311.63	1524.78	4878.79	5078.52	5990.32	5708.98	P	P	P	P	P	P	P	P		4978.65	141.231	1412.26	139.856	0.00154941	0	0.283663		5849.65	198.937	1418.2	150.724	0.00158231	0	0.242443		4978.65	5849.65	1412.26	1418.2		0.283663	0.242443	-1.81775	-2.04428
Ghi.6171.1.A1_at	GO:0009536 GO:0005516 GO:0005739 GO:0009734	saur family protein	DT048318	77.0739	62.8119	42.6454	41.6768	21.6033	27.0666	198.145	270.048	P	P	P	P	P	P	P	P		24.3349	3.86318	69.9429	10.0848	0.0269077	1.41189e-62	2.87418		234.096	50.8426	42.1611	0.684916	0.0333456	0	0.180101		24.3349	234.096	69.9429	42.1611		2.87418	0.180101	1.52315	-2.47312
Ghi.6175.2.S1_s_at	GO:0016023 GO:0012505 GO:0006869	protease inhibitor seed storage lipid transfer protein family protein	CO494692	259.156	397.609	517.686	495.602	101.643	57.3778	112.282	186.568	P	P	P	P	A	A	A	P		79.5105	31.3004	328.383	97.9012	0.0757229	2.46396e-29	4.13005		149.425	52.5282	506.644	15.6155	0.0115633	0	3.39062		79.5105	149.425	328.383	506.644		4.13005	3.39062	2.04616	1.76155
Ghi.6181.1.S1_s_at	GO:0003854	cinnamoyl- reductase	CO494639	1199.3	1353.46	529.086	588.078	301.119	209.628	292.437	349.146	P	P	P	P	P	P	P	P		255.373	64.6941	1276.38	109.012	0.00761925	0	4.99809		320.791	40.0993	558.582	41.7134	0.0283517	5.01496e-17	1.74126		255.373	320.791	1276.38	558.582		4.99809	1.74126	2.32138	0.800134
Ghi.619.2.A1_at	GO:0001522	pseudouridine synthase family protein	DT465804	232.801	270.86	284.607	300.3	228.852	212.116	121.895	130.713	P	P	P	P	P	P	P	P		220.484	11.834	251.831	26.9117	0.270591	0.000179629	1.14217		126.304	6.23491	292.453	11.0965	0.00292144	0	2.31547		220.484	126.304	251.831	292.453		1.14217	2.31547	0.191781	1.21131
Ghi.6193.1.S1_at	GO:0005575	conserved hypothetical protein [Ricinus communis]	CO494480	144.952	146.616	133.645	150.819	43.3934	37.2974	205.229	154.774	P	P	P	P	P	P	P	P		40.3454	4.31049	145.784	1.17617	0.000896661	0	3.6134		180.001	35.6766	142.232	12.1436	0.292119	1.09007e-05	0.790172		40.3454	180.001	145.784	142.232		3.6134	0.790172	1.85336	-0.339761
Ghi.6195.1.A1_s_at	GO:0003674	conserved hypothetical protein [Ricinus communis]	CO493282	749.463	697.079	437.524	626.979	1245.68	1248.66	1846.26	1891.94	P	P	P	P	P	P	P	P		1247.17	2.10158	723.271	37.0412	0.0024981	0	0.579929		1869.1	32.2953	532.251	133.965	0.00527079	0	0.284763		1247.17	1869.1	723.271	532.251		0.579929	0.284763	-0.786051	-1.81216
Ghi.62.1.S1_at	GO:0009416	PREDICTED: hypothetical protein [Vitis vinifera]	DR463249	326.827	208.915	311.086	419.3	958.924	965.232	919.447	802.554	P	P	P	P	P	P	P	P		962.078	4.46079	267.871	83.3758	0.00715537	0	0.27843		861	82.6557	365.193	76.5189	0.0248474	0	0.42415		962.078	861	267.871	365.193		0.27843	0.42415	-1.84462	-1.23735
Ghi.6204.1.A1_x_at	GO:0016020	white-brown-complex abc transporter family	CO493382	80.4216	68.6778	147.966	64.1542	14.4358	19.4661	711.166	415.616	P	P	P	P	P	A	P	P		16.951	3.55696	74.5497	8.30407	0.0120771	0	4.39795		563.391	208.985	106.06	59.2641	0.096718	9.96578e-28	0.188254		16.951	563.391	74.5497	106.06		4.39795	0.188254	2.13683	-2.40925
Ghi.6207.1.A1_at	GO:0004450	isocitrate dehydrogenase-like protein	CO492629	301.045	244.952	281.063	263.957	693.469	685.554	887.183	811.796	P	P	P	P	P	P	P	P		689.512	5.5971	272.998	39.664	0.00459271	0	0.39593		849.489	53.3063	272.51	12.0957	0.00445758	0	0.320793		689.512	849.489	272.998	272.51		0.39593	0.320793	-1.33668	-1.64029
Ghi.6207.1.S1_s_at	GO:0009536 GO:0019643 GO:0004450 GO:0006749 GO:0006102 GO:0046872 GO:0006097	isocitrate dehydrogenase-like protein	CO492629	24.9116	19.8572	17.6849	21.6084	42.6378	35.2373	58.4921	61.3361	P	P	P	P	P	P	P	P		38.9375	5.23293	22.3844	3.57403	0.0660956	5.76334e-11	0.57488		59.9141	2.01103	19.6467	2.77428	0.00360089	0	0.327914		38.9375	59.9141	22.3844	19.6467		0.57488	0.327914	-0.798668	-1.60861
Ghi.622.3.S1_s_at	GO:0006468 GO:0005524 GO:0004674 GO:0007165 GO:0009069 GO:0042802	cbl-interacting serine threonine-protein	AI726658	515.601	594.794	432.058	415.781	720.667	872.225	1043.44	1064.49	P	P	P	P	P	P	P	P		796.446	107.167	555.197	55.9981	0.106005	1.11052e-09	0.697093		1053.97	14.8833	423.92	11.5097	0.000445574	0	0.402214		796.446	1053.97	555.197	423.92		0.697093	0.402214	-0.520576	-1.31397
Ghi.6224.2.S1_s_at	GO:0016023 GO:0009536	thaumatin-like protein	CO491443	264.841	444.729	886.936	571.071	79.2587	40.8688	21.9975	36.9796	P	P	P	P	P	P	M	P		60.0637	27.1458	354.785	127.2	0.0851278	3.32556e-53	5.90681		29.4886	10.594	729.004	223.35	0.0474796	0	24.7216		60.0637	29.4886	354.785	729.004		5.90681	24.7216	2.56238	4.6277
Ghi.6226.1.S1_s_at	GO:0009536	protein	CO493898	334.29	342.112	225.307	271.287	551.274	550.326	583.674	507.339	P	P	P	P	P	P	P	P		550.8	0.669983	338.201	5.53129	0.000343242	0	0.614017		545.506	53.9767	248.297	32.5126	0.0217445	3.13633e-38	0.455168		550.8	545.506	338.201	248.297		0.614017	0.455168	-0.703648	-1.13553
Ghi.6262.1.S1_x_at	GO:0005488	protein	DT464008	73.7411	40.7984	49.0432	17.5258	6.49602	18.399	57.585	178.027	P	P	P	P	P	M	P	P		12.4475	8.41666	57.2698	23.294	0.124739	5.02581e-14	4.60091		117.806	85.1651	33.2845	22.2862	0.307426	8.16434e-08	0.282537		12.4475	117.806	57.2698	33.2845		4.60091	0.282537	2.20192	-1.82349
Ghi.6271.2.S1_s_at	GO:0005739	23s ribosomal rna	DN779579	1280.03	1892.61	82.1507	202.895	1112.6	1549.01	632.887	949.692	P	P	P	P	P	P	P	P		1330.8	308.591	1586.32	433.162	0.566951	0.241605	1.192		791.29	224.015	142.523	85.3788	0.0619925	6.17752e-27	0.180114		1330.8	791.29	1586.32	142.523		1.192	0.180114	0.253386	-2.47301
Ghi.6281.1.A1_at	GO:0016023 GO:0005794 GO:0016020 GO:0009536 GO:0005739	protein	DR456049	665.418	523.844	401.701	501.174	1391.36	1332.84	1113.38	1080.38	P	P	P	P	P	P	P	P		1362.1	41.3831	594.631	100.107	0.00981451	0	0.436555		1096.88	23.3386	451.438	70.3379	0.00652717	0	0.411565		1362.1	1096.88	594.631	451.438		0.436555	0.411565	-1.19576	-1.28081
Ghi.6285.2.S1_at	GO:0008270	protein binding	DT557142	27.7717	23.567	20.201	19.4327	28.4222	27.178	39.7697	41.3516	P	P	P	A	P	P	P	P		27.8001	0.879828	25.6694	2.97321	0.433646	0.000618744	0.923355		40.5607	1.11855	19.8168	0.543306	0.00179196	0	0.488572		27.8001	40.5607	25.6694	19.8168		0.923355	0.488572	-0.115042	-1.03336
Ghi.6288.1.S1_s_at	GO:0010167	noi protein	CO492796	776.658	707.765	493.001	651.929	1243.33	1308.36	1583	1520.75	P	P	P	P	P	P	P	P		1275.84	45.9817	742.211	48.7148	0.00778734	0	0.581742		1551.88	44.0208	572.465	112.379	0.00750751	0	0.368886		1275.84	1551.88	742.211	572.465		0.581742	0.368886	-0.781549	-1.43875
Ghi.6292.2.S1_at	GO:0015250 GO:0016021 GO:0006833	plasma membrane intrinsic protein	AI727156	7121.93	5492.33	10491.1	10823.6	15131.1	15067.3	15764.3	15407.6	P	P	P	P	P	P	P	P		15099.2	45.0986	6307.13	1152.3	0.00849227	0	0.417714		15585.9	252.184	10657.4	235.079	0.00243764	0	0.683781		15099.2	15585.9	6307.13	10657.4		0.417714	0.683781	-1.25941	-0.548394
Ghi.6296.1.A1_s_at	GO:0010229 GO:0015994 GO:0006788 GO:0009585 GO:0004392 GO:0009648 GO:0003700 GO:0009536 GO:0045449 GO:0005667 GO:0010019 GO:0010024	heme oxygenase 1	CO492664	865.779	830.062	402.52	440.041	311.702	304.645	594.395	493.28	P	P	P	P	P	P	P	P		308.173	4.98961	847.92	25.2557	0.00113552	0	2.75144		543.837	71.499	421.281	26.5311	0.15096	6.45695e-11	0.774645		308.173	543.837	847.92	421.281		2.75144	0.774645	1.46019	-0.368394
Ghi.6300.1.S1_at	GO:0005737 GO:0008152 GO:0008270 GO:0004022	alcohol dehydrogenase	DR455731	112.31	96.8059	119.881	129.336	231.35	196.969	338.142	308.093	P	P	P	P	P	P	P	P		214.159	24.311	104.558	10.9628	0.0283501	2.19356e-45	0.488225		323.118	21.2482	124.608	6.68541	0.00623693	0	0.385644		214.159	323.118	104.558	124.608		0.488225	0.385644	-1.03438	-1.37466
Ghi.6301.1.S1_s_at	GO:0016020	lung seven transmembrane	AI731845	76.44	86.3136	63.8133	52.3124	168.136	198.079	159.111	152.993	P	P	P	P	P	P	P	P		183.107	21.1727	81.3768	6.98167	0.0231814	2.40031e-94	0.444421		156.052	4.32654	58.0629	8.13241	0.00438959	0	0.372074		183.107	156.052	81.3768	58.0629		0.444421	0.372074	-1.17	-1.42634
Ghi.6309.2.A1_at	GO:0016787	gibberellin receptor	CO496220	97.3092	112.201	102.23	114.915	156.142	122.583	1068.49	878.082	P	P	P	P	P	P	P	P		139.363	23.7292	104.755	10.5298	0.200054	3.35214e-06	0.751672		973.288	134.642	108.572	8.96938	0.0119582	0	0.111552		139.363	973.288	104.755	108.572		0.751672	0.111552	-0.411825	-3.16421
Ghi.6313.1.S1_s_at	GO:0003674	ormdl family protein	AI731442	1120.39	924.422	624.934	660.117	300.477	301.969	825.291	733.812	P	P	P	P	P	P	P	P		301.223	1.05454	1022.41	138.571	0.0179647	0	3.39418		779.552	64.6855	642.525	24.8777	0.107644	6.72948e-15	0.824224		301.223	779.552	1022.41	642.525		3.39418	0.824224	1.76306	-0.278891
Ghi.632.1.S1_at	GO:0008270	---NA---	DR456705	45.7364	41.0382	19.52	26.7561	907.787	765.719	924.708	897.624	P	P	A	P	P	P	P	P		836.753	100.457	43.3873	3.32215	0.00792991	0	0.051852		911.166	19.1512	23.1381	5.11667	0.000249053	0	0.0253939		836.753	911.166	43.3873	23.1381		0.051852	0.0253939	-4.26946	-5.29937
Ghi.6322.1.S1_at	GO:0008171	alkaloid o-methyltransferase related	DN758059	47.7296	47.7839	439.372	303.145	28.1556	13.0588	27.7037	46.573	P	P	P	P	P	A	A	P		20.6072	10.6751	47.7567	0.038398	0.0693564	0	2.31748		37.1383	13.3426	371.259	96.327	0.0398418	1.04279e-274	9.99664		20.6072	37.1383	47.7567	371.259		2.31748	9.99664	1.21256	3.32144
Ghi.6325.1.A1_s_at	GO:0008290 GO:0030036	alpha subunit of f-actin capping protein	AI727755	1671.64	1569.73	2081.46	2280.76	3259.68	3239.78	4138.2	3882.85	P	P	P	P	P	P	P	P		3249.73	14.0708	1620.68	72.0627	0.00101417	0	0.498713		4010.53	180.555	2181.11	140.929	0.00774668	0	0.543847		3249.73	4010.53	1620.68	2181.11		0.498713	0.543847	-1.00372	-0.878727
Ghi.6326.1.A1_s_at	GO:0000278 GO:0016538 GO:0045859 GO:0042023 GO:0051726 GO:0005515 GO:0004693 GO:0009069 GO:0051301	cyclin-dependent kinases regulatory subunit	DT460347	52.4131	46.7513	121.093	64.9997	24.5657	19.7252	32.4179	27.7909	P	P	P	P	P	P	P	P		22.1454	3.42281	49.5822	4.0035	0.0179333	0	2.23894		30.1044	3.27183	93.0463	39.6638	0.154788	5.79491e-163	3.09079		22.1454	30.1044	49.5822	93.0463		2.23894	3.09079	1.16281	1.62797
Ghi.6339.2.A1_s_at	GO:0016023	protein	CA992941	224.37	254.671	309.58	359.982	482.895	483.051	398.237	386.056	P	P	P	P	P	P	P	P		482.973	0.110068	239.52	21.4265	0.00385072	0	0.495929		392.146	8.61278	334.781	35.6393	0.157404	0	0.853715		482.973	392.146	239.52	334.781		0.495929	0.853715	-1.01179	-0.228174
Ghi.6339.2.S1_at	GO:0016023	protein	CA992941	10.9216	13.0067	14.5224	23.8765	29.9989	33.4213	23.6111	28.4952	P	P	P	P	P	P	P	P		31.7101	2.41999	11.9642	1.47434	0.0101411	0	0.377298		26.0532	3.45353	19.1995	6.61431	0.323532	0.00500975	0.736934		31.7101	26.0532	11.9642	19.1995		0.377298	0.736934	-1.40622	-0.440393
Ghi.6355.2.S1_at	GO:0004674	atsk41 (shaggy-like protein kinase 41) atp binding protein kinase protein serine threonine kinase	CO496585	79.6389	70.2062	65.3839	37.3988	69.1081	83.941	160.401	133.645	P	P	P	P	P	P	P	P		76.5245	10.4884	74.9225	6.66993	0.87217	0.734105	0.979065		147.023	18.9193	51.3913	19.7884	0.0386196	8.77742e-13	0.349546		76.5245	147.023	74.9225	51.3913		0.979065	0.349546	-0.030523	-1.51645
Ghi.6360.1.A1_at	GO:0030955 GO:0000287 GO:0006556 GO:0050897 GO:0006555 GO:0004478 GO:0005524	s-adenosylmethionine synthetase	DT051246	695.081	568.327	430.235	462.41	765.939	731.891	983.573	895.145	P	P	P	P	P	P	P	P		748.915	24.0758	631.704	89.6284	0.215998	5.77893e-12	0.843492		939.359	62.5275	446.322	22.751	0.00898394	0	0.475135		748.915	939.359	631.704	446.322		0.843492	0.475135	-0.245554	-1.07359
Ghi.6369.2.A1_at	GO:0016758	glycosyltransferase family protein	CO491427	11.8963	11.4805	213.542	129.891	9.21645	7.43595	12.1545	12.4183	P	P	P	P	P	P	P	M		8.3262	1.259	11.6884	0.294011	0.0666272	0	1.40381		12.2864	0.186523	171.716	59.1499	0.0624469	0	13.9761		8.3262	12.2864	11.6884	171.716		1.40381	13.9761	0.489352	3.80489
Ghi.6385.1.S1_s_at	GO:0006118 GO:0009055	integral membrane family protein	DT050194	5452.24	5813.65	9416.99	9844.48	11798.2	11865.7	14848.3	14300.3	P	P	P	P	P	P	P	P		11832	47.7061	5632.94	255.554	0.000878199	0	0.476079		14574.3	387.522	9630.74	302.283	0.00490558	0	0.660803		11832	14574.3	5632.94	9630.74		0.476079	0.660803	-1.07073	-0.597708
Ghi.6399.1.S1_s_at	GO:0003674	predicted protein [Populus trichocarpa]	CO490988	296.089	226.288	588.752	750.621	1135.41	1145.51	1284.76	1280.86	P	P	P	P	P	P	P	P		1140.46	7.14304	261.188	49.3566	0.00160463	0	0.229021		1282.81	2.75566	669.686	114.459	0.0169921	0	0.522047		1140.46	1282.81	261.188	669.686		0.229021	0.522047	-2.12645	-0.937749
Ghi.640.1.S1_at	GO:0006468 GO:0016023 GO:0005739 GO:0004672 GO:0007169 GO:0005524	receptor protein	DR456599	27.7268	26.7561	66.9728	74.1438	120.137	109.679	125.254	119.797	P	P	P	P	P	P	P	P		114.908	7.39486	27.2415	0.686398	0.00356911	0	0.237072		122.526	3.85873	70.5583	5.07063	0.00743332	0	0.575866		114.908	122.526	27.2415	70.5583		0.237072	0.575866	-2.0766	-0.796196
Ghi.6405.1.S1_at	GO:0005576 GO:0006118 GO:0009055	targeting protein for xklp2 containing expressed	AI729198	132.781	133.379	51.6961	68.3876	491.253	500.061	230.218	237.318	P	P	P	P	P	P	P	P		495.657	6.22811	133.08	0.422608	0.000148177	0	0.268492		233.768	5.02072	60.0418	11.8027	0.00271434	0	0.256844		495.657	233.768	133.08	60.0418		0.268492	0.256844	-1.89705	-1.96104
Ghi.6408.1.A1_s_at	GO:0003700	wrky transcription	DT463720	92.3119	172.371	64.8564	93.6755	39.8296	15.4761	8.15199	26.3574	P	P	P	P	P	A	A	P		27.6528	17.2205	132.341	56.6101	0.129436	8.15417e-18	4.78581		17.2547	12.8732	79.2659	20.3782	0.0679355	9.60046e-12	4.59388		27.6528	17.2547	132.341	79.2659		4.78581	4.59388	2.25876	2.19971
Ghi.6410.1.S1_at	GO:0006952 GO:0009607	mlp28 (mlp-like protein 28)	CD486551	873.336	1175.18	13136.9	11328.6	347.243	222.612	1606.98	2260.48	P	P	P	P	P	P	P	P		284.927	88.1277	1024.26	213.437	0.0454738	1.81461e-32	3.59481		1933.73	462.094	12232.8	1278.67	0.0086014	0	6.32601		284.927	1933.73	1024.26	12232.8		3.59481	6.32601	1.84591	2.6613
Ghi.6416.1.A1_at	GO:0004366	er glycerol-phosphate acyltransferase	DT468316	23.7561	14.6366	57.9079	39.1226	5.67652	4.37028	27.88	6.42112	P	P	P	P	P	A	P	P		5.0234	0.923649	19.1964	6.44842	0.0913799	2.48777e-104	3.82139		17.1505	15.1737	48.5152	13.2832	0.158863	0.00083998	2.82879		5.0234	17.1505	19.1964	48.5152		3.82139	2.82879	1.9341	1.50018
Ghi.6420.1.S1_at	GO:0003674	PREDICTED: hypothetical protein [Vitis vinifera]	AW187001	252.656	135.237	749.769	683.331	1032.31	1031.41	1469.52	1210.95	P	P	P	P	P	P	P	P		1031.86	0.634863	193.947	83.0278	0.00487369	0	0.187958		1340.23	182.842	716.55	46.9787	0.0428842	1.21059e-78	0.534645		1031.86	1340.23	193.947	716.55		0.187958	0.534645	-2.41152	-0.903346
Ghi.6432.1.A1_at	GO:0008270	glycine-rich rna-binding	DT455936	579.013	702.477	922.834	906.349	333.133	378.989	279.7	284.535	P	P	P	P	P	P	P	P		356.061	32.4255	640.745	87.3022	0.0495636	2.13251e-35	1.79954		282.117	3.41886	914.591	11.6566	0.000184396	0	3.24188		356.061	282.117	640.745	914.591		1.79954	3.24188	0.847625	1.69683
Ghi.6438.1.S1_at	GO:0043169 GO:0016998 GO:0005773 GO:0003796 GO:0012505 GO:0004568 GO:0006032	acidic endochitinase	DN827098	362.327	414.315	63.2139	78.4786	10.8164	7.32441	7.71423	10.0969	P	P	P	P	P	A	A	A		9.07039	2.46919	388.321	36.7614	0.00468593	0	42.812		8.90554	1.68477	70.8462	10.7938	0.0151995	0	7.9553		9.07039	8.90554	388.321	70.8462		42.812	7.9553	5.41994	2.99192
Ghi.644.1.S1_at	GO:0009733 GO:0004872 GO:0005515 GO:0007165	---NA---	DR456576	71.43	69.6322	88.3446	94.0651	170.156	172.949	200.265	198.327	P	P	P	P	P	P	P	P		171.552	1.97528	70.5311	1.27125	0.000270232	0	0.411135		199.296	1.37008	91.2048	4.04504	0.000779637	0	0.457635		171.552	199.296	70.5311	91.2048		0.411135	0.457635	-1.28232	-1.12773
Ghi.6447.1.S1_s_at	GO:0009536	protein	CK640607	684.034	709.573	622.368	1103.97	2060.23	1725.75	1580.32	1509.61	P	P	P	P	P	P	P	P		1892.99	236.514	696.804	18.059	0.0190998	0	0.368097		1544.97	49.9981	863.171	340.548	0.107308	0	0.558699		1892.99	1544.97	696.804	863.171		0.368097	0.558699	-1.44184	-0.839858
Ghi.6456.1.S1_a_at	GO:0003735 GO:0006412 GO:0042254 GO:0005840	qm-like protein	CD486423	1396.43	1316.73	663.398	749.757	4083.4	4240.81	3013.73	3191.85	P	P	P	P	P	P	P	P		4162.1	111.31	1356.58	56.3608	0.000987396	0	0.325937		3102.79	125.953	706.577	61.0652	0.00170183	0	0.227723		4162.1	3102.79	1356.58	706.577		0.325937	0.227723	-1.61734	-2.13465
Ghi.6462.1.S1_x_at	GO:0006952 GO:0009607	pathogenesis-related protein 10	AF305066.1	112.899	16.8878	4.52568	8.67249	5.68658	4.99254	5.34594	12.6063	P	P	P	P	P	P	A	A		5.33956	0.490755	64.8932	67.8899	0.340565	0	12.1533		8.97611	5.13384	6.59909	2.93224	0.626968	0.251655	0.735184		5.33956	8.97611	64.8932	6.59909		12.1533	0.735184	3.60328	-0.443824
Ghi.6471.1.A1_a_at	GO:0005730 GO:0006206 GO:0003677 GO:0006356 GO:0005665 GO:0008270 GO:0006366 GO:0003899 GO:0006383 GO:0006144	protein	DN827400	1158.4	1328.2	1218.19	1437.14	720.497	743.156	566.479	641.589	P	P	P	P	P	P	P	P		731.826	16.0226	1243.3	120.069	0.0269179	0	1.6989		604.034	53.1108	1327.66	154.825	0.0246403	9.86696e-83	2.198		731.826	604.034	1243.3	1327.66		1.6989	2.198	0.764598	1.13619
Ghi.6471.2.A1_x_at	GO:0005730 GO:0006206 GO:0003677 GO:0006356 GO:0005665 GO:0008270 GO:0006366 GO:0003899 GO:0006383 GO:0006144	protein	AJ514054	862.331	987.633	743.817	943.843	467.842	482.179	342.753	428.868	P	P	P	P	P	P	P	P		475.01	10.1378	924.982	88.6024	0.0190796	0	1.94729		385.811	60.8923	843.83	141.44	0.052138	1.99594e-26	2.18716		475.01	385.811	924.982	843.83		1.94729	2.18716	0.961467	1.12906
Ghi.6472.1.A1_s_at	GO:0050832	proline-rich protein	CD485893	946.884	1536.26	5909.7	4609.21	250.712	191.055	180.298	147.694	P	P	P	P	P	P	A	P		220.884	42.1837	1241.57	416.755	0.0748757	1.27106e-256	5.62094		163.996	23.0544	5259.46	919.586	0.0159074	0	32.0706		220.884	163.996	1241.57	5259.46		5.62094	32.0706	2.49081	5.00318
Ghi.648.1.A1_at	GO:0016023 GO:0045333 GO:0003954 GO:0006118 GO:0005747	nadh dehydrogenase subunit 4l	DT460043	77.0988	59.2092	30.5811	47.3803	60.4036	67.0282	96.1252	75.9407	P	P	P	P	P	P	P	P		63.7159	4.68428	68.154	12.6498	0.687468	0.180282	1.06966		86.033	14.2726	38.9807	11.8788	0.0698173	2.12274e-08	0.45309		63.7159	86.033	68.154	38.9807		1.06966	0.45309	0.0971462	-1.14213
Ghi.6482.1.S1_s_at	GO:0016740	transferase family protein	DT468810	113.676	141.369	149.96	151.481	91.546	80.8191	42.4702	63.0377	P	P	P	P	P	P	P	P		86.1825	7.58501	127.523	19.5825	0.108439	1.28064e-14	1.47968		52.754	14.5434	150.72	1.07544	0.0108986	0	2.85704		86.1825	52.754	127.523	150.72		1.47968	2.85704	0.565285	1.51452
Ghi.6485.1.S1_s_at	GO:0006952 GO:0009607	pathogenesis-related protein 10	CD485617	422.293	108.586	7.04577	10.5201	12.1018	8.10657	7.4234	75.1548	P	P	A	A	A	A	P	P		10.1042	2.82503	265.439	221.824	0.245119	0	26.2703		41.2891	47.8933	8.78294	2.45672	0.43892	4.10428e-78	0.212718		10.1042	41.2891	265.439	8.78294		26.2703	0.212718	4.71536	-2.23298
Ghi.6486.1.S1_s_at	GO:0009579	thylakoid membrane phosphoprotein 14 chloroplast	CD486285	92.4755	108.915	162.976	122.916	46.9322	44.3872	30.8701	51.5619	P	P	P	P	P	P	P	P		45.6597	1.79959	100.695	11.6243	0.0220867	0	2.20534		41.216	14.6313	142.946	28.3265	0.0457646	8.13048e-23	3.46822		45.6597	41.216	100.695	142.946		2.20534	3.46822	1.141	1.79419
Ghi.6492.1.S1_s_at	GO:0005215 GO:0016021 GO:0006810	plasma membrane intrinsic protein	CD485928	635.235	1121.25	1880.44	2032.15	515.21	389.279	317.363	511.918	P	P	P	P	P	P	P	P		452.244	89.0467	878.241	343.662	0.231791	1.32805e-11	1.94196		414.641	137.572	1956.29	107.27	0.00634151	0	4.71805		452.244	414.641	878.241	1956.29		1.94196	4.71805	0.957514	2.23819
Ghi.6494.1.S1_at	GO:0005634 GO:0003677 GO:0005739 GO:0000786 GO:0006334 GO:0009507	histone h3	CD486484	489.667	727.395	2304.6	902.955	131.511	46.9833	33.8148	37.7441	P	P	P	P	P	A	A	A		89.2472	59.7702	608.531	168.099	0.0542605	1.0677e-34	6.81849		35.7794	2.77843	1603.78	991.115	0.154707	0	44.8241		89.2472	35.7794	608.531	1603.78		6.81849	44.8241	2.76945	5.4862
Ghi.6495.1.S1_at	GO:0005575	drought-induced protein sdi-6-like	DN802116	42.212	32.6751	12.3053	17.7902	16.6073	19.078	18.0268	17.7055	P	P	P	A	A	A	A	P		17.8426	1.74705	37.4436	6.74355	0.0577391	1.11028e-56	2.09855		17.8662	0.227241	15.0477	3.87841	0.412788	0	0.842246		17.8426	17.8662	37.4436	15.0477		2.09855	0.842246	1.06939	-0.247686
Ghi.6496.1.S1_a_at	GO:0000302	at4g02380 t14p8_2	CD486227	299.794	238.558	208.229	291.795	100.92	110.102	150.299	475.515	P	P	P	P	P	P	P	P		105.511	6.49266	269.176	43.3	0.0339712	2.46611e-278	2.55116		312.907	229.962	250.012	59.0906	0.743935	0.132256	0.798997		105.511	312.907	269.176	250.012		2.55116	0.798997	1.35115	-0.323737
Ghi.6506.1.S1_s_at	GO:0030104 GO:0005215 GO:0016021 GO:0006810	tonoplast intrinsic protein	CF932126	584.671	787.588	5078.38	3853.22	6011.06	6121.16	5910.65	5649.91	P	P	P	P	P	P	P	P		6066.11	77.8538	686.13	143.484	0.00046003	0	0.113109		5780.28	184.368	4465.8	866.323	0.170699	0	0.772593		6066.11	5780.28	686.13	4465.8		0.113109	0.772593	-3.14422	-0.37222
Ghi.651.1.A1_at	GO:0016301 GO:0005739	protein	DT465636	24.6175	21.806	13.3091	14.6537	18.0021	15.4761	31.9705	35.7302	A	A	P	P	P	A	P	P		16.7391	1.78615	23.2118	1.98809	0.0756942	2.98727e-07	1.38668		33.8504	2.65854	13.9814	0.950809	0.00994629	0	0.413035		16.7391	33.8504	23.2118	13.9814		1.38668	0.413035	0.471634	-1.27566
Ghi.6518.3.A1_s_at	GO:0051567 GO:0006306 GO:0006346	auxin-repressed protein	CA993360	934.743	1019.64	1639.66	1215.13	657.27	1024.76	2735.81	3032.63	P	P	P	P	P	P	P	P		841.013	259.852	977.192	60.0332	0.545239	0.00133658	1.16192		2884.22	209.884	1427.39	300.19	0.0301838	0	0.494896		841.013	2884.22	977.192	1427.39		1.16192	0.494896	0.216515	-1.0148
Ghi.6523.1.S1_s_at	GO:0006952 GO:0009607	pathogenesis-related protein 10	AF305064.1	363.284	238.479	22.771	37.2441	115.222	86.6582	45.8487	143.729	P	P	A	A	P	P	P	P		100.94	20.1977	300.881	88.2507	0.0890341	1.56781e-44	2.98079		94.7886	69.2116	30.0075	10.234	0.320594	3.4955e-19	0.316573		100.94	94.7886	300.881	30.0075		2.98079	0.316573	1.57569	-1.65939
Ghi.6539.1.S1_s_at	GO:0009536	nematode-resistance protein	CD485942	77.1167	100.716	29.3444	33.3013	33.8812	50.6632	43.3602	129.231	P	P	P	P	P	P	P	P		42.2722	11.8667	88.9163	16.6872	0.0843446	2.71626e-08	2.10342		86.2956	60.7198	31.3228	2.798	0.329238	6.99881e-170	0.362971		42.2722	86.2956	88.9163	31.3228		2.10342	0.362971	1.07274	-1.46207
Ghi.6539.2.A1_at	GO:0003964	---NA---	DR461642	128.717	139.062	172.112	174.492	220.206	202.812	72.2895	91.0886	P	P	P	P	P	P	P	P		211.509	12.2992	133.889	7.31537	0.016574	0	0.633021		81.689	13.2929	173.302	1.68326	0.010527	0	2.12149		211.509	81.689	133.889	173.302		0.633021	2.12149	-0.659675	1.08507
Ghi.6547.1.S1_s_at	GO:0004497 GO:0006118 GO:0020037	cytochrome p450	DR458804	677.815	507.145	560.018	758.942	1666.9	1798.59	1570.11	1498.92	P	P	P	P	P	P	P	P		1732.74	93.1171	592.48	120.681	0.00881707	0	0.341931		1534.52	50.3378	659.48	140.661	0.0142637	0	0.429764		1732.74	1534.52	592.48	659.48		0.341931	0.429764	-1.54822	-1.21838
Ghi.6548.1.S1_s_at	GO:0006468 GO:0005739 GO:0004674 GO:0004713 GO:0009069 GO:0005524	atp binding	AY207316.1	271.208	342.627	379.87	580.586	2081.02	1972.32	2869.3	2602.35	P	P	P	P	P	P	P	P		2026.67	76.8644	306.917	50.501	0.00142692	0	0.151439		2735.83	188.765	480.228	141.928	0.00543672	0	0.175533		2026.67	2735.83	306.917	480.228		0.151439	0.175533	-2.72319	-2.51019
Ghi.6550.1.S1_s_at	GO:0004737 GO:0006096 GO:0006094	pyruvate decarboxylase family protein	CD485841	85.1249	79.2286	57.4834	36.9796	85.87	125.498	135.463	129.373	P	P	P	P	P	P	P	P		105.684	28.0212	82.1768	4.16935	0.361433	1.54441e-15	0.77757		132.418	4.30638	47.2315	14.4983	0.015398	0	0.356686		105.684	132.418	82.1768	47.2315		0.77757	0.356686	-0.362955	-1.48727
Ghi.6551.1.S1_at	GO:0005634 GO:0009416 GO:0007165 GO:0004871 GO:0005515	bzip domain class transcription factor	CD485824	396.043	369.706	176.21	231.167	730.893	726.354	551.332	645.954	P	P	P	P	P	P	P	P		728.623	3.20987	382.875	18.6233	0.00149041	0	0.525477		598.643	66.9074	203.689	38.8606	0.0186544	0	0.340251		728.623	598.643	382.875	203.689		0.525477	0.340251	-0.928301	-1.55533
Ghi.6581.1.S1_x_at	GO:0009535 GO:0030076 GO:0009765	chlorophyll a b binding	DN780965	10.4016	26.4478	70.6512	47.7852	11.5808	8.20803	8.1741	6.21183	P	P	P	P	P	A	A	A		9.89443	2.38493	18.4247	11.3463	0.40738	4.23769e-07	1.86213		7.19296	1.38754	59.2182	16.1687	0.0453646	0	8.2328		9.89443	7.19296	18.4247	59.2182		1.86213	8.2328	0.896955	3.04138
Ghi.6585.1.S1_at	GO:0005575	protein	CD485534	467.308	489.158	274.608	342.389	547.59	573.489	798.145	719.312	P	P	P	P	P	P	P	P		560.54	18.3128	478.233	15.4501	0.0398546	4.92705e-14	0.853166		758.729	55.7436	308.499	47.9282	0.0130699	0	0.4066		560.54	758.729	478.233	308.499		0.853166	0.4066	-0.229102	-1.29832
Ghi.6589.1.S1_s_at	GO:0003674	protein	CB350556	388.101	430.859	163.812	375.643	1216.44	1118.38	965.351	1103.34	P	P	P	P	P	P	P	P		1167.41	69.3345	409.48	30.2344	0.00494292	0	0.350759		1034.35	97.5756	269.727	149.787	0.0262588	0	0.260771		1167.41	1034.35	409.48	269.727		0.350759	0.260771	-1.51145	-1.93915
Ghi.6590.1.S1_s_at	GO:0008290 GO:0030036	alpha subunit of f-actin capping protein	AI728226	944.29	926.229	919.125	1152.72	2046.15	1983.27	2653.34	2126.31	P	P	P	P	P	P	P	P		2014.71	44.4658	935.26	12.7717	0.000917157	0	0.464215		2389.82	372.673	1035.92	165.175	0.0424595	4.52304e-31	0.433472		2014.71	2389.82	935.26	1035.92		0.464215	0.433472	-1.10714	-1.20599
Ghi.6593.1.S1_s_at	GO:0009536 GO:0009737 GO:0005739 GO:0005515 GO:0009269 GO:0009651 GO:0016491	aldehyde dehydrogenase	AI728668	348.192	313.62	318.367	454.562	1060.92	1051.69	800.121	704.716	P	P	P	P	P	P	P	P		1056.3	6.52241	330.906	24.4458	0.00060771	0	0.313268		752.418	67.4613	386.464	96.3046	0.0479367	1.68754e-14	0.513629		1056.3	752.418	330.906	386.464		0.313268	0.513629	-1.67453	-0.9612
[truncated: 2,675 more rows]
