# Supplementary material for: Integrated metabolomics and genomics analysis provides new insights into the fiber elongation process in Ligon lintless-2 mutant cotton (Gossypium hirsutum L.)
Source: BMC Genomics. 2013 Mar 7;14:155. doi: 10.1186/1471-2164-14-155 (PMC3605188; doi:10.1186/1471-2164-14-155)
Supplement: Additional file 5 — The result of parametric analysis of gene set enrichment. [file 1471-2164-14-155-S5.xlsx]

## Sheet: PAGE
GO Information					CM		Log2(L8/W8)			Log2(L12/W12)
No	GO Term	Onto	Number	Description	1	2	Z-score	Mean	FDRnbsp;	Z-score	Mean	FDRnbsp;
1	GO:0044249	P	595	cellular biosynthetic process			5.5	0.64	1.7e-05	3.2	0.64	0.015
2	GO:0065004	P	38	protein-DNA complex assembly			5	1.5	6.6e-05	10	3.1	0
3	GO:0034728	P	38	nucleosome organization			5	1.5	6.6e-05	10	3.1	0
4	GO:0031497	P	38	chromatin assembly			5	1.5	6.6e-05	10	3.1	0
5	GO:0006334	P	38	nucleosome assembly			5	1.5	6.6e-05	10	3.1	0
6	GO:0006333	P	40	chromatin assembly or disassembly			5	1.4	6.7e-05	9.9	3	0
7	GO:0006950	P	277	response to stress			4.9	0.74	8.1e-05	0.79	0.5	0.71
8	GO:0006323	P	40	DNA packaging			4.9	1.4	8.2e-05	9.8	3	0
9	GO:0071103	P	44	DNA conformation change			4.6	1.3	0.00022	9.4	2.8	0
10	GO:0009058	P	642	biosynthetic process			4.6	0.58	0.00023	2.1	0.56	0.2
11	GO:0006325	P	52	chromatin organization			4.5	1.2	0.00023	8.9	2.5	0
12	GO:0051276	P	54	chromosome organization			4.5	1.2	0.00033	8.8	2.4	0
13	GO:0009813	P	29	flavonoid biosynthetic process			4.4	1.5	0.00045	3.6	1.5	0.005
14	GO:0009607	P	84	response to biotic stimulus			4.3	0.98	0.00062	0.18	0.46	0.96
15	GO:0009812	P	30	flavonoid metabolic process			4.3	1.4	0.00062	3.3	1.4	0.012
16	GO:0050896	P	448	response to stimulus			4.2	0.6	0.0007	1.2	0.52	0.53
17	GO:0006575	P	102	cellular amino acid derivative metabolic process			4.1	0.9	0.001	2.5	0.84	0.088
18	GO:0044085	P	139	cellular component biogenesis			4	0.81	0.0013	5.8	1.2	2.3e-07
19	GO:0034645	P	347	cellular macromolecule biosynthetic process			4	0.63	0.0013	3	0.69	0.028
20	GO:0006807	P	617	nitrogen compound metabolic process			4	0.55	0.0015	3	0.62	0.028
21	GO:0006952	P	104	defense response			3.9	0.86	0.002	0.34	0.48	0.93
22	GO:0034621	P	66	cellular macromolecular complex subunit organization			3.9	1	0.002	7.6	2	1.1e-12
23	GO:0006139	P	397	nucleobase, nucleoside, nucleotide and nucleic acid metabolic process			3.8	0.6	0.0022	3.4	0.7	0.0093
24	GO:0044271	P	80	cellular nitrogen compound biosynthetic process			3.8	0.92	0.0026	2.1	0.8	0.22
25	GO:0010467	P	338	gene expression			3.7	0.61	0.0031	2.6	0.66	0.078
26	GO:0034622	P	62	cellular macromolecular complex assembly			3.7	0.99	0.0036	7.7	2	8.5e-13
27	GO:0044237	P	1128	cellular metabolic process			3.7	0.48	0.0038	0.96	0.47	0.65
28	GO:0042398	P	66	cellular amino acid derivative biosynthetic process			3.6	0.96	0.0041	3	1	0.028
29	GO:0043933	P	74	macromolecular complex subunit organization			3.6	0.92	0.0045	7.3	1.8	1.7e-11
30	GO:0009698	P	52	phenylpropanoid metabolic process			3.6	1	0.0045	3.4	1.2	0.0093
31	GO:0009266	P	48	response to temperature stimulus			3.6	1.1	0.0047	1.5	0.78	0.44
32	GO:0009611	P	20	response to wounding			3.5	1.4	0.006	1.5	0.96	0.44
33	GO:0019748	P	84	secondary metabolic process			3.5	0.86	0.0063	3	0.97	0.028
34	GO:0044283	P	180	small molecule biosynthetic process			3.4	0.68	0.0077	2.1	0.68	0.21
35	GO:0065003	P	70	macromolecular complex assembly			3.4	0.9	0.0078	7.3	1.9	1.6e-11
36	GO:0045333	P	37	cellular respiration			3.4	1.1	0.0079	-1.5	0.026	0.44
37	GO:0006118	P	121	electron transport			3.4	0.75	0.0093	-0.088	0.41	0.98
38	GO:0009059	P	382	macromolecule biosynthetic process			3.3	0.56	0.0096	2.4	0.63	0.11
39	GO:0046483	P	125	heterocycle metabolic process			3.3	0.74	0.0099	1.5	0.65	0.42
40	GO:0015980	P	42	energy derivation by oxidation of organic compounds			3.3	1	0.01	-0.8	0.22	0.71
41	GO:0006996	P	101	organelle organization			3.3	0.79	0.01	7.2	1.6	2.5e-11
42	GO:0009699	P	44	phenylpropanoid biosynthetic process			3.3	1	0.01	3.4	1.3	0.01
43	GO:0009408	P	20	response to heat			3.3	1.4	0.011	1.3	0.91	0.49
44	GO:0044248	P	128	cellular catabolic process			3.3	0.73	0.011	0.11	0.44	0.98
45	GO:0019222	P	261	regulation of metabolic process			3.2	0.6	0.013	2.2	0.65	0.19
46	GO:0006091	P	90	generation of precursor metabolites and energy			3.2	0.8	0.013	-0.94	0.26	0.66
47	GO:0009409	P	31	response to cold			3.2	1.1	0.013	1.4	0.85	0.45
48	GO:0080090	P	243	regulation of primary metabolic process			3.2	0.61	0.014	1.8	0.61	0.3
49	GO:0006560	P	12	proline metabolic process			3.2	1.6	0.014	0.79	0.8	0.71
50	GO:0060255	P	248	regulation of macromolecule metabolic process			3.1	0.6	0.015	1.9	0.62	0.28
51	GO:0008152	P	1352	metabolic process			3.1	0.44	0.015	0.5	0.45	0.85
52	GO:0006725	P	134	cellular aromatic compound metabolic process			3.1	0.7	0.017	2.8	0.83	0.04
53	GO:0006259	P	59	DNA metabolic process			3.1	0.88	0.019	4.3	1.4	0.00036
54	GO:0006519	P	238	cellular amino acid and derivative metabolic process			3	0.6	0.019	2	0.64	0.23
55	GO:0022613	P	51	ribonucleoprotein complex biogenesis			3	0.92	0.022	1.3	0.73	0.49
56	GO:0019438	P	58	aromatic compound biosynthetic process			3	0.87	0.024	3.3	1.1	0.013
57	GO:0022607	P	79	cellular component assembly			3	0.79	0.025	6.8	1.7	4.4e-10
58	GO:0042254	P	50	ribosome biogenesis			2.9	0.91	0.025	1.2	0.72	0.49
59	GO:0006412	P	79	translation			2.9	0.79	0.025	0.65	0.55	0.77
60	GO:0031323	P	248	regulation of cellular metabolic process			2.9	0.59	0.025	1.8	0.62	0.29
61	GO:0009064	P	24	glutamine family amino acid metabolic process			2.8	1.1	0.035	1.1	0.78	0.59
62	GO:0044260	P	710	cellular macromolecule metabolic process			2.8	0.47	0.035	1.8	0.53	0.31
63	GO:0009605	P	44	response to external stimulus			2.8	0.92	0.036	0.88	0.64	0.69
64	GO:0009987	P	1423	cellular process			2.8	0.43	0.038	1.1	0.47	0.58
65	GO:0006260	P	29	DNA replication			2.7	1	0.044	4.1	1.7	0.00078
66	GO:0015992	P	30	proton transport			2.7	1	0.049	-1.4	0.0067	0.47
67	GO:0006818	P	30	hydrogen transport			2.7	1	0.049	-1.4	0.0067	0.47
68	GO:0023060	P	144	signal transmission			-2.8	-0.0099	0.035	-4.3	-0.17	0.00041
69	GO:0023046	P	144	signaling process			-2.8	-0.0099	0.035	-4.3	-0.17	0.00041
70	GO:0000272	P	16	polysaccharide catabolic process			-2.8	-0.68	0.035	-3.5	-1	0.0066
71	GO:0006022	P	18	aminoglycan metabolic process			-3	-0.67	0.024	-3.5	-0.95	0.0065
72	GO:0006643	P	18	membrane lipid metabolic process			-3.2	-0.73	0.014	-4.4	-1.3	0.00022
73	GO:0046486	P	32	glycerolipid metabolic process			-3.4	-0.52	0.0087	-3.9	-0.71	0.0017
74	GO:0006026	P	13	aminoglycan catabolic process			-3.5	-1	0.0063	-4.2	-1.5	0.00045
75	GO:0006468	P	124	protein amino acid phosphorylation			-3.7	-0.14	0.0038	-2	0.13	0.24
76	GO:0006665	P	15	sphingolipid metabolic process			-3.8	-1.1	0.0031	-4.5	-1.5	0.00015
77	GO:0006664	P	16	glycolipid metabolic process			-3.9	-1.1	0.0018	-4.8	-1.6	4.5e-05
78	GO:0030203	P	17	glycosaminoglycan metabolic process			-3.9	-1	0.0018	-4	-1.2	0.0012
79	GO:0044255	P	108	cellular lipid metabolic process			-4.1	-0.24	0.001	-4.1	-0.24	0.00068
80	GO:0006629	P	128	lipid metabolic process			-4.3	-0.21	0.00062	-4.1	-0.17	0.00078
81	GO:0006687	P	13	glycosphingolipid metabolic process			-4.7	-1.5	0.00018	-5	-1.8	2.3e-05
82	GO:0006027	P	12	glycosaminoglycan catabolic process			-4.7	-1.6	0.00018	-4.9	-1.9	3.5e-05
83	GO:0003676	F	377	nucleic acid binding			6.8	0.82	2.4e-09	6.8	1	7e-10
84	GO:0003677	F	272	DNA binding			6.1	0.85	8e-08	6.9	1.1	7e-10
85	GO:0016491	F	266	oxidoreductase activity			3.7	0.64	0.0039	-0.63	0.36	0.8
86	GO:0005488	F	1391	binding			3.5	0.46	0.0072	1.7	0.5	0.48
87	GO:0005506	F	93	iron ion binding			3.4	0.82	0.012	1.7	0.71	0.5
88	GO:0003735	F	52	structural constituent of ribosome			3.1	0.94	0.02	1.1	0.67	0.7
89	GO:0016667	F	14	oxidoreductase activity, acting on sulfur group of donors			3.1	1.5	0.025	-0.36	0.26	0.89
90	GO:0015036	F	12	disulfide oxidoreductase activity			2.9	1.5	0.043	-0.68	0.099	0.77
91	GO:0004672	F	154	protein kinase activity			-3.2	-0.047	0.017	-1.8	0.18	0.47
92	GO:0016779	F	58	nucleotidyltransferase activity			-3.3	-0.3	0.012	1.5	0.75	0.5
93	GO:0016772	F	262	transferase activity, transferring phosphorus-containing groups			-3.9	-0.021	0.0022	-0.58	0.36	0.84
94	GO:0015925	F	13	galactosidase activity			-4.2	-1.3	0.00095	-3.9	-1.4	0.003
95	GO:0034061	F	38	DNA polymerase activity			-4.2	-0.65	0.00085	1.8	0.91	0.47
96	GO:0003964	F	34	RNA-directed DNA polymerase activity			-4.6	-0.79	0.00021	1.5	0.86	0.5
97	GO:0004565	F	12	beta-galactosidase activity			-4.7	-1.6	0.00018	-4.9	-1.9	6.8e-05
98	GO:0032993	C	29	protein-DNA complex			5.4	1.7	3.9e-06	11	3.7	0
99	GO:0000786	C	29	nucleosome			5.4	1.7	3.9e-06	11	3.7	0
100	GO:0044427	C	44	chromosomal part			5.1	1.4	1.3e-05	9.3	2.7	0
101	GO:0005694	C	48	chromosome			5	1.3	1.3e-05	9.4	2.7	0
102	GO:0000785	C	38	chromatin			5	1.5	1.3e-05	9.7	3	0
103	GO:0005634	C	358	nucleus			4.7	0.67	5.3e-05	7.4	1.1	1.8e-12
104	GO:0044455	C	19	mitochondrial membrane part			3.8	1.6	0.0014	-1.6	-0.17	0.26
105	GO:0044446	C	394	intracellular organelle part			3.8	0.59	0.0015	3	0.68	0.016
106	GO:0005743	C	31	mitochondrial inner membrane			3.7	1.3	0.0017	-1.1	0.11	0.46
107	GO:0044422	C	395	organelle part			3.7	0.59	0.0017	3	0.67	0.017
108	GO:0070469	C	17	respiratory chain			3.7	1.6	0.0017	-0.65	0.16	0.66
109	GO:0019866	C	35	organelle inner membrane			3.6	1.2	0.0023	-1.1	0.11	0.43
110	GO:0031966	C	34	mitochondrial membrane			3.6	1.2	0.0027	-1.2	0.086	0.39
111	GO:0031975	C	61	envelope			3.4	0.94	0.0043	-0.67	0.28	0.66
112	GO:0031967	C	61	organelle envelope			3.4	0.94	0.0043	-0.67	0.28	0.66
113	GO:0032991	C	436	macromolecular complex			3.3	0.55	0.0045	2.9	0.66	0.02
114	GO:0005740	C	37	mitochondrial envelope			3.3	1.1	0.0045	-1.5	0.021	0.28
115	GO:0044429	C	42	mitochondrial part			3.3	1	0.0045	-1.6	0.026	0.26
116	GO:0043232	C	199	intracellular non-membrane-bounded organelle			3.3	0.65	0.0045	5	1	6.5e-06
117	GO:0043228	C	199	non-membrane-bounded organelle			3.3	0.65	0.0045	5	1	6.5e-06
118	GO:0005746	C	15	mitochondrial respiratory chain			3.3	1.5	0.0045	-0.77	0.095	0.62
119	GO:0005840	C	75	ribosome			3.2	0.85	0.0058	0.99	0.61	0.5
120	GO:0030529	C	83	ribonucleoprotein complex			3.1	0.8	0.0084	1.2	0.65	0.39
121	GO:0022626	C	22	cytosolic ribosome			2.7	1.1	0.024	0.96	0.76	0.51
122	GO:0009507	C	247	chloroplast			2.5	0.55	0.037	1.5	0.59	0.26
123	GO:0005856	C	54	cytoskeleton			-2.4	-0.14	0.048	-0.55	0.3	0.74
124	GO:0009505	C	22	plant-type cell wall			-2.6	-0.47	0.029	-1.3	-0.031	0.36
125	GO:0044430	C	43	cytoskeletal part			-2.7	-0.26	0.023	-0.26	0.36	0.87
126	GO:0005794	C	41	Golgi apparatus			-4.2	-0.6	0.00041	-4.5	-0.73	7.8e-05
127	GO:0009341	C	12	beta-galactosidase complex			-4.7	-1.6	5.3e-05	-4.9	-1.9	1.4e-05
128	GO:0016043	P	157	cellular component organization			1.8	0.52	0.25	4.8	1.1	3.9e-05
129	GO:0006261	P	14	DNA-dependent DNA replication			2.3	1.2	0.11	3.6	2	0.0051
130	GO:0022402	P	25	cell cycle process			0.87	0.57	0.65	3.6	1.6	0.0056
131	GO:0022403	P	18	cell cycle phase			0.89	0.62	0.64	3.5	1.8	0.0074
132	GO:0000279	P	15	M phase			1.3	0.8	0.45	3.4	1.9	0.0093
133	GO:0000278	P	12	mitotic cell cycle			0.69	0.6	0.72	3.2	2	0.014
134	GO:0051301	P	20	cell division			1.1	0.66	0.55	3	1.5	0.028
135	GO:0016070	P	171	RNA metabolic process			1.5	0.48	0.35	2.9	0.79	0.037
136	GO:0046907	P	43	intracellular transport			-1.6	-0.017	0.31	-2.9	-0.31	0.034
137	GO:0045184	P	38	establishment of protein localization			-1.9	-0.12	0.18	-3	-0.37	0.029
138	GO:0015031	P	38	protein transport			-1.9	-0.12	0.18	-3	-0.37	0.029
139	GO:0008104	P	38	protein localization			-1.9	-0.12	0.18	-3	-0.37	0.029
140	GO:0051649	P	51	establishment of localization in cell			-2.1	-0.097	0.14	-3.3	-0.33	0.013
141	GO:0051641	P	51	cellular localization			-2.1	-0.097	0.14	-3.3	-0.33	0.013
142	GO:0007165	P	132	signal transduction			-2.4	0.023	0.076	-3.8	-0.12	0.0023
143	GO:0023052	P	181	signaling			-2.8	0.028	0.036	-4.2	-0.099	0.00045
144	GO:0005529	F	16	sugar binding			-2.5	-0.57	0.078	-3.4	-0.98	0.017
145	GO:0016758	F	52	transferase activity, transferring hexosyl groups			-1.8	-0.029	0.23	-3.8	-0.45	0.0043
146	GO:0016757	F	71	transferase activity, transferring glycosyl groups			-2.6	-0.11	0.078	-3.9	-0.35	0.003
147	GO:0044431	C	13	Golgi apparatus part			-1.3	-0.18	0.33	-2.7	-0.79	0.043
148	GO:0009521	C	18	photosystem			-0.62	0.11	0.69	-2.7	-0.62	0.041
149	GO:0048046	C	23	apoplast			-0.8	0.086	0.61	-4.2	-1	0.00022
