# Supplementary material for: Integrated metabolomics and genomics analysis provides new insights into the fiber elongation process in Ligon lintless-2 mutant cotton (Gossypium hirsutum L.)
Source: BMC Genomics. 2013 Mar 7;14:155. doi: 10.1186/1471-2164-14-155 (PMC3605188; doi:10.1186/1471-2164-14-155)
Supplement: Additional file 7 — Selected probesets representing gene families differentially expressed at 8 DPA or 12 DPA between Li2 NILs. [file 1471-2164-14-155-S7.xlsx]

## Sheet: Sheet1
Probeset ID	Description	L8/W8	L12/W12	Seq. Length	#Hits	min. eValue	mean Similarity	#GOs	GOs	Enzyme Codes	Enzymes	KeggMaps	InterProScan	Representative Public ID	Li2_DOA-1	Li2_DOA-2	Li2_8DPA-1	Li2_8DPA-2	Li2_12DPA-1	Li2_12DPA-2	WT_DOA-1	WT_DOA-2	WT_8DPA-1	WT_8DPA-2	WT_12DPA-1	WT_12DPA-2	Li2_DOA-1	Li2_DOA-2	Li2_8DPA-1	Li2_8DPA-2	Li2_12DPA-1	Li2_12DPA-2	WT_DOA-1	WT_DOA-2	WT_8DPA-1	WT_8DPA-2	WT_12DPA-1	WT_12DPA-2		Ave W8	SD W8	Ave L8	SD L8	Pts	Pta	Ratio(L8/W8)	significant		Ave W12
Transport amino acids
Ghi.10275.1.S1_s_at	glutamine synthetase	5.19184	7.20663	818	20	4.9013e-130	0.9575	3	F:catalytic activity; P:biosynthetic process; P:cellular amino acid and derivative metabolic process				IPR008146; IPR008147; IPR014746; PTHR20852 (PANTHER), PTHR20852:SF14 (PANTHER), SSF55931 (SUPERFAMILY)	DT553960	1178.15	962.233	504.189	766.726	1841.36	1145.98	429.866	519.16	175.84	68.9511	128.094	286.432	P	P	P	P	P	P	P	P	P	P	P	P		122.395	75.5819	635.458	185.642	0.068557	8.00098e-22	5.19184	0		207.263
Ghi.10775.1.S1_s_at	glutamine synthetase	5.78275	5.238	1674	20	0	0.9135	3	F:catalytic activity; P:biosynthetic process; P:cellular amino acid and derivative metabolic process				IPR008146; IPR008147; IPR014746; PTHR20852 (PANTHER), PTHR20852:SF14 (PANTHER), SignalP (SIGNALP), SSF55931 (SUPERFAMILY)	DN759794	257.883	268.923	147.311	208.784	112.853	114.861	204.902	237.307	41.2633	20.3156	14.6991	28.7743	P	P	P	P	P	P	P	P	P	P	A	P		30.7894	14.8122	178.048	43.4683	0.0453439	6.72604e-45	5.78275	yes		21.7367
Ghi.7999.1.S1_at	aspartate aminotransferase	2.00088	1.02523	703	20	1.49811e-83	0.8835	11	F:transferase activity; P:metabolic process; P:cellular process; P:biosynthetic process; C:plastid; P:generation of precursor metabolites and energy; P:catabolic process; P:cellular amino acid and derivative metabolic process; P:biological_process; F:binding; C:membrane	EC:2.6.1.1	aspartate transaminase	Cysteine and methionine metabolism;Alanine, aspartate and glutamate metabolism;Biosynthesis of secondary metabolites;Biosynthesis of plant hormones;Metabolic pathways;Biosynthesis of alkaloids derived from ornithine, lysine and nicotinic acid;Biosynthesis of phenylpropanoids;Tropane, piperidine and pyridine alkaloid biosynthesis;Novobiocin biosynthesis;Phenylalanine, tyrosine and tryptophan biosy…	IPR000796; IPR004839; IPR015422; IPR015424	DR460748	86.0352	80.6704	441.401	411.799	209.078	231.062	35.6072	51.5136	226.358	200.054	236.106	193.201	P	P	P	P	P	P	P	P	P	P	P	P		213.206	18.5995	426.6	20.9318	0.0084997	0	2.00088	yes		214.653
Ghi.5700.1.A1_at	aspartate aminotransferase	2.02671	1.31855	586	20	7.42951e-47	0.911	11	C:cytosol; F:binding; F:transferase activity; P:biosynthetic process; C:plastid; P:generation of precursor metabolites and energy; P:catabolic process; P:biological_process; P:cellular amino acid and derivative metabolic process; C:plasma membrane; F:catalytic activity	EC:2.6.1.1; EC:2.6.1.0	aspartate transaminase;	Cysteine and methionine metabolism;Alanine, aspartate and glutamate metabolism;Biosynthesis of secondary metabolites;Biosynthesis of plant hormones;Metabolic pathways;Biosynthesis of alkaloids derived from ornithine, lysine and nicotinic acid;Biosynthesis of phenylpropanoids;Tropane, piperidine and pyridine alkaloid biosynthesis;Novobiocin biosynthesis;Phenylalanine, tyrosine and tryptophan biosy…	IPR000796; IPR004839; IPR015422; IPR015424	DT046669	428.479	436.636	951.834	942.895	674.512	694.265	363.135	358.719	511.364	423.518	530.786	507.303	P	P	P	P	P	P	P	P	P	P	P	P		467.441	62.1169	947.365	6.32091	0.00835696	0	2.02671	yes		519.044
Monosaccharide transporters
Ghi.9885.1.A1_at	hexose transporter	0.432979	0.268413	617	20	9.92109e-56	0.8945	11	C:vacuole; C:plasma membrane; P:transport; P:cellular process; P:metabolic process; F:transporter activity; P:response to endogenous stimulus; P:cell growth; C:membrane; C:nucleus; F:catalytic activity	EC:1.3.1.74	2-alkenal reductase		SignalP (SIGNALP)	DT464230	567.866	529.729	731.794	451.652	441.689	539.401	826.466	609.015	1369.91	1363.35	1575.71	2079.45	P	P	P	P	P	P	P	P	P	P	P	P		1366.63	4.64261	591.723	198.09	0.0311709	0	0.432979	yes		1827.58
Ghi.8859.1.A1_a_at	monosaccharide transporter	0.455456	0.99403	524	20	4.61258e-46	0.84	6	P:transport; P:cellular process; P:metabolic process; F:transporter activity; C:membrane; F:catalytic activity	EC:1.3.1.74	2-alkenal reductase		SignalP (SIGNALP)	DR452329	342.062	395.619	682.636	616.445	1065.36	1165.74	442.92	416.074	1469.55	1382.71	1138.49	1106	P	P	P	P	P	P	P	P	P	P	P	P		1426.13	61.402	649.54	46.8039	0.00490552	0	0.455456	yes		1122.25
Ghi.8859.2.S1_s_at	monosaccharide transporter	0.479902	0.730281	750	20	1.16836e-71	0.8025	6	P:transport; P:cellular process; P:metabolic process; F:transporter activity; C:membrane; F:catalytic activity	EC:1.3.1.74	2-alkenal reductase		no IPS match	DT457002	24.9513	26.5507	33.7999	28.2117	44.9368	54.7286	40.7877	39.0304	64.322	64.8953	70.3953	66.0801	P	P	A	P	P	P	P	P	P	P	P	P		64.6086	0.405351	31.0058	3.95141	0.00691425	0	0.479902	yes		68.2377
Hexokinases
Gra.2087.1.S1_s_at	hexokinase	1.2233	0.472606	1104	20	2.76487e-129	0.887	14	P:cell death; P:biosynthetic process; P:cellular process; F:binding; C:mitochondrion; C:membrane; F:nucleotide binding; P:signal transduction; F:protein binding; P:carbohydrate metabolic process; P:generation of precursor metabolites and energy; P:catabolic process; F:kinase activity; C:plastid; C:nucleus; C:plasma membrane	EC:2.7.1.2; EC:2.7.1.4	fructokinase;glucokinase	Starch and sucrose metabolism;Fructose and mannose metabolism;Metabolic pathways;Amino sugar and nucleotide sugar metabolismStarch and sucrose metabolism;Galactose metabolism;Biosynthesis of secondary metabolites;Biosynthesis of plant hormones;Metabolic pathways;Biosynthesis of alkaloids derived from terpenoid and polyketide;Biosynthesis of alkaloids derived from histidine and purine;Biosynthesis…	IPR001312; IPR019807; IPR022672; G3DSA:3.30.420.40 (GENE3D), SignalP (SIGNALP), SSF53067 (SUPERFAMILY)	CO125157	36.9412	30.6205	203.403	158.683	94.1572	58.412	16.5498	28.2244	133.794	162.197	153.014	169.812	P	P	P	P	P	P	A	M	P	P	P	P		147.995	20.0838	181.043	31.6223	0.338445	0.0199605	1.2233	0		161.413
Ghi.7480.1.A1_at	hxk2 (hexokinase 2)	0.526448	0.353577	563	9	5.21035e-12	0.805556	11	P:cell death; P:biosynthetic process; P:cellular process; C:mitochondrion; C:plastid; F:nucleotide binding; P:carbohydrate metabolic process; P:generation of precursor metabolites and energy; P:catabolic process; P:signal transduction; F:kinase activity	EC:2.7.1.2; EC:2.7.1.4	fructokinase;glucokinase	Starch and sucrose metabolism;Fructose and mannose metabolism;Metabolic pathways;Amino sugar and nucleotide sugar metabolismStarch and sucrose metabolism;Galactose metabolism;Biosynthesis of secondary metabolites;Biosynthesis of plant hormones;Metabolic pathways;Biosynthesis of alkaloids derived from terpenoid and polyketide;Biosynthesis of alkaloids derived from histidine and purine;Biosynthesis…	G3DSA:3.40.367.20 (GENE3D)	AI730201	38.4069	38.791	46.8953	43.2349	34.7307	32.5961	57.2286	47.6054	88.5039	82.7004	102.139	88.2775	P	P	P	P	M	P	P	P	P	P	P	P		85.6021	4.10372	45.0651	2.58831	0.00708654	0	0.526448	0		95.208
UGD
Ghi.8627.1.S1_s_at	UDP-glucose 6-dehydrogenase	0.365632	0.490024	1268	20	0	0.944	3	P:metabolic process; F:catalytic activity; F:nucleotide binding	EC:1.1.1.22	UDP-glucose 6-dehydrogenase	Starch and sucrose metabolism;Ascorbate and aldarate metabolism;Biosynthesis of secondary metabolites;Pentose and glucuronate interconversions;Metabolic pathways;Amino sugar and nucleotide sugar metabolism	IPR001732; IPR008927; IPR014026; IPR014027; IPR014028; IPR016040; IPR021157; PTHR11374:SF3 (PANTHER), SSF51735 (SUPERFAMILY)	DN758454	199.374	176.742	230.553	244.837	259.436	304.693	176.858	204.485	649.979	650.207	593.308	557.919	P	P	P	P	P	P	P	P	P	P	P	P		650.093	0.161291	237.695	10.0998	0.00029983	0	0.365632	yes		575.614
GAE
Gra.2659.2.S1_s_at	udp-d-glucuronic acid 4-epimerase	0.673246	0.916103	1870	20	0	0.856	7	P:carbohydrate metabolic process; C:membrane; F:catalytic activity; F:binding; F:protein binding; P:nucleobase, nucleoside, nucleotide and nucleic acid metabolic process	EC:5.1.3.12; EC:5.1.3.6	UDP-glucuronate 5'-epimerase;UDP-glucuronate 4-epimerase	Metabolic pathways;Amino sugar and nucleotide sugar metabolismStarch and sucrose metabolism;Metabolic pathways;Amino sugar and nucleotide sugar metabolism	IPR001509; IPR008089; IPR010916; IPR016040; G3DSA:3.90.25.10 (GENE3D), PTHR10366 (PANTHER), PTHR10366:SF42 (PANTHER), SignalP (SIGNALP), SSF51735 (SUPERFAMILY)	CO084673	2395.71	2479.48	3885.58	2662.4	3263.22	3833.38	2449.85	2342.55	4819.35	4906.65	3707.7	4038.81	P	P	P	P	P	P	P	P	P	P	P	P		4863	61.7245	3273.99	864.916	0.122194	0	0.673246	0		3873.25
GAD
GhiAffx.45210.1.S1_s_at	udp-glucuronic acid decarboxylase	0.554791	0.321247	672	20	1.73132e-102	0.9255	7	F:catalytic activity; P:carbohydrate metabolic process; P:cellular process; C:Golgi apparatus; P:nucleobase, nucleoside, nucleotide and nucleic acid metabolic process; F:binding; C:membrane	EC:4.1.1.35	UDP-glucuronate decarboxylase	Starch and sucrose metabolism;Metabolic pathways;Amino sugar and nucleotide sugar metabolism	IPR001509; IPR016040; PTHR10366 (PANTHER), PTHR10366:SF35 (PANTHER), SSF51735 (SUPERFAMILY)	DT552171	60.3526	62.6453	310.604	331.438	249.307	253.395	40.8159	57.2286	580.567	576.701	865.785	699.062	P	P	P	P	P	P	P	P	P	P	P	P		578.634	2.73417	321.021	14.7316	0.00168711	0	0.554791	0		782.423
SuSy3
Ghi.8665.1.S1_s_at	sucrose synthase/ U73588	1.38951	0.897413	2970	20	0	0.9335	20	P:flower development; P:embryonic development; F:nuclease activity; F:protein binding; P:response to stress; P:response to abiotic stimulus; F:hydrolase activity; C:nucleoplasm; P:biological_process; P:biosynthetic process; P:carbohydrate metabolic process; P:cellular process; F:transferase activity; P:regulation of gene expression, epigenetic; P:nucleobase, nucleoside, nucleotide and nucleic aci…	EC:3.1.26.3; EC:2.4.1.13; EC:2.4.1.14	sucrose-phosphate synthase;sucrose synthase;ribonuclease III	Starch and sucrose metabolism;Metabolic pathwaysStarch and sucrose metabolism;Metabolic pathways	IPR000368; IPR001296; PTHR12526 (PANTHER), PTHR12526:SF27 (PANTHER), SSF53756 (SUPERFAMILY)	U73588.2	6799.08	7864.41	6831.3	6629.25	3369.73	3390	8196.56	8895.9	5661.64	4025.59	3512.74	4019.73	P	P	P	P	P	P	P	P	P	P	P	P		4843.62	1156.86	6730.27	142.873	0.149275	0	1.38951	0		3766.23
beta-Galactosidases
Gra.2056.1.A1_s_at	beta-galactosidase	0.0250685	0.0240539	810	20	8.87738e-124	0.6945	4	P:carbohydrate metabolic process; F:hydrolase activity; F:carbohydrate binding; F:binding	EC:3.2.1.23	beta-galactosidase	Galactose metabolism;Metabolic pathways;Glycosphingolipid biosynthesis - ganglio series;Sphingolipid metabolism;Glycosaminoglycan degradation;Other glycan degradation	IPR000922; IPR001944; IPR008979; G3DSA:2.60.120.260 (GENE3D), PTHR23421:SF2 (PANTHER)	CO121156	11.5186	33.9483	74.2295	94.5619	19.2065	66.8133	9.08314	9.46873	3366.13	3367.07	1795.43	1780.69	A	P	P	P	P	P	A	A	P	P	P	P		3366.6	0.667339	84.3957	14.3772	9.61428e-06	0	0.0250685	yes		1788.06
Gra.2459.1.A1_s_at	beta-galactosidase	0.172349	0.0884095	646	20	1.423e-18	0.9025	5	P:carbohydrate metabolic process; C:extracellular region; F:hydrolase activity; F:carbohydrate binding; F:binding	EC:3.2.1.23	beta-galactosidase	Galactose metabolism;Metabolic pathways;Glycosphingolipid biosynthesis - ganglio series;Sphingolipid metabolism;Glycosaminoglycan degradation;Other glycan degradation	IPR001944; PTHR23421:SF2 (PANTHER)	CO128080	41.2866	34.2843	86.1504	24.9875	55.7557	46.513	11.6645	23.3164	364.163	280.678	476.6	680.161	P	P	P	P	P	P	P	P	P	P	P	P		322.42	59.0332	55.569	43.2487	0.0356065	2.63992e-18	0.172349	yes		578.381
Gra.1285.1.S1_s_at	beta-galactosidase	0.222733	0.458706	1704	20	0	0.853	4	F:hydrolase activity; P:carbohydrate metabolic process; F:binding; F:carbohydrate binding	EC:3.2.1.23	beta-galactosidase	Galactose metabolism;Metabolic pathways;Glycosphingolipid biosynthesis - ganglio series;Sphingolipid metabolism;Glycosaminoglycan degradation;Other glycan degradation	IPR001944; IPR006104; IPR008979; IPR013781; IPR017853; IPR019801; G3DSA:2.60.120.260 (GENE3D), PTHR23421:SF2 (PANTHER)	CO122854	21.4299	22.924	215.089	139.287	519.378	520.14	15.7409	19.0398	840.23	750.809	1223.27	1042.93	P	P	P	P	P	P	P	P	P	P	P	P		795.52	63.23	177.188	53.5999	0.00886627	0	0.222733	yes		1133.1
GraAffx.13624.1.S1_s_at	beta-galactosidase	0.365642	0.443605	737	20	1.02234e-56	0.834	4	F:hydrolase activity; P:carbohydrate metabolic process; F:binding; F:carbohydrate binding	EC:3.2.1.23	beta-galactosidase	Galactose metabolism;Metabolic pathways;Glycosphingolipid biosynthesis - ganglio series;Sphingolipid metabolism;Glycosaminoglycan degradation;Other glycan degradation	SignalP (SIGNALP)	CO092147	10.7932	7.56181	28.6812	18.6273	47.6018	48.9328	8.20111	8.90834	64.215	65.1698	115.521	102.093	P	A	P	P	P	P	P	P	P	P	P	P		64.6924	0.675199	23.6543	7.10912	0.0148046	0	0.365642	yes		108.807
Ghi.7694.1.S1_at	beta-galactosidase	0.469984	0.189049	777	20	8.55538e-105	0.876	6	P:carbohydrate metabolic process; C:cell wall; F:protein binding; F:hydrolase activity; F:carbohydrate binding; F:binding	EC:3.2.1.23	beta-galactosidase	Galactose metabolism;Metabolic pathways;Glycosphingolipid biosynthesis - ganglio series;Sphingolipid metabolism;Glycosaminoglycan degradation;Other glycan degradation	IPR000922; IPR001944; IPR008979; PTHR23421:SF2 (PANTHER)	AI055266	48.1102	46.157	958.151	619.075	520.936	545.435	54.9506	44.2717	1638.57	1717.35	2814.35	2826.35	P	P	P	P	P	P	P	P	P	P	P	P		1677.96	55.7063	788.613	239.763	0.0362335	0	0.469984	yes		2820.35
Ghi.7994.2.S1_at	beta-galactosidase	0.491322	0.263152	575	20	1.58885e-83	0.8375	6	P:carbohydrate metabolic process; C:cell wall; F:protein binding; F:hydrolase activity; F:carbohydrate binding; F:binding	EC:3.2.1.23	beta-galactosidase	Galactose metabolism;Metabolic pathways;Glycosphingolipid biosynthesis - ganglio series;Sphingolipid metabolism;Glycosaminoglycan degradation;Other glycan degradation	IPR000922; IPR001944; IPR008979; PTHR23421:SF2 (PANTHER)	AI054717	127.808	143.874	256.706	224.446	129.979	174.542	110.826	143.645	488.231	491.069	545.228	611.979	P	P	P	P	P	P	P	P	P	P	P	P		489.65	2.00724	240.576	22.8113	0.0041997	0	0.491322	yes		578.603
Gra.2314.1.S1_at	beta-galactosidase	0.166248	0.0721114	1118	20	6.40518e-143	0.8345	5	P:carbohydrate metabolic process; C:extracellular region; F:hydrolase activity; F:carbohydrate binding; F:binding	EC:3.2.1.23	beta-galactosidase	Galactose metabolism;Metabolic pathways;Glycosphingolipid biosynthesis - ganglio series;Sphingolipid metabolism;Glycosaminoglycan degradation;Other glycan degradation	IPR001944; IPR008979; G3DSA:2.60.120.260 (GENE3D), PTHR23421:SF2 (PANTHER)	CO126415	7.87723	9.29649	19.1242	10.8144	14.242	12.0313	7.65482	8.59783	100.312	79.7722	141.922	222.421	A	P	P	A	A	P	P	A	P	P	P	P		90.0419	14.5236	14.9693	5.87589	0.0210901	5.65985e-73	0.166248	yes		182.172
Ghi.5349.1.A1_at	beta-galactosidase	0.385672	0.481582	1172	20	3.53396e-78	0.858	6	P:carbohydrate metabolic process; C:cytoplasm; F:protein binding; F:hydrolase activity; F:carbohydrate binding; F:binding	EC:3.2.1.23	beta-galactosidase	Galactose metabolism;Metabolic pathways;Glycosphingolipid biosynthesis - ganglio series;Sphingolipid metabolism;Glycosaminoglycan degradation;Other glycan degradation	no IPS match	DR463081	3392.56	3562.75	1307.57	884.073	544.836	734.287	3001.4	3177.26	2730.28	2952.39	1081.39	1574.69	P	P	P	P	P	P	P	P	P	P	P	P		2841.33	157.057	1095.82	299.461	0.0182524	0	0.385672	yes		1328.04
GraAffx.14732.1.S1_s_at	beta-galactosidase	0.491294	0.660877	1175	20	2.25937e-149	0.842	4	F:hydrolase activity; P:carbohydrate metabolic process; F:binding; F:carbohydrate binding	EC:3.2.1.23	beta-galactosidase	Galactose metabolism;Metabolic pathways;Glycosphingolipid biosynthesis - ganglio series;Sphingolipid metabolism;Glycosaminoglycan degradation;Other glycan degradation	IPR001944; IPR008979; G3DSA:2.60.120.260 (GENE3D), PTHR23421:SF2 (PANTHER)	CO126851	185.967	216.523	195.7	195.332	71.6522	100.027	201.569	215.221	438.313	357.61	97.7406	162.034	P	P	P	P	P	P	P	P	P	P	P	P		397.961	57.0655	195.516	0.260439	0.0375083	0	0.491294	yes		129.887
Ghi.669.1.S1_at	beta-galactosidase	0.599416	0.485061	1373	20	4.30073e-153	0.7745	5	P:carbohydrate metabolic process; C:cytoplasm; F:protein binding; F:hydrolase activity; F:carbohydrate binding	EC:3.2.1.23	beta-galactosidase	Galactose metabolism;Metabolic pathways;Glycosphingolipid biosynthesis - ganglio series;Sphingolipid metabolism;Glycosaminoglycan degradation;Other glycan degradation	IPR001944; IPR008979; PTHR23421:SF2 (PANTHER)	DT463065	25.413	24.3156	21.0843	30.1551	17.8001	17.0456	36.7243	35.9734	45.021	40.4612	32.9093	38.9284	P	P	P	P	P	P	P	P	P	P	P	P		42.7411	3.22427	25.6197	6.414	0.077784	5.92859e-14	0.599416	0		35.9189
Gra.2459.3.S1_s_at	beta-galactosidase	0.655589	0.433509	1317	20	0	0.9505	5	P:carbohydrate metabolic process; C:extracellular region; F:hydrolase activity; F:carbohydrate binding; F:binding	EC:3.2.1.23	beta-galactosidase	Galactose metabolism;Metabolic pathways;Glycosphingolipid biosynthesis - ganglio series;Sphingolipid metabolism;Glycosaminoglycan degradation;Other glycan degradation	IPR001944; IPR013781; IPR017853; IPR019801; PTHR23421:SF2 (PANTHER), SignalP (SIGNALP)	CO128079	6.03014	6.36623	10.2412	6.29131	7.27885	6.30585	7.65118	7.38846	11.7626	13.4552	17.2787	14.0579	A	A	P	A	A	A	A	A	P	P	P	P		12.6089	1.19687	8.26624	2.79298	0.180659	2.89857e-07	0.655589	0		15.6683
Ghi.1272.1.A1_s_at	beta-galactosidase	0.675073	0.469626	938	20	5.37502e-89	0.73	11	C:cytoplasmic membrane-bounded vesicle; F:cation binding; C:membrane; F:sugar binding; F:beta-galactosidase activity; F:hydrolase activity; P:carbohydrate metabolic process; F:catalytic activity; F:hydrolase activity, hydrolyzing O-glycosyl compounds; P:metabolic process; F:hydrolase activity, acting on glycosyl bonds		beta-galactosidase	Galactose metabolism;Metabolic pathways;Glycosphingolipid biosynthesis - ganglio series;Sphingolipid metabolism;Glycosaminoglycan degradation;Other glycan degradation	no IPS match	AI727673	1008.91	1093.55	568.854	564.812	372.326	378.75	1141.51	1095.27	850.827	828.497	783.398	815.908	P	P	P	P	P	P	P	P	P	P	P	P		839.662	15.7897	566.833	2.85799	0.0017251	0	0.675073	0		799.653
Ghi.1272.1.S1_s_at	beta-galactosidase	0.690013	0.486718	938	20	5.37502e-89	0.73	11	C:cytoplasmic membrane-bounded vesicle; F:cation binding; C:membrane; F:sugar binding; F:beta-galactosidase activity; F:hydrolase activity; P:carbohydrate metabolic process; F:catalytic activity; F:hydrolase activity, hydrolyzing O-glycosyl compounds; P:metabolic process; F:hydrolase activity, acting on glycosyl bonds		beta-galactosidase	Galactose metabolism;Metabolic pathways;Glycosphingolipid biosynthesis - ganglio series;Sphingolipid metabolism;Glycosaminoglycan degradation;Other glycan degradation	no IPS match	DT460655	27.6247	35.3176	18.735	22.7905	18.7315	15.6685	36.2517	34.6509	30.9588	29.222	33.0987	37.5788	P	P	P	P	P	A	A	P	P	P	P	P		30.0904	1.22811	20.7628	2.86767	0.0516334	0	0.690013	0		35.3387
Ghi.5349.2.S1_at	beta-galactosidase	0.480086	0.30668	1039	20	3.73189e-166	0.8395	5	P:carbohydrate metabolic process; F:protein binding; F:hydrolase activity; F:carbohydrate binding; F:binding	EC:3.2.1.23	beta-galactosidase	Galactose metabolism;Metabolic pathways;Glycosphingolipid biosynthesis - ganglio series;Sphingolipid metabolism;Glycosaminoglycan degradation;Other glycan degradation	IPR001944; IPR008979; G3DSA:2.60.120.260 (GENE3D), PTHR23421:SF2 (PANTHER)	DT463098	530.269	568.979	348.137	272.312	88.8277	101.145	270.443	305.124	553.737	738.633	252.427	367.024	P	P	P	P	P	P	P	P	P	P	P	P		646.185	130.742	310.225	53.6167	0.0782189	7.90019e-19	0.480086	0		309.725
Gra.1332.1.A1_s_at	beta-galactosidase	0.580888	0.333731	1138	20	0	0.8865	6	P:carbohydrate metabolic process; C:cell wall; F:protein binding; F:hydrolase activity; F:carbohydrate binding; F:binding	EC:3.2.1.23	beta-galactosidase	Galactose metabolism;Metabolic pathways;Glycosphingolipid biosynthesis - ganglio series;Sphingolipid metabolism;Glycosaminoglycan degradation;Other glycan degradation	IPR001944; IPR008979; G3DSA:2.60.120.260 (GENE3D), PTHR23421:SF2 (PANTHER)	CO113776	5.63555	6.17275	23.048	16.4703	10.4021	14.65	6.9433	5.82705	29.8857	38.1452	51.2286	23.838	P	P	P	P	P	P	P	A	P	P	P	P		34.0155	5.84031	19.7592	4.65116	0.11413	1.46001e-05	0.580888	0		37.5333
Ghi.6072.1.S1_s_at	beta-galactosidase	0.607421	0.612564	805	20	1.74517e-63	0.776	8	F:carbohydrate binding; P:carbohydrate metabolic process; C:cell wall; C:vacuole; F:binding; C:cytoplasm; C:plasma membrane; F:hydrolase activity	EC:3.2.1.23	beta-galactosidase	Galactose metabolism;Metabolic pathways;Glycosphingolipid biosynthesis - ganglio series;Sphingolipid metabolism;Glycosaminoglycan degradation;Other glycan degradation	IPR000922; IPR001944; IPR008979; PTHR23421:SF2 (PANTHER)	DT048810	111.454	120.215	155.811	148.167	289.513	191.021	96.5482	119.812	258.878	241.562	375.79	408.672	P	P	P	P	P	P	P	P	P	P	P	P		250.22	12.2442	151.989	5.40473	0.00915485	0	0.607421	0		392.231
GraAffx.14591.1.A1_s_at	beta-galactosidase	0.68285	0.686332	3179	20	0	0.78	5	P:carbohydrate metabolic process; C:cytoplasm; F:hydrolase activity; F:carbohydrate binding; F:binding	EC:3.2.1.23	beta-galactosidase	Galactose metabolism;Metabolic pathways;Glycosphingolipid biosynthesis - ganglio series;Sphingolipid metabolism;Glycosaminoglycan degradation;Other glycan degradation	IPR000922; IPR001944; IPR008979; G3DSA:2.60.120.260 (GENE3D), PTHR23421:SF2 (PANTHER)	CO115082	5.94019	5.77935	7.70732	7.00716	5.08172	8.33081	5.23709	5.03944	9.65068	11.898	9.94934	9.59299	A	A	P	A	A	P	A	A	A	A	P	P		10.7743	1.58907	7.35724	0.495087	0.100977	1.91355e-22	0.68285	0		9.77116
GhiAffx.63003.1.S1_s_at	beta-galactosidase	0.704086	0.548703	990	20	6.89384e-130	0.664	6	P:carbohydrate metabolic process; C:cellular_component; F:carbohydrate binding; C:plastid; F:hydrolase activity; F:binding	EC:3.2.1.23	beta-galactosidase	Galactose metabolism;Metabolic pathways;Glycosphingolipid biosynthesis - ganglio series;Sphingolipid metabolism;Glycosaminoglycan degradation;Other glycan degradation	IPR004199; IPR011013; IPR014718	AI727519	60.8166	48.047	140.235	126.205	147.513	119.355	46.629	45.6574	203.249	175.171	245.721	240.642	P	P	P	P	P	P	P	P	P	P	P	P		189.21	19.8537	133.22	9.92037	0.0703728	1.44336e-15	0.704086	0		243.181
Xylosidases
Ghi.89.1.S1_x_at	alpha-xylosidase precursor	10.9882	25.7079	653	20	1.63774e-54	0.6895	8	C:cell wall; F:hydrolase activity; P:biological_process; C:cytoplasm; C:extracellular region; P:carbohydrate metabolic process; P:cellular process; P:catabolic process	EC:3.2.1.37; EC:3.2.1.55	alpha-N-arabinofuranosidase;xylan 1,4-beta-xylosidase	Amino sugar and nucleotide sugar metabolismStarch and sucrose metabolism;Metabolic pathways;Amino sugar and nucleotide sugar metabolism	no IPS match	CD486576	85.6768	93.3953	104.501	188.598	311.803	204.565	70.5619	104.324	14.9027	11.7712	8.81676	11.2692	P	P	P	P	P	P	P	P	P	P	P	P		13.337	2.21432	146.549	59.4649	0.0869547	0	10.9882	0		10.043
Ghi.9327.1.S1_s_at	alpha-xylosidase precursor	8.10493	17.5208	1526	20	3.33862e-162	0.8275	9	C:cell wall; C:cell; F:hydrolase activity; P:biological_process; C:cytoplasm; C:extracellular region; P:carbohydrate metabolic process; P:cellular process; P:catabolic process	EC:3.2.1.37; EC:3.2.1.55; EC:3.2.1.20	alpha-N-arabinofuranosidase;xylan 1,4-beta-xylosidase;alpha-glucosidase	Amino sugar and nucleotide sugar metabolismStarch and sucrose metabolism;Metabolic pathways;Amino sugar and nucleotide sugar metabolismStarch and sucrose metabolism;Galactose metabolism;Metabolic pathways	IPR000322; IPR017853; PTHR22762:SF9 (PANTHER), SSF51011 (SUPERFAMILY)	DT048085	109.812	127.673	79.0128	255.781	202.022	228.271	133.812	137.145	23.2441	18.0634	7.39086	17.1681	P	P	P	P	P	P	P	P	P	P	A	M		20.6537	3.66334	167.397	124.994	0.23887	0	8.10493	0		12.2795
Ghi.5042.1.A1_s_at	beta-xylosidase alpha-l-arabinosidase	1.32311	0.626044	580	20	2.0453e-25	0.6865	5	P:carbohydrate metabolic process; P:cellular process; P:catabolic process; C:extracellular region; F:hydrolase activity	EC:3.2.1.37	xylan 1,4-beta-xylosidase	Starch and sucrose metabolism;Metabolic pathways;Amino sugar and nucleotide sugar metabolism	no IPS match	DT047910	1156.32	1244.66	572.776	892.522	723.932	787.795	745.21	1022.11	629.2	478.263	1290.05	1124.68	P	P	P	P	P	P	P	P	P	P	P	P		553.731	106.729	732.649	226.094	0.418046	0.0177521	1.32311	0		1207.37
XTH
Gra.2265.1.A1_at	xyloglucan endotransglycosylase	0.915348	0.359507	1300	20	1.33701e-161	0.927	5	F:hydrolase activity; P:carbohydrate metabolic process; P:cellular process; C:extracellular region; C:cell wall; F:transferase activity	EC:3.2.1.0; EC:2.4.1.207	;xyloglucan:xyloglucosyl transferase		IPR000757; IPR008263; IPR008985; IPR010713; IPR013320; IPR016455; SignalP (SIGNALP)	CO108013	30.8232	35.6531	119.467	112.308	32.017	44.5109	36.5485	38.7407	131.136	122.074	107.537	105.332	P	P	P	P	A	P	P	P	P	P	P	P		126.605	6.40791	115.887	5.06212	0.204589	0.00275276	0.915348	0		106.434
Gra.377.1.S1_s_at	xyloglucan endotransglycosylase	0.970824	0.309287	703	20	1.46704e-62	0.821	5	F:hydrolase activity; P:carbohydrate metabolic process; P:cellular process; C:extracellular region; C:cell wall; F:transferase activity	EC:3.2.1.0; EC:2.4.1.207	;xyloglucan:xyloglucosyl transferase		IPR000757; IPR008985; IPR010713; IPR013320	CO114378	38.4541	41.6355	106.972	98.0918	21.3825	36.0187	60.8127	50.1453	110.864	100.363	97.5175	88.0745	P	P	P	P	A	P	P	P	P	P	P	P		105.613	7.42563	102.532	6.27946	0.697945	0.487713	0.970824	0		92.796
Ghi.4725.1.S1_s_at	xyloglucan endotransglycosylase	0.695829	0.318964	924	20	3.16429e-110	0.8365	6	F:hydrolase activity; P:carbohydrate metabolic process; P:cellular process; C:extracellular region; C:cell wall; F:transferase activity	EC:3.2.1.0; EC:2.4.1.207	;xyloglucan:xyloglucosyl transferase		IPR000757; IPR008263; IPR008985; IPR013320; IPR016455; SignalP (SIGNALP)	AI726805	1034.2	893.875	3058.04	3031.03	388.097	1170.36	871.562	765.89	4349.52	4401.29	2533.36	2352.65	P	P	P	P	P	P	P	P	P	P	P	P		4375.4	36.6121	3044.53	19.0926	0.000480954	0	0.695829	0		2443.01
GhiAffx.63628.1.S1_at	xyloglucan endotransglycosylase	1.23367	0.0278837	1201	20	9.97442e-122	0.902	5	F:hydrolase activity; P:carbohydrate metabolic process; P:cellular process; C:extracellular region; C:cell wall; F:transferase activity	EC:3.2.1.0; EC:2.4.1.207	;xyloglucan:xyloglucosyl transferase		IPR000757; IPR008263; IPR008985; IPR013320; IPR016455; SignalP (SIGNALP)	DW499687.1	7.73177	9.93987	109.11	80.1854	4.91109	6.87728	5.47129	6.66977	46.6664	106.775	60.5402	362.228	P	P	P	P	A	A	P	P	P	P	P	P		76.7207	42.5031	94.6478	20.453	0.644726	0.215136	1.23367	0		211.384
Ghi.4532.1.A1_at	xyloglucan endotransglucosylase hydrolase protein 2	2.2864	0.316932	551	18	7.39377e-16	0.635	6	F:hydrolase activity; C:cell wall; P:carbohydrate metabolic process; P:cellular process; F:transferase activity; C:extracellular region	EC:2.4.1.207	xyloglucan:xyloglucosyl transferase		IPR010713; IPR013320	DR457588	57.4	87.1578	241.892	181.375	189.123	155.214	66.1463	46.039	88.6453	96.4786	521.871	564.599	P	P	P	P	P	P	P	P	P	P	P	P		92.5619	5.539	211.633	42.7917	0.0598267	5.34939e-203	2.2864	0		543.235
GhiAffx.7659.1.S1_a_at	xyloglucan endotransglucosylase hydrolase	0.390693	0.0775344	819	20	8.49276e-122	0.9305	5	F:hydrolase activity; P:carbohydrate metabolic process; P:cellular process; C:extracellular region; C:cell wall; F:transferase activity	EC:3.2.1.0; EC:2.4.1.207	;xyloglucan:xyloglucosyl transferase		SignalP (SIGNALP)	DW227981.1	8.25231	8.00432	20.4744	12.2658	9.57663	8.16384	7.66765	7.58978	45.7551	38.0454	54.2286	174.579	A	A	P	P	P	A	A	P	P	P	P	P		41.9002	5.45159	16.3701	5.80435	0.0453594	3.52538e-11	0.390693	yes		114.404
Ghi.10822.1.S1_at	xyloglucan endotransglucosylase hydrolase	0.70553	0.230111	974	20	9.5664e-122	0.8805	5	C:cell wall; P:carbohydrate metabolic process; P:cellular process; F:transferase activity; C:extracellular region				IPR000757; IPR008263; IPR008264; IPR008985; IPR010713; IPR013320; IPR016455	CD485933	7.18687	10.6189	11.0352	17.1954	8.76899	11.0352	6.20417	9.15729	20.17	19.8432	44.7514	41.3122	A	A	P	P	A	P	A	P	P	A	A	M		20.0066	0.231065	14.1153	4.35596	0.19632	0	0.70553	0		43.0318
GraAffx.8958.1.S1_s_at	xyloglucan endotransglycosylase	0.532407	1.03488	876	20	1.20429e-132	0.85	1	P:carbohydrate metabolic process				IPR000757; IPR008263; IPR008264; IPR008985; IPR013320; IPR016455; SignalP (SIGNALP)	CO087973	22.2017	34.6906	4330.66	3638.11	7364.18	7943.58	30.3627	12.9956	7466.05	7501.4	7269.75	7522.14	P	P	P	P	P	P	P	P	P	P	P	P		7483.72	24.9926	3984.38	489.702	0.00967506	0	0.532407	0		7395.94
CesA/Csl
GhiAffx.23257.1.S1_s_at	transferring glycosyl	0.258093	0.246619	1030	20	1.17722e-111	0.9065	4	C:cell; C:mitochondrion; F:transferase activity; C:nucleus	EC:2.4.1.12	cellulose synthase (UDP-forming)	Starch and sucrose metabolism	SignalP (SIGNALP)	DW504949.1	123.482	130.651	189.126	146.928	146.448	152.596	138.628	159.216	619.013	683.05	633.503	579.068	P	P	P	P	P	P	P	P	P	P	P	P		651.032	45.2807	168.027	29.838	0.0062435	0	0.258093	yes		606.285
GraAffx.8388.1.S1_s_at	transferring glycosyl	0.261399	0.25927	848	20	1.76681e-117	0.9045	4	C:membrane; C:mitochondrion; F:transferase activity; C:nucleus	EC:2.4.1.12	cellulose synthase (UDP-forming)	Starch and sucrose metabolism	no IPS match	CO090978	108.13	109.414	172.479	129.685	118.473	130.645	125.65	133.103	548.589	607.356	468.523	492.321	P	P	P	P	P	P	P	P	P	P	P	P		577.973	41.5542	151.082	30.2599	0.00717207	0	0.261399	yes		480.422
GhiAffx.9554.1.S1_at	transferring glycosyl	0.288071	0.561406	660	20	7.19649e-98	0.928	3	C:membrane; F:transferase activity; C:nucleus	EC:2.4.1.12	cellulose synthase (UDP-forming)	Starch and sucrose metabolism	SSF53448 (SUPERFAMILY)	DR456349	23.6955	22.7532	121.016	83.7459	189.96	153.337	19.6497	26.3457	347.155	363.647	311.764	299.731	P	P	P	P	P	P	P	P	P	P	P	P		355.401	11.6621	102.381	26.3536	0.00642404	0	0.288071	yes		305.747
Ghi.3452.1.S1_s_at	cslc1_orysj ame: full=probable xyloglucan glycosyltransferase 1 ame: full=cellulose synthase-like protein c1 ame: full= slc1	0.303007	0.454822	560	19	4.04392e-18	0.696842	2	F:transferase activity; C:membrane				no IPS match	DT465666	645.572	698.312	373.489	327.74	499.086	533.866	691.596	585.064	1120.85	1193.39	1169.3	1101.81	P	P	P	P	P	P	P	P	P	P	P	P		1157.12	51.2912	350.615	32.3495	0.0028148	0	0.303007	yes		1135.56
GhiAffx.8939.1.S1_at	protein	0.366483	0.833093	704	20	2.01996e-49	0.8725	2	F:transferase activity; C:nucleus	EC:2.4.1.12	cellulose synthase (UDP-forming)	Starch and sucrose metabolism	SignalP (SIGNALP)	DR461021	25.4738	28.9655	17.7251	24.0601	22.4355	23.2765	31.366	32.2616	52.0288	61.9877	27.4055	27.4648	P	P	A	P	P	P	P	P	P	P	A	P		57.0082	7.04201	20.8926	4.47952	0.0256776	4.09776e-30	0.366483	yes		27.4351
Ghi.7724.1.S1_at	cellulose synthase-like glycosyltransferase family 2	0.410095	0.228621	1267	20	1.4641e-165	0.78	3	C:membrane; F:transferase activity; C:nucleus				IPR001173; G3DSA:3.90.550.10 (GENE3D), SSF53448 (SUPERFAMILY)	AI730691	15.0556	16.9455	33.9814	23.2308	15.6981	16.8165	14.7914	16.475	64.9102	74.5997	66.0948	76.1258	A	P	P	P	P	P	A	A	P	P	P	P		69.7549	6.85148	28.6061	7.60178	0.0295617	0	0.410095	yes		71.1103
GhiAffx.2620.1.S1_at	cellulose synthase	0.488957	0.403053	1491	20	0	0.8515	11	P:biological_process; F:binding; C:cell; P:biosynthetic process; P:carbohydrate metabolic process; P:cellular component organization; P:response to stress; P:response to abiotic stimulus; F:transferase activity; F:protein binding; C:Golgi apparatus	EC:2.4.1.12	cellulose synthase (UDP-forming)	Starch and sucrose metabolism	IPR001841; IPR005150; IPR013083; PTHR13301 (PANTHER), PTHR13301:SF1 (PANTHER), SSF57850 (SUPERFAMILY)	AI729285	27.3827	24.1222	41.5295	52.6593	46.6029	38.2805	33.9822	26.3864	82.3119	110.32	109.298	101.303	P	P	P	P	P	P	P	P	P	P	P	P		96.316	19.8048	47.0944	7.87	0.0823207	9.15953e-19	0.488957	0		105.3
Gra.73.1.A1_s_at	transferring glycosyl	0.506191	0.663078	894	20	1.81051e-123	0.866	3	C:membrane; F:transferase activity	EC:2.4.1.12	cellulose synthase (UDP-forming)	Starch and sucrose metabolism	SSF53448 (SUPERFAMILY)	CO108157	29.0806	33.4824	49.3095	36.3909	38.2347	52.8464	41.3525	28.5011	88.7308	80.5734	72.5279	64.8331	P	P	P	P	P	P	P	P	P	P	P	P		84.6521	5.76817	42.8502	9.13482	0.0318121	0	0.506191	0		68.6805
Ghi.3562.1.A1_at	cellulose synthase catalytic subunit	0.53884	1.13602	1223	20	1.53098e-71	0.6755	6	C:plasma membrane; C:endoplasmic reticulum; F:transferase activity; P:biosynthetic process; P:carbohydrate metabolic process; P:cellular process	EC:2.4.1.12	cellulose synthase (UDP-forming)	Starch and sucrose metabolism	IPR005150	DT464271	7.0083	9.09536	137.379	87.5167	35.0029	74.939	10.3156	11.6168	191.755	225.615	43.3027	53.4751	P	A	P	P	P	P	A	P	P	P	P	P		208.685	23.943	112.448	35.2579	0.0856495	1.31323e-08	0.53884	0		48.3889
Ghi.6061.1.S1_at	cellulose synthase	0.541443	1.00687	2283	20	0	0.91	12	F:binding; P:signal transduction; P:response to endogenous stimulus; C:membrane; P:biosynthetic process; P:carbohydrate metabolic process; P:cellular process; P:response to stress; P:response to biotic stimulus; P:cellular component organization; F:transferase activity; F:protein binding	EC:2.4.1.12	cellulose synthase (UDP-forming)	Starch and sucrose metabolism	IPR005150	DT047912	51.0689	60.5551	49.0205	52.5619	79.0484	62.4077	67.7551	72.1782	98.4954	89.1186	55.8996	84.5916	P	P	P	P	P	P	P	P	P	P	P	P		93.807	6.6304	50.7912	2.5042	0.0133036	0	0.541443	0		70.2456
Ghi.2405.1.S1_at	cellulose synthase-like protein	0.549185	0.613099	764	20	1.64142e-121	0.899	5	C:membrane; F:transferase activity; P:biosynthetic process; P:carbohydrate metabolic process; P:cellular process				IPR005150	DT463708	393.062	331.929	486.479	504.806	749.242	751.797	288.35	322.063	1015.09	789.92	1316.41	1131.87	P	P	P	P	P	P	P	P	P	P	P	P		902.506	159.22	495.642	12.9596	0.0691767	0	0.549185	0		1224.14
Gra.1335.1.A1_s_at	protein	0.555489	0.317277	881	20	8.76489e-99	0.873	4	P:response to biotic stimulus; P:biological_process; F:transferase activity	EC:2.4.1.12	cellulose synthase (UDP-forming)	Starch and sucrose metabolism	IPR001173; G3DSA:3.90.550.10 (GENE3D), SSF53448 (SUPERFAMILY)	CO113767	52.4786	56.8953	188.115	160.462	51.1125	43.9688	64.7184	46.3667	308.368	319.145	158.162	141.518	P	P	P	P	P	P	P	P	P	P	P	P		313.757	7.62069	174.288	19.5542	0.0111329	0	0.555489	0		149.84
Ghi.3826.1.S1_at	protein	0.557668	2.0394	1128	20	5.86031e-105	0.897	2	F:transferase activity; C:membrane	EC:2.4.1.12	cellulose synthase (UDP-forming)	Starch and sucrose metabolism	no IPS match	DR459843	96.9308	94.0929	173.264	122.883	275.689	268.953	102.794	103.65	288.035	243.01	98.2191	168.841	P	P	P	P	P	P	P	P	P	P	P	P		265.522	31.8378	148.073	35.6248	0.0737114	1.81839e-07	0.557668	0		133.53
Gra.1335.2.A1_s_at	protein	0.56364	0.428826	545	20	3.64074e-66	0.9015	4	P:response to biotic stimulus; P:biological_process; F:transferase activity	EC:2.4.1.12	cellulose synthase (UDP-forming)	Starch and sucrose metabolism	no IPS match	CO111340	22.8419	21.3218	68.1618	54.5543	27.5809	23.9422	29.5793	23.278	99.8717	117.849	68.1986	51.9506	P	P	P	P	P	P	P	P	P	P	P	P		108.86	12.712	61.3581	9.62194	0.0519701	2.91459e-12	0.56364	0		60.0746
Ghi.9313.2.S1_s_at	cellulose synthase	0.5641	0.844214	2010	20	0	0.794	8	F:transferase activity; F:protein binding; P:biosynthetic process; P:carbohydrate metabolic process; P:cellular process; C:membrane; P:cellular component organization; F:binding	EC:2.4.1.12	cellulose synthase (UDP-forming)	Starch and sucrose metabolism	IPR005150	AI055099	2229.03	2282.15	2691.33	2420.89	4179.44	3513.01	2085.98	2365.53	4461.66	4600.96	4629.85	4482.1	P	P	P	P	P	P	P	P	P	P	P	P		4531.31	98.4963	2556.11	191.227	0.00587759	0	0.5641	0		4555.98
Ghi.9313.3.A1_at	cellulose synthase	0.596258	0.958318	510	20	3.1557e-30	0.9195	8	F:transferase activity; F:protein binding; P:biosynthetic process; P:carbohydrate metabolic process; P:cellular process; C:membrane; P:cellular component organization; F:binding	EC:2.4.1.12	cellulose synthase (UDP-forming)	Starch and sucrose metabolism	no IPS match	DT047099	526.912	546.019	843.401	740.321	1476.77	1199.35	629.026	604.374	1295.81	1360.29	1521.89	1270.63	P	P	P	P	P	P	P	P	P	P	P	P		1328.05	45.5939	791.861	72.8886	0.0126122	0	0.596258	0		1396.26
Ghi.7294.1.S1_s_at	transferring glycosyl	0.597121	0.730271	677	20	2.54152e-61	0.785	1	F:transferase activity	EC:2.4.1.12	cellulose synthase (UDP-forming)	Starch and sucrose metabolism	SignalP (SIGNALP)	AI731843	901.446	948.063	1717.02	1446.1	1416	1544.52	1095.85	1001.96	2563.27	2734.02	2029.54	2024.46	P	P	P	P	P	P	P	P	P	P	P	P		2648.64	120.736	1581.56	191.568	0.0217825	0	0.597121	0		2027
GhiAffx.25281.1.S1_at	cellulose synthase	0.62094	0.815408	1223	20	0	0.923	7	F:transferase activity; F:protein binding; P:biosynthetic process; P:carbohydrate metabolic process; C:cell; P:cellular component organization; F:binding	EC:2.4.1.12	cellulose synthase (UDP-forming)	Starch and sucrose metabolism	IPR005150	DW516167.1	167.918	146.906	490.587	393.167	480.587	474.923	162.871	199.576	651.073	772.179	620.342	551.475	P	P	P	P	P	P	P	P	P	P	P	P		711.626	85.6348	441.877	68.8865	0.0739138	3.06204e-08	0.62094	0		585.908
Ghi.7514.1.S1_s_at	glucosyltransferase-like protein	0.644546	0.535452	884	20	5.15908e-144	0.8855	1	F:transferase activity	EC:2.4.1.12	cellulose synthase (UDP-forming)	Starch and sucrose metabolism	IPR001173; G3DSA:3.90.550.10 (GENE3D), SSF53448 (SUPERFAMILY)	AI054451	174.016	168.735	650.099	570.763	367.817	363.205	131.063	136.089	862.664	1031.48	694.598	670.645	P	P	P	P	P	P	P	P	P	P	P	P		947.072	119.37	610.431	56.0991	0.068913	2.13075e-17	0.644546	0		682.622
GraAffx.23398.1.A1_s_at	cellulose synthase	0.66295	0.522922	1264	20	7.55019e-177	0.8775	6	F:transferase activity; F:protein binding; P:biosynthetic process; P:carbohydrate metabolic process; P:cellular process; C:membrane; P:cellular component organization; F:binding	EC:2.4.1.12	cellulose synthase (UDP-forming)	Starch and sucrose metabolism	IPR005150	CO101198	18.8727	20.9222	31.0465	32.2542	31.4001	27.4068	21.8952	21.1235	43.8574	51.6258	50.0143	62.4439	A	P	P	P	P	A	A	A	P	P	P	P		47.7416	5.49309	31.6503	0.853957	0.0548144	2.67287e-156	0.66295	0		56.2291
GhiAffx.58712.1.S1_at	cellulose synthase catalytic subunit	0.665476	0.581042	1022	20	2.44262e-85	0.966	9	F:transferase activity; P:cellular process; C:plasma membrane; F:protein binding; P:biosynthetic process; P:carbohydrate metabolic process; C:membrane; P:cellular component organization; F:binding	EC:2.4.1.12	cellulose synthase (UDP-forming)	Starch and sucrose metabolism	no IPS match	DW495692.1	246.423	260.086	570.727	406.058	422.038	487.882	298.698	313.144	691.292	776.507	806.77	759.243	P	P	P	P	P	P	P	P	P	P	P	P		733.9	60.2556	488.392	116.438	0.117898	8.30664e-09	0.665476	0		783.006
GraAffx.1693.1.S1_s_at	cellulose synthase	0.802072	0.670454	772	20	7.3118e-141	0.977	6	F:transferase activity; F:protein binding; P:biosynthetic process; P:carbohydrate metabolic process; P:cellular process; C:membrane; P:cellular component organization; F:binding	EC:2.4.1.12	cellulose synthase (UDP-forming)	Starch and sucrose metabolism	IPR005150	CO124449	324.118	270.356	946.019	848.27	912.849	642.256	167.956	214.559	1127.77	1109.29	1173.4	1146.08	P	P	P	P	P	P	P	P	P	P	P	P		1118.53	13.0679	897.144	69.1189	0.0469517	0	0.802072	0		1159.74
Ghi.653.1.S1_s_at	cellulose synthase	0.806686	0.913895	3843	20	0	0.898	11	P:cellular process; P:response to stress; F:binding; C:membrane; P:biosynthetic process; P:carbohydrate metabolic process; P:cellular component organization; F:transferase activity; F:protein binding; C:Golgi apparatus; C:plasma membrane	EC:2.4.1.12	cellulose synthase (UDP-forming)	Starch and sucrose metabolism	IPR001841; IPR005150; IPR013083; PTHR13301 (PANTHER), PTHR13301:SF1 (PANTHER), SSF57850 (SUPERFAMILY)	AF150630.2	1769.58	1555.7	3277.03	2765.07	4086.97	3632.31	1993.03	1987.98	3694.91	3795.11	4336.69	4109.89	P	P	P	P	P	P	P	P	P	P	P	P		3745.01	70.8581	3021.05	362.011	0.108994	0	0.806686	0		4223.29
Gra.2831.1.S1_s_at	cellulose synthase	0.807454	0.580891	997	20	2.83533e-123	0.952	6	F:transferase activity; F:protein binding; P:biosynthetic process; P:carbohydrate metabolic process; P:cellular process; C:membrane; P:cellular component organization; F:binding	EC:2.4.1.12	cellulose synthase (UDP-forming)	Starch and sucrose metabolism	IPR005150; SignalP (SIGNALP)	CO071316	31.7049	34.7502	37.9738	32.9837	64.019	58.3119	32.1336	27.2307	44.61	43.268	101.186	109.406	P	P	P	P	P	P	P	P	P	P	P	P		43.939	0.948988	35.4787	3.52855	0.081963	0	0.807454	0		105.296
GhiAffx.44785.1.S1_s_at	cellulose synthase-like d3- glycosyltransferase family 2 protein	0.859204	1.52322	1660	20	0	0.8655	14	P:anatomical structure morphogenesis; P:cell differentiation; P:cell growth; P:multicellular organismal development; P:biosynthetic process; P:carbohydrate metabolic process; P:cellular process; C:membrane; C:Golgi apparatus; P:response to stress; P:response to abiotic stimulus; P:cellular component organization; F:transferase activity; C:endoplasmic reticulum	EC:2.4.1.12	cellulose synthase (UDP-forming)	Starch and sucrose metabolism	no IPS match	DW506427.1	1446.85	1349.24	809.531	732.062	1044.69	834.572	1539	1534.5	923.983	870.229	592.93	640.812	P	P	P	P	P	P	P	P	P	P	P	P		897.106	38.0101	770.797	54.7792	0.115649	2.60814e-06	0.859204	0		616.871
Gra.2831.2.S1_s_at	cellulose synthase	0.864589	0.671264	981	20	6.16795e-115	0.9515	6	F:transferase activity; F:protein binding; P:biosynthetic process; P:carbohydrate metabolic process; P:cellular process; C:membrane; P:cellular component organization; F:binding	EC:2.4.1.12	cellulose synthase (UDP-forming)	Starch and sucrose metabolism	IPR005150; SignalP (SIGNALP)	CO120489	34.5182	40.4182	60.8278	30.5108	75.7888	62.897	38.2267	27.2669	51.7564	53.8876	90.036	116.568	P	P	P	P	P	P	P	P	P	P	P	P		52.822	1.507	45.6693	21.4374	0.684199	1.92977e-11	0.864589	0		103.302
Ghi.3555.1.A1_at	cellulose synthase	0.943132	1.06178	510	20	1.24382e-18	0.916	14	P:signal transduction; P:response to endogenous stimulus; P:response to stress; P:response to abiotic stimulus; P:cellular component organization; P:cellular process; P:response to biotic stimulus; C:membrane; P:biosynthetic process; P:carbohydrate metabolic process; F:transferase activity; P:lipid metabolic process; P:secondary metabolic process; C:plasma membrane	EC:2.4.1.12	cellulose synthase (UDP-forming)	Starch and sucrose metabolism	SignalP (SIGNALP)	DT464355	20.6507	24.1222	9.53277	11.4536	12.8743	11.4495	19.8916	22.6615	8.47556	13.7762	10.9036	12.0049	P	P	P	P	P	P	P	P	P	P	M	P		11.1259	3.74813	10.4932	1.35823	0.843255	0.510117	0.943132	0		11.4542
Gra.1600.1.A1_at	cellulose synthase	0.957766	0.459668	846	20	1.59389e-126	0.8695	6	F:transferase activity; F:protein binding; P:biosynthetic process; P:carbohydrate metabolic process; P:cellular process; C:membrane; P:cellular component organization; F:binding	EC:2.4.1.12	cellulose synthase (UDP-forming)	Starch and sucrose metabolism	IPR005150	CO120161	10.6365	11.7515	22.904	23.4677	18.6138	15.5631	13.046	11.9829	26.561	21.8555	41.8063	32.5451	A	P	P	P	P	P	P	A	P	P	P	P		24.2083	3.3273	23.1859	0.398658	0.70818	0.000296166	0.957766	0		37.1757
Gra.85.1.S1_at	cellulose synthase	1.06762	0.682178	645	20	4.10206e-50	0.7435	4	F:binding; F:transferase activity; P:cellular process; C:membrane				IPR005150	CO097359	116.268	128.338	196.432	172.032	288.462	182.331	176.895	166.702	173.093	172.034	353.967	336.165	P	P	P	P	P	P	P	P	P	P	P	P		172.563	0.748913	184.232	17.2533	0.440141	1.84307e-107	1.06762	0		345.066
Auxin transporters
GraAffx.16550.1.S1_x_at	auxin efflux carrier component	0.44506	1.12619	2766	20	0	0.8585	12	P:transport; P:cellular process; C:plasma membrane; P:anatomical structure morphogenesis; P:cell differentiation; P:cell growth; P:multicellular organismal development; C:membrane; C:cell; F:transporter activity; P:cellular component organization; P:response to abiotic stimulus; P:tropism; P:growth				no IPS match	CO121558	12.571	8.82928	19.9197	17.9923	39.3601	37.4012	9.9574	8.8267	42.3121	42.8721	36.8478	31.3122	P	M	P	P	P	P	A	A	P	P	P	M		42.5921	0.395978	18.956	1.36286	0.00179783	0	0.44506	yes		34.08
GhiAffx.63870.2.S1_s_at	auxin efflux carrier component	0.352107	0.67866	2100	20	0	0.8105	12	P:transport; P:cellular process; C:plasma membrane; P:anatomical structure morphogenesis; P:cell differentiation; P:multicellular organismal development; P:cell growth; C:membrane; C:cell; F:transporter activity; P:cellular component organization; P:response to abiotic stimulus; P:tropism; P:growth				IPR004776; IPR014024	DW497389.1	79.9786	93.6682	203.76	148.187	344.629	269.014	52.3615	62.0356	485.312	514.233	486.414	417.784	P	P	P	P	P	P	P	P	P	P	P	P		499.773	20.4503	175.973	39.2964	0.00922925	0	0.352107	yes		452.099
Nitrogen transporters
Ghi.2352.1.A1_at	ammonium transporter	1.11063	2.23898	510	9	1.28716e-15	0.787778	4	F:transporter activity; C:membrane; P:transport; P:cellular process				IPR001905; PTHR11730:SF8 (PANTHER)	DT462757	99.6003	88.6787	94.7101	84.9538	253.997	210.051	112.488	120.364	72.4049	89.3629	104.062	103.197	P	P	A	P	M	M	A	P	P	M	A	P		80.8839	11.9911	89.832	6.89878	0.456895	0.0666118	1.11063	0		103.629
GhiAffx.60576.1.S1_at	nitrate transporter	2.25846	1.02063	2004	20	0	0.783	3	C:membrane; P:transport; F:transporter activity				IPR000109; IPR016196; G3DSA:1.20.1250.20 (GENE3D), PTHR11654 (PANTHER), PTHR11654:SF37 (PANTHER)	DW505061.1	177.152	128.318	38.1103	44.4787	27.5963	22.9803	102.929	115.548	18.656	17.9127	23.7871	25.7671	P	P	P	P	P	P	P	P	P	A	P	P		18.2844	0.525603	41.2945	4.50309	0.0188628	0	2.25846	yes		24.7771
Ethylene
Ghi.798.1.S1_s_at	1-aminocyclopropane-1-carboxylate oxidase (ACO3)	8.36264	1.08685	1342	20	3.79483e-167	0.9055	6	F:binding; P:biosynthetic process; P:cellular amino acid and derivative metabolic process; P:ripening; F:catalytic activity; P:metabolic process	EC:1.14.17.4	aminocyclopropanecarboxylate oxidase	Cysteine and methionine metabolism;Biosynthesis of secondary metabolites;Biosynthesis of plant hormones	no IPS match	DQ116444.1	1913.68	1752.71	678.253	588.134	189.117	286.852	2703.73	1938.11	61.1707	90.2631	111.703	326.233	P	P	P	P	P	P	P	P	P	P	P	P		75.7169	20.5715	633.193	63.7235	0.00713677	0	8.36264	yes		218.968
Ghi.6953.1.S1_s_at	1-aminocyclopropane-1-carboxylate oxidase (ACO1)	7.60527	2.57627	1300	20	9.06679e-158	0.9305	6	F:binding; P:biosynthetic process; P:cellular amino acid and derivative metabolic process; P:ripening; F:catalytic activity; P:metabolic process	EC:1.14.17.4	aminocyclopropanecarboxylate oxidase	Cysteine and methionine metabolism;Biosynthesis of secondary metabolites;Biosynthesis of plant hormones	IPR005123; G3DSA:2.60.120.330 (GENE3D), PTHR10209 (PANTHER), PTHR10209:SF12 (PANTHER), PS51471 (PROFILE), SSF51197 (SUPERFAMILY)	DQ116442.1	1144.56	1788.73	859.582	337.169	761.746	559.037	685.812	803.461	68.8585	88.4997	90.6106	422.062	P	P	P	P	P	P	P	P	P	P	P	P		78.6791	13.8884	598.376	369.402	0.185119	0	7.60527	0		256.336
Ghi.6502.1.S1_at	1-aminocyclopropane-1-carboxylate oxidase	0.986124	21.492	1102	20	8.11568e-122	0.7815	10	P:biosynthetic process; P:cellular amino acid and derivative metabolic process; F:binding; C:plasma membrane; F:catalytic activity; P:metabolic process; C:extracellular region; P:response to stress; P:response to abiotic stimulus; C:mitochondrion	EC:1.14.17.4; EC:4.2.1.3	aconitate hydratase;aminocyclopropanecarboxylate oxidase	Biosynthesis of secondary metabolites;Biosynthesis of plant hormones;Glyoxylate and dicarboxylate metabolism;Metabolic pathways;Biosynthesis of alkaloids derived from terpenoid and polyketide;Biosynthesis of alkaloids derived from histidine and purine;Biosynthesis of alkaloids derived from ornithine, lysine and nicotinic acid;Biosynthesis of alkaloids derived from shikimate pathway;Biosynthesis o…	IPR005123; G3DSA:2.60.120.330 (GENE3D), PTHR10209 (PANTHER), PTHR10209:SF12 (PANTHER), PS51471 (PROFILE), SSF51197 (SUPERFAMILY)	AJ513177	17.3406	28.8211	10.5564	13.0355	398.162	51.7527	37.8022	63.3629	11.8755	12.0484	10.3948	10.5392	P	P	A	A	P	P	P	P	A	A	A	A		11.9619	0.122271	11.796	1.75294	0.905961	0.0608884	0.986124	0		10.467
PAL
Gra.2682.2.S1_s_at	phenylalanine ammonia-lyase	2.57717	1.37491	900	20	1.31057e-129	0.9005	5	C:cytoplasm; P:cellular amino acid and derivative metabolic process; P:secondary metabolic process; P:biosynthetic process; F:catalytic activity; P:catabolic process	EC:4.3.1.0			IPR001106; IPR008948; IPR022313; G3DSA:1.10.275.10 (GENE3D), SignalP (SIGNALP)	CO092077	72.2951	67.5898	172.269	194.928	85.1561	77.7862	29.7397	40.0699	73.3907	69.0903	44.392	74.1188	P	P	P	P	P	P	P	P	P	P	P	P		71.2405	3.04084	183.599	16.0225	0.0103703	0	2.57717	yes		59.2554
GhiAffx.15798.1.A1_s_at	phenylalanine ammonia-lyase	4.00499	8.99123	831	20	3.01592e-79	0.8775	6	C:cytoplasm; F:catalytic activity; P:cellular amino acid and derivative metabolic process; P:secondary metabolic process; P:biosynthetic process; P:catabolic process	EC:4.3.1.5	Transferred to 4.3.1.23 and 4.3.1.24 and 4.3.1.25		IPR008948; IPR023144	DW224730.1	295.503	314.447	119.795	202.338	201.215	175.911	274.214	274.812	56.7938	23.639	21.8403	20.1035	P	P	P	P	P	P	P	P	P	P	A	P		40.2164	23.444	161.066	58.367	0.112956	3.09892e-13	4.00499	0		20.9719
Gra.2239.1.S1_s_at	phenylalanine ammonia-	1.69481	2.32779	1411	20	0	0.9295	5	C:cytoplasm; P:cellular amino acid and derivative metabolic process; P:secondary metabolic process; P:biosynthetic process; F:catalytic activity; P:catabolic process	EC:4.3.1.0			no IPS match	CO092078	2089.95	1820.51	1634.23	1784.51	1503.51	1747.73	1488.45	1582.68	1171.2	845.978	609.453	787.259	P	P	P	P	P	P	P	P	P	P	P	P		1008.59	229.968	1709.37	106.263	0.0595634	0	1.69481	0		698.356
Ghi.4039.1.A1_s_at	phenylalanine ammonia-lyase	2.07723	1.45704	664	20	1.57209e-68	0.8365	6	C:cytoplasm; P:cellular amino acid and derivative metabolic process; P:secondary metabolic process; P:biosynthetic process; F:catalytic activity; P:catabolic process	EC:4.3.1.0			IPR008948; IPR023144; G3DSA:1.20.200.10 (GENE3D)	DR462360	205.009	204.421	215.086	183.353	153.998	187.786	186.62	151.676	112.859	78.9542	101.831	132.742	P	P	P	P	P	P	P	P	P	P	P	P		95.9064	23.9741	199.22	22.4381	0.0469783	7.43856e-11	2.07723	yes		117.287
C4H
GarAffx.24670.1.S1_at	trans-cinnamate 4-hydroxylase	2.94767	3.1763	1736	20	0	0.8325	4	F:binding; F:catalytic activity; P:metabolic process; F:molecular_function	EC:1.14.13.11	trans-cinnamate 4-monooxygenase	Biosynthesis of secondary metabolites;Metabolic pathways;Biosynthesis of alkaloids derived from shikimate pathway;Biosynthesis of phenylpropanoids;Phenylalanine metabolism;Stilbenoid, diarylheptanoid and gingerol biosynthesis;Flavonoid biosynthesis;Phenylpropanoid biosynthesis	IPR001128; IPR002401; PTHR19383:SF33 (PANTHER), SignalP (SIGNALP)	AF286647.1	917.062	963.706	413.878	728.784	400.058	394.751	1100	1382.04	277.224	110.425	79.49	170.741	P	P	P	A	P	A	P	P	A	P	P	P		193.825	117.944	571.331	222.672	0.168264	5.99731e-06	2.94767	0		125.115
GarAffx.24670.1.S1_s_at	trans-cinnamate 4-hydroxylase	3.57858	3.46443	1736	20	0	0.8325	4	F:binding; F:catalytic activity; P:metabolic process; F:molecular_function	EC:1.14.13.11	trans-cinnamate 4-monooxygenase	Biosynthesis of secondary metabolites;Metabolic pathways;Biosynthesis of alkaloids derived from shikimate pathway;Biosynthesis of phenylpropanoids;Phenylalanine metabolism;Stilbenoid, diarylheptanoid and gingerol biosynthesis;Flavonoid biosynthesis;Phenylpropanoid biosynthesis	IPR001128; IPR002401; PTHR19383:SF33 (PANTHER), SignalP (SIGNALP)	AF286647.1	2813.43	2851.73	1012.17	1953.25	932.709	760.068	2927.6	3849.66	591.729	236.929	144.34	344.275	P	P	P	P	P	P	P	P	P	P	P	P		414.329	250.881	1482.71	665.44	0.167557	1.71794e-09	3.57858	0		244.308
Ghi.4426.1.S1_s_at	trans-cinnamate 4-hydroxylase	3.49884	3.785	1810	20	0	0.9255	4	F:binding; F:catalytic activity; P:metabolic process; F:molecular_function	EC:1.14.13.11	trans-cinnamate 4-monooxygenase	Biosynthesis of secondary metabolites;Metabolic pathways;Biosynthesis of alkaloids derived from shikimate pathway;Biosynthesis of phenylpropanoids;Phenylalanine metabolism;Stilbenoid, diarylheptanoid and gingerol biosynthesis;Flavonoid biosynthesis;Phenylpropanoid biosynthesis	IPR001128; IPR002401; PTHR19383:SF33 (PANTHER), SignalP (SIGNALP)	DT052926	2684.43	2852.28	1035.52	1911.1	938.838	806.489	2975.58	3735.43	589.867	252.305	140.555	320.562	P	P	P	P	P	P	P	P	P	P	P	P		421.086	238.692	1473.31	619.131	0.154143	4.53905e-10	3.49884	0		230.558
Gra.2967.2.S1_s_at	trans-cinnamate 4-hydroxylase	2.97695	4.09183	878	20	3.27201e-138	0.969	4	F:binding; F:catalytic activity; P:metabolic process; F:molecular_function	EC:1.14.13.11	trans-cinnamate 4-monooxygenase	Biosynthesis of secondary metabolites;Metabolic pathways;Biosynthesis of alkaloids derived from shikimate pathway;Biosynthesis of phenylpropanoids;Phenylalanine metabolism;Stilbenoid, diarylheptanoid and gingerol biosynthesis;Flavonoid biosynthesis;Phenylpropanoid biosynthesis	IPR001128; IPR002401; PTHR19383:SF33 (PANTHER)	CO091377	429.221	399.062	238.974	392.222	220.114	218.238	283.171	363.696	168.27	43.758	30.5818	76.5469	P	P	P	P	P	P	P	P	P	P	P	P		106.014	88.0433	315.598	108.362	0.167764	0.000761323	2.97695	0		53.5644
4CL
Gra.2028.2.A1_s_at	4-coumarate- ligase-like protein	3.01323	4.71677	1258	20	3.84151e-150	0.844	6	F:nucleotide binding; P:biological_process; P:metabolic process; C:plastid; C:extracellular region; F:catalytic activity	EC:6.2.1.26	o-succinylbenzoate---CoA ligase	Biosynthesis of secondary metabolites;Metabolic pathways;Ubiquinone and other terpenoid-quinone biosynthesis	IPR000873; G3DSA:2.30.38.10 (GENE3D), G3DSA:3.30.300.30 (GENE3D), G3DSA:3.40.50.980 (GENE3D), PTHR11968 (PANTHER), PTHR11968:SF49 (PANTHER), SSF56801 (SUPERFAMILY)	CO121708	272.741	266.851	108.974	206.8	216.057	309.349	125.108	156.757	50.2337	54.5619	63.741	47.6499	P	P	P	M	P	P	P	P	P	P	P	P		52.3978	3.06052	157.887	69.1734	0.164003	0	3.01323	0		55.6955
Ghi.1797.1.S1_at	4-coumarate: ligase	2.82139	4.00181	1391	20	0	0.89	2	F:catalytic activity; P:metabolic process				IPR000873; IPR020845; G3DSA:3.40.50.980 (GENE3D), PTHR11968 (PANTHER), PTHR11968:SF43 (PANTHER), SSF56801 (SUPERFAMILY)	DT051908	110.979	123.812	74.1175	144.944	192.167	178.999	86.8158	95.0433	47.4556	30.1876	54.2286	38.5209	P	P	P	P	P	P	P	P	P	P	P	P		38.8216	12.2103	109.531	50.0818	0.191938	2.62161e-16	2.82139	0		46.3747
CHS
Ghi.10134.3.S1_s_at	chalcone synthase	2.28165	2.40508	572	20	8.97764e-39	0.9365	2	F:transferase activity; P:metabolic process				IPR012328; IPR016038; IPR016039	DT459739	79.1058	86.3119	85.091	86.9169	76.5181	80.9004	80.5563	79.2388	36.2417	39.1459	34.2171	31.2353	P	P	P	P	P	P	P	P	P	P	M	P		37.6938	2.05355	86.0039	1.2911	0.00125819	0	2.28165	yes		32.7262
Ghi.1443.1.S1_x_at	chalcone synthase	4.01318	6.26793	1565	20	0	0.947	2	F:transferase activity; P:biosynthetic process				IPR001099; IPR011141; IPR012328; IPR016038; IPR016039; IPR018088	DT046629	6479.91	6571.85	3354.11	4887.49	4923.8	4603.2	4129.89	5349.61	1517.93	535.705	534.869	985.09	P	P	P	P	P	P	P	P	P	P	P	P		1026.82	694.538	4120.8	1084.27	0.0767623	2.97753e-10	4.01318	0		759.98
Gra.2508.1.A1_x_at	chalcone synthase	2.76179	4.3324	749	20	2.68725e-68	0.908	3	F:transferase activity; P:biosynthetic process; P:cellular amino acid and derivative metabolic process; P:secondary metabolic process	EC:2.3.1.74	naringenin-chalcone synthase	Biosynthesis of secondary metabolites;Metabolic pathways;Biosynthesis of phenylpropanoids;Flavonoid biosynthesis	IPR012328; IPR016038; IPR016039	CO123096	13557.1	13465.6	8253.97	10251.6	10871	10656.4	10634.8	12097.4	4649.88	2050.69	1714.54	3254.4	P	P	P	P	P	P	P	P	P	P	P	P		3350.28	1837.9	9252.77	1412.51	0.0692032	3.42943e-09	2.76179	0		2484.47
Gra.2508.2.S1_x_at	chalcone synthase	2.86506	4.28632	1491	20	0	0.954	3	F:transferase activity; P:biosynthetic process; P:cellular amino acid and derivative metabolic process; P:secondary metabolic process	EC:2.3.1.74	naringenin-chalcone synthase	Biosynthesis of secondary metabolites;Metabolic pathways;Biosynthesis of phenylpropanoids;Flavonoid biosynthesis	SignalP (SIGNALP)	CO125387	13189.5	13115.5	7906.9	10440.7	10232.2	10151.8	10390.4	11965.2	4437.86	1966.05	1630.65	3124.96	P	P	P	P	P	P	P	P	P	P	P	P		3201.95	1747.83	9173.79	1791.65	0.077732	1.35197e-06	2.86506	0		2377.8
Gra.207.1.A1_s_at	chalcone synthase	3.37004	5.5354	1506	20	0	0.9625	3	F:transferase activity; P:biosynthetic process; P:cellular amino acid and derivative metabolic process; P:secondary metabolic process	EC:2.3.1.74	naringenin-chalcone synthase	Biosynthesis of secondary metabolites;Metabolic pathways;Biosynthesis of phenylpropanoids;Flavonoid biosynthesis	no IPS match	CO122369	3653.98	3646.01	2992.02	4184.46	3789.7	3599.25	2229.35	2948.78	1321.93	807.57	526.118	808.736	P	P	P	P	P	P	P	P	P	P	P	P		1064.75	363.704	3588.24	843.182	0.0602838	9.97097e-23	3.37004	0		667.427
CHI
Gra.48.1.A1_a_at	chalcone isomerase	5.5098	5.42205	837	20	6.29238e-46	0.882	2	P:biosynthetic process; P:cellular amino acid and derivative metabolic process; P:secondary metabolic process; F:catalytic activity	EC:5.5.1.6	chalcone isomerase	Biosynthesis of secondary metabolites;Metabolic pathways;Biosynthesis of phenylpropanoids;Flavonoid biosynthesis	no IPS match	CO083235	76.8095	84.8966	47.8002	65.1453	58.114	52.4155	56.404	53.5733	13.1535	7.34556	8.48989	11.8953	P	P	P	P	P	P	P	P	P	P	P	P		10.2495	4.10682	56.4728	12.2648	0.0369905	4.8329e-57	5.5098	yes		10.1926
Ghi.10760.1.S1_s_at	chalcone isomerase	4.24159	6.50535	702	20	5.61943e-101	0.81	4	P:biosynthetic process; P:cellular amino acid and derivative metabolic process; P:secondary metabolic process; F:catalytic activity				IPR003466; IPR016087; IPR016088	AI731488	3198.28	3092.3	1546.03	2427.23	2083.8	2165.56	1596.41	2015.85	641.843	294.895	302.898	350.312	P	P	P	P	P	P	P	P	P	P	P	P		468.369	245.329	1986.63	623.099	0.0850453	2.09415e-18	4.24159	0		326.605
F3H
Ghi.7987.1.S1_s_at	flavanone 3-hydroxylase	3.35325	4.25548	1676	20	0	0.946	6	P:biosynthetic process; P:cellular amino acid and derivative metabolic process; P:secondary metabolic process; F:catalytic activity; F:binding; P:metabolic process	EC:1.14.11.9; EC:1.13.11.0	;flavanone 3-dioxygenase	Biosynthesis of secondary metabolites;Metabolic pathways;Biosynthesis of phenylpropanoids;Flavonoid biosynthesis	no IPS match	DQ122181.1	6514.49	6137.45	6939.42	6823.67	5979.82	6581.3	4560.1	5297.09	2559.81	1544.59	1200.87	1750.88	P	P	P	P	P	P	P	P	P	P	P	P		2052.2	717.868	6881.54	81.8506	0.0110072	0	3.35325	yes		1475.88
Gra.2007.1.S1_x_at	flavanone 3-hydroxylase	3.72812	4.3591	1450	20	0	0.956	7	F:catalytic activity; P:biosynthetic process; P:cellular amino acid and derivative metabolic process; P:secondary metabolic process; F:binding; P:response to abiotic stimulus; P:metabolic process	EC:1.14.11.9; EC:1.13.11.0	;flavanone 3-dioxygenase	Biosynthesis of secondary metabolites;Metabolic pathways;Biosynthesis of phenylpropanoids;Flavonoid biosynthesis	IPR005123; G3DSA:2.60.120.330 (GENE3D), PTHR10209 (PANTHER), PTHR10209:SF16 (PANTHER), PS51471 (PROFILE), SSF51197 (SUPERFAMILY)	CO077518	921.413	790.735	762.437	897.277	715.519	815.851	682.812	779.303	296.823	148.365	148.959	202.345	P	P	P	P	P	P	P	P	P	P	P	P		222.594	104.975	829.857	95.3464	0.0262006	0	3.72812	yes		175.652
Gra.2794.2.S1_s_at	flavanone-3-hydroxylase	2.41393	3.22764	1002	20	4.07925e-170	0.936	2	P:metabolic process; F:catalytic activity	EC:1.14.11.9	flavanone 3-dioxygenase	Biosynthesis of secondary metabolites;Metabolic pathways;Biosynthesis of phenylpropanoids;Flavonoid biosynthesis	IPR005123; G3DSA:2.60.120.330 (GENE3D), PTHR10209 (PANTHER), PTHR10209:SF16 (PANTHER), PS51471 (PROFILE), SSF51197 (SUPERFAMILY)	CO087915	3723.62	3598.85	2192.91	2343.66	840.607	1371.98	2893.9	2758.19	1076.88	802.442	302.839	382.674	P	P	P	P	P	P	P	P	P	P	P	P		939.663	194.06	2268.28	106.596	0.0136028	0	2.41393	yes		342.757
DFR
GraAffx.32888.1.A1_at	dihydroflavonol 4-reductase	2.24416	1.79312	1213	20	5.10397e-160	0.8925	3	F:catalytic activity; P:metabolic process; P:cellular process; F:binding				IPR001509; IPR016040; PTHR10366 (PANTHER), PTHR10366:SF9 (PANTHER), SSF51735 (SUPERFAMILY)	CO073664	133.116	119.477	156.563	172.9	43.9219	68.9303	79.9733	89.339	76.4995	70.3096	22.8609	40.0755	P	P	P	P	P	P	P	P	P	P	P	P		73.4045	4.37696	164.731	11.5524	0.00902536	0	2.24416	yes		31.4682
Ghi.9683.1.S1_s_at	dihydroflavonol 4-reductase	2.32317	2.28668	556	20	1.14148e-35	0.8265	6	F:catalytic activity; P:metabolic process; P:biosynthetic process; P:cellular amino acid and derivative metabolic process; P:secondary metabolic process; F:binding	EC:1.1.1.234; EC:1.1.1.219	flavanone 4-reductase;dihydrokaempferol 4-reductase	Flavonoid biosynthesisBiosynthesis of secondary metabolites;Metabolic pathways;Biosynthesis of phenylpropanoids;Flavonoid biosynthesis	PTHR10366 (PANTHER), PTHR10366:SF9 (PANTHER)	DT465581	94.0619	83.281	88.2165	74.1937	31.3175	42.0015	87.2705	70.9194	41.3436	28.5654	14.7836	17.2799	P	P	P	P	P	P	P	P	P	P	P	P		34.9545	9.03549	81.2051	9.91562	0.0395832	4.52e-13	2.32317	yes		16.0317
GraAffx.32888.2.S1_s_at	dihydroflavonol 4-reductase	1.99129	3.17778	1225	20	2.03749e-156	0.8795	3	F:catalytic activity; P:metabolic process; P:cellular process; F:binding				IPR001509; IPR016040; PTHR10366 (PANTHER), PTHR10366:SF9 (PANTHER), SSF51735 (SUPERFAMILY)	CO117808	4231.69	3689.35	3222.61	3394.91	1182.4	1630.8	2296.61	2759.42	1800.84	1522.39	344.812	540.457	P	P	P	P	P	P	P	P	P	P	P	P		1661.62	196.895	3308.76	121.832	0.00973596	0	1.99129	0		442.635
LAR
GarAffx.38922.1.S1_s_at	leucoanthocyanidin reductase	5.63946	5.67677	1401	20	0	0.8435	3	P:metabolic process; F:catalytic activity; F:binding				no IPS match	BN000695.1	4125.28	3736.63	2558.96	2992.57	2824.66	2041.55	3483.23	3920.4	662.734	321.674	316.705	540.509	P	P	P	P	P	P	P	P	P	P	P	P		492.204	241.165	2775.76	306.607	0.0142788	0	5.63946	yes		428.607
Ghi.2177.1.S1_s_at	leucoanthocyanidin reductase	5.84262	5.45535	998	20	1.22096e-170	0.8555	3	F:catalytic activity; F:binding; P:metabolic process				IPR008030; IPR016040; SignalP (SIGNALP), SSF51735 (SUPERFAMILY)	DT557932	1400.67	1313.23	984.123	1452.27	931.141	768.703	535.383	724.043	288.761	128.242	115.222	196.371	P	P	P	P	P	P	P	P	P	P	P	P		208.502	113.504	1218.2	331.028	0.0551405	2.70753e-36	5.84262	0		155.796
ANS
Ghi.1234.1.S1_s_at	anthocyanidin synthase	4.83837	5.46798	1363	20	1.87293e-137	0.77	7	F:metal ion binding; P:oxidation reduction; F:oxidoreductase activity; F:oxidoreductase activity, acting on single donors with incorporation of molecular oxygen, incorporation of two atoms of oxygen; F:L-ascorbic acid binding; P:flavonoid biosynthetic process; F:leucocyanidin oxygenase activity		;leucocyanidin oxygenase	Biosynthesis of secondary metabolites;Metabolic pathways;Biosynthesis of phenylpropanoids;Flavonoid biosynthesis	no IPS match	DQ122182.1	4530.43	4382.05	2561.68	3662.79	3415.57	2962.3	2777.57	3490.92	927.473	359.008	371.979	794.425	P	P	P	P	P	P	P	P	P	P	P	P		643.241	401.965	3112.24	778.607	0.0575903	3.73638e-18	4.83837	0		583.202
[truncated: 7 more columns]
